# Supplementary material for: Antigen presentation between T cells drives Th17 polarization under conditions of limiting antigen
Source: Cell Rep. 2021 Mar 16;34(11):108861. doi: 10.1016/j.celrep.2021.108861 (PMC7972993; doi:10.1016/j.celrep.2021.108861)
Supplement: Table S1. Microarray gene expression analysis of Tpres (samples 2, 4, and 6) and Tresp (samples 1, 3, and 5), related to Figure 4 [file mmc2.xlsx]

## Sheet: Hoja1
Gene Name	Description	1.VB	3.VB	5.VB	2.VB	4.VB	6.VB
2001-08-01	argonaute RISC catalytic subunit 1	7.32166	7.27697	7.16017	7.23938	7.25649	7.10164
2001-09-01	septin 1	9.92396	9.66297	9.43096	10.1084	9.94531	9.90611
2002-08-01	argonaute RISC catalytic subunit 2	9.0962	9.39531	9.30618	9.67702	9.69179	9.63096
2002-09-01	septin 2	6.63665	6.50104	6.19975	6.80453	6.5745	6.74449
2003-08-01	argonaute RISC catalytic subunit 3	5.76887	6.52757	5.78108	5.71434	5.78232	5.74894
2003-09-01	septin 3	4.53082	4.58989	4.50529	4.92614	4.8548	4.32985
2004-08-01	argonaute RISC catalytic subunit 4	3.16762	3.07853	2.85662	3.1385	3.32792	3.38023
2006-09-01	septin 6	8.40151	8.10566	8.18774	8.73305	8.6383	8.7257
2007-09-01	septin 7	9.32572	9.19602	9.09126	9.40074	9.6669	9.26427
2008-09-01	septin 8	3.81182	3.54037	4.06414	3.94882	3.94115	3.92761
2009-09-01	septin 9	8.40426	8.28691	8.21278	8.96211	8.9358	8.89558
2010-09-01	septin 10	3.73817	3.76947	3.88468	3.75636	3.9319	3.91124
2011-09-01	septin 11	7.51437	7.56412	7.33692	7.59735	7.49091	7.41806
2012-09-01	septin 12	3.6794	3.68177	4.03677	3.94639	3.82713	3.9323
2014-09-01	septin 14	3.6508	3.2766	3.27986	3.28642	3.34409	3.23565
2015-09-01	selenoprotein	8.83139	8.79687	8.67822	9.1487	9.33533	9.01153
0610005C13Rik	RIKEN cDNA 0610005C13 gene	4.06799	4.14285	4.21736	4.28937	4.52713	4.34344
0610007P14Rik	RIKEN cDNA 0610007P14 gene	8.00081	8.21191	8.17351	8.38477	8.4467	8.56458
0610009B22Rik	RIKEN cDNA 0610009B22 gene	4.90542	4.87436	4.93384	4.83751	4.93589	4.93422
0610009E02Rik	RIKEN cDNA 0610009E02 gene	4.47983	4.55452	4.47983	4.41959	4.37945	3.9632
0610009L18Rik	RIKEN cDNA 0610009L18 gene	6.06365	5.85504	6.58881	5.60128	5.76663	5.94669
0610009O20Rik	RIKEN cDNA 0610009O20 gene	6.48065	6.26	5.99591	6.40796	6.39695	6.37553
0610010F05Rik	RIKEN cDNA 0610010F05 gene	5.26288	5.4979	5.51734	5.06313	4.98249	4.94499
0610011F06Rik	RIKEN cDNA 0610011F06 gene	7.02086	6.90026	6.89253	7.04487	7.07907	6.8634
0610012G03Rik	RIKEN cDNA 0610012G03 gene	5.66621	5.66229	5.53632	5.7881	5.65815	5.61843
0610025J13Rik	RIKEN cDNA 0610025J13 gene	3.96924	3.82735	4.41614	4.01566	3.99339	4.08207
0610030E20Rik	RIKEN cDNA 0610030E20 gene	7.14856	7.21371	6.77508	7.17665	6.87545	7.30499
0610031O16Rik	RIKEN cDNA 0610031O16 gene	3.26261	3.0118	3.2972	3.19914	3.43175	3.24503
0610037L13Rik	RIKEN cDNA 0610037L13 gene	5.71891	6.03163	5.95273	5.60093	5.78649	6.0063
0610039K10Rik	RIKEN cDNA 0610039K10 gene	3.07445	3.04884	3.48005	2.93004	3.05894	3.09321
0610040B10Rik	RIKEN cDNA 0610040B10 gene	4.04112	4.51671	3.99031	4.30169	4.25053	4.56409
0610040F04Rik	RIKEN cDNA 0610040F04 gene	2.92433	3.10668	3.24645	2.96225	3.08516	2.97401
0610040J01Rik	RIKEN cDNA 0610040J01 gene	4.10057	4.17613	4.18297	4.4879	4.24757	4.09396
0610042G04Rik	RIKEN cDNA 0610042G04 gene	5.75777	6.16787	6.11408	5.89601	5.90172	5.99283
0610043K17Rik	RIKEN cDNA 0610043K17 gene	4.44136	4.76874	4.92131	4.49031	4.48014	4.49772
1010001B22Rik	RIKEN cDNA 1010001B22 gene	4.68753	4.85968	5.15082	5.0379	4.58677	4.8053
1010001N08Rik	RIKEN cDNA 1010001N08 gene	3.73136	3.63025	3.89953	3.90409	3.81637	3.80096
1110001J03Rik	RIKEN cDNA 1110001J03 gene	4.67629	3.93417	4.42173	4.17456	4.11817	4.31735
1110002J07Rik	RIKEN cDNA 1110002J07 gene	3.28495	3.23226	3.19002	3.24565	3.24991	3.41052
1110002L01Rik	RIKEN cDNA 1110002L01 gene	6.16583	6.15404	5.91635	6.26308	6.34968	6.1951
1110004E09Rik	RIKEN cDNA 1110004E09 gene	5.56607	5.17875	5.07917	5.71615	5.74555	5.2853
1110004F10Rik	RIKEN cDNA 1110004F10 gene	8.2428	7.97801	8.17291	8.38904	8.54832	8.25424
1110006O24Rik	RIKEN cDNA 1110006O24 gene	4.70325	4.46168	4.60132	4.56826	4.51721	4.42973
1110007C09Rik	RIKEN cDNA 1110007C09 gene	7.43479	7.81257	7.38841	7.02891	7.35184	7.08428
1110008E08Rik	RIKEN cDNA 1110008E08 gene	3.5284	3.76154	3.95591	3.55994	3.4665	3.47024
1110008F13Rik	RIKEN cDNA 1110008F13 gene	9.33132	9.3861	9.10882	9.05092	9.20875	8.91735
1110008L16Rik	RIKEN cDNA 1110008L16 gene	5.30261	5.88553	5.82637	5.82799	5.64475	6.02714
1110008P14Rik	RIKEN cDNA 1110008P14 gene	6.90433	7.19689	7.37524	7.22698	7.35698	7.43106
1110012L19Rik	RIKEN cDNA 1110012L19 gene	6.06696	6.66136	6.29457	6.86327	6.64411	6.85206
1110012L19Rik	RIKEN cDNA 1110012L19 gene	5.26462	5.36215	5.01632	5.48735	5.36249	4.98391
1110015O18Rik	RIKEN cDNA 1110015O18 gene	2.89474	2.76647	2.6476	2.80145	2.77503	2.62605
1110017D15Rik	RIKEN cDNA 1110017D15 gene	4.45617	4.2526	4.62521	4.31179	4.51386	4.46767
1110018N20Rik	RIKEN cDNA 1110018N20 gene	5.23686	5.33679	5.66803	5.37666	5.39592	5.27171
1110019D14Rik	RIKEN cDNA 1110019D14 gene	3.56976	3.21007	3.27079	3.37342	3.26514	3.39505
1110020A21Rik	RIKEN cDNA 1110020A21 gene	4.08543	3.80382	3.96057	4.31896	4.10504	3.89525
1110020C17Rik	RIKEN cDNA 1110020C17 gene	3.78663	3.88031	3.76756	3.68538	3.66321	3.58428
1110028F11Rik	RIKEN cDNA 1110028F11 gene	3.21331	3.49299	3.09116	3.316	3.23223	3.65168
1110028F18Rik	RIKEN cDNA 1110028F18 gene	4.3121	4.2509	3.8485	4.47082	4.30861	4.34404
1110032A03Rik	RIKEN cDNA 1110032A03 gene	5.50368	6.13141	6.55411	6.30272	6.49947	6.44127
1110032F04Rik	RIKEN cDNA 1110032F04 gene	4.5597	4.84516	4.6478	5.32744	5.46176	5.19719
1110034G24Rik	RIKEN cDNA 1110034G24 gene	6.43851	6.75119	6.29058	6.11189	6.21197	6.11187
1110036E04Rik	RIKEN cDNA 1110036E04 gene	4.12784	3.86549	3.95572	4.08217	3.66213	4.11169
1110037F02Rik	RIKEN cDNA 1110037F02 gene	7.99802	8.10057	7.63708	8.13683	8.07243	8.07815
1110038B12Rik	RIKEN cDNA 1110038B12 gene	6.82853	6.65362	7.05798	6.96159	7.15534	7.00269
1110038F14Rik	RIKEN cDNA 1110038F14 gene	6.26359	6.12159	6.09578	6.21032	6.26137	6.10829
1110046J04Rik	RIKEN cDNA 1110046J04 gene	2.99991	2.89905	3.3143	3.04936	3.07135	3.10178
1110051M20Rik	RIKEN cDNA 1110051M20 gene	3.99067	3.63173	3.70444	4.06933	4.06627	4.16984
1110054M08Rik	RIKEN cDNA 1110054M08 gene	4.86502	4.9482	4.84145	4.76139	5.00295	4.77627
1110057K04Rik	RIKEN cDNA 1110057K04 gene	8.39214	8.07346	7.73266	8.58553	8.53854	8.45372
1110057P08Rik	RIKEN cDNA 1110057P08 gene	2.54019	2.59465	2.51821	2.48487	2.60444	2.5438
1110058L19Rik	RIKEN cDNA 1110058L19 gene	4.51393	4.77542	4.66926	4.4968	4.52932	4.61972
1110059E24Rik	RIKEN cDNA 1110059E24 gene	6.20769	6.33767	5.89993	6.54576	6.62412	6.64294
1110059G10Rik	RIKEN cDNA 1110059G10 gene	6.12346	6.25167	6.04576	6.32339	6.3856	6.29657
1110065P20Rik	RIKEN cDNA 1110065P20 gene	6.2495	6.49445	6.79812	6.31704	6.31502	6.27451
1190002F15Rik	RIKEN cDNA 1190002F15 gene	5.07193	4.92673	4.67295	4.85865	4.95272	4.6177
1190002N15Rik	RIKEN cDNA 1190002N15 gene	8.13814	8.11096	7.88615	8.34701	8.24112	8.16466
1190003K10Rik	RIKEN cDNA 1190003K10 gene	3.53387	3.61838	3.89896	3.59529	3.55637	3.5145
1190005I06Rik	RIKEN cDNA 1190005I06 gene	4.38059	3.81435	4.02069	4.04433	4.26686	4.09613
1190007I07Rik	RIKEN cDNA 1190007I07 gene	4.80322	4.78998	4.96252	4.39141	4.28305	3.89538
1200007C13Rik	RIKEN cDNA 1200007C13 gene	3.03618	3.08737	2.9606	2.96876	3.03068	3.18122
1200014J11Rik	RIKEN cDNA 1200014J11 gene	8.75605	8.58958	8.44348	8.70818	8.80964	8.65381
1300002E11Rik	RIKEN cDNA 1300002E11 gene	7.70984	8.30184	8.42162	8.15335	8.3407	8.29212
1300017J02Rik	RIKEN cDNA 1300017J02 gene	3.85338	3.79655	3.67717	3.8194	3.8667	3.67207
1500002F19Rik	RIKEN cDNA 1500002F19 gene	2.95167	3.19637	2.89836	3.06956	2.71271	2.90663
1500002F19Rik	RIKEN cDNA 1500002F19 gene	5.69242	5.47238	5.7571	5.54744	5.39196	5.41711
1500004A13Rik	RIKEN cDNA 1500004A13 gene	4.38501	5.16471	4.6401	4.50935	4.35262	4.66002
1500009C09Rik	RIKEN cDNA 1500009C09 gene	3.70922	3.75648	3.66845	3.86282	3.42423	3.9686
1500009L16Rik	RIKEN cDNA 1500009L16 gene	5.55075	5.27715	5.45612	5.45978	5.66915	5.36795
1500011B03Rik	RIKEN cDNA 1500011B03 gene	6.58843	5.91423	5.94362	5.61638	5.7411	5.18496
1500011K16Rik	RIKEN cDNA 1500011K16 gene	4.89368	4.63423	4.99369	5.19692	5.10312	4.97558
1500012F01Rik	RIKEN cDNA 1500012F01 gene	6.80175	6.41479	6.69411	7.21081	7.2604	6.78456
1500012F01Rik	RIKEN cDNA 1500012F01 gene	5.37081	5.49209	5.03507	4.87908	4.66227	5.27482
1500012F01Rik	RIKEN cDNA 1500012F01 gene	3.37781	3.93451	2.8964	4.42231	5.20091	5.05043
1500012F01Rik	RIKEN cDNA 1500012F01 gene	6.06059	5.80275	5.60126	6.55015	6.7001	6.1769
1500012K07Rik	RIKEN cDNA 1500012K07 gene	3.21888	3.04448	3.42749	3.20682	3.0399	3.11077
1500015A07Rik	RIKEN cDNA 1500015A07 gene	3.05516	3.25687	4.13942	3.32918	3.28137	4.15514
1500015L24Rik	RIKEN cDNA 1500015L24 gene	3.53308	3.70825	3.60263	3.57551	3.89637	3.6286
1500015O10Rik	RIKEN cDNA 1500015O10 gene	3.67356	3.43794	3.49781	3.81502	3.6294	3.56821
1500017E21Rik	RIKEN cDNA 1500017E21 gene	3.91727	4.07989	4.25802	3.9839	4.00547	3.90897
1500026H17Rik	RIKEN cDNA 1500026H17 gene	3.26972	3.26132	3.19027	3.19027	3.18808	3.12119
1520401A03Rik	RIKEN cDNA 1520401A03 gene	4.84245	4.74217	4.98917	5.10456	4.79622	4.83157
1600002D24Rik	RIKEN cDNA 1600002D24 gene	3.2347	3.16054	3.2463	3.59458	3.36118	3.40349
1600002H07Rik	RIKEN cDNA 1600002H07 gene	6.0771	6.10593	6.38951	6.0682	6.07987	6.25649
1600002K03Rik	RIKEN cDNA 1600002K03 gene	5.31869	5.64297	5.03955	5.64661	5.81493	5.45035
1600010F14Rik	RIKEN cDNA 1600010F14 gene	5.90558	5.12367	4.81929	6.36383	5.14196	5.4559
1600010M07Rik	RIKEN cDNA 1600010M07 gene	4.07001	3.9063	4.152	4.25042	3.74765	4.194
1600012H06Rik	RIKEN cDNA 1600012H06 gene	5.48474	5.5365	5.49918	5.51363	5.46933	5.49918
1600014C10Rik	RIKEN cDNA 1600014C10 gene	6.24573	6.25156	5.69971	6.50042	6.51607	6.67892
1600014C23Rik	RIKEN cDNA 1600014C23 gene	4.13483	3.90994	4.00336	4.01856	4.01182	4.11867
1600014K23Rik	RIKEN cDNA 1600014K23 gene	5.14202	4.85376	5.2963	4.80996	4.86489	4.84034
1600015I10Rik	RIKEN cDNA 1600015I10 gene	3.59459	3.56226	3.67378	3.55245	3.59171	3.60747
1600019K03Rik	RIKEN cDNA 1600019K03 gene	4.08005	4.01715	4.06409	4.05416	4.22825	4.00664
1600020E01Rik	RIKEN cDNA 1600020E01 gene	5.56333	6.77716	5.63855	5.7155	5.94665	6.52264
1600025M17Rik	RIKEN cDNA 1600025M17 gene	3.13885	2.94339	2.98811	2.94369	2.90744	2.96679
1600029O15Rik	ribosomal protein L17 pseudogene	3.08626	2.99663	3.10223	3.17694	2.91253	3.03143
1700001C02Rik	RIKEN cDNA 1700001C02 gene	4.90407	4.61504	4.77083	4.76877	4.73161	4.4558
1700001C19Rik	RIKEN cDNA 1700001C19 gene	3.39487	3.13886	3.15997	3.30515	3.258	3.14503
1700001D01Rik	RIKEN cDNA 1700001D01 gene	4.14766	3.61518	3.95827	4.00736	3.85832	3.80373
1700001G01Rik	RIKEN cDNA 1700001G01 gene	3.66101	3.80913	3.93335	3.37486	3.62324	3.67174
1700001G11Rik	RIKEN cDNA 1700001G11 gene	3.77208	4.08805	4.25831	3.95465	4.1984	4.03438
1700001G17Rik	RIKEN cDNA 1700001G17 gene	5.3498	5.58602	5.59559	5.48279	5.09598	5.57103
1700001J11Rik	ring finger protein 19A pseudogene	4.23827	3.84216	3.58229	4.09583	4.28576	3.6724
1700001K19Rik	RIKEN cDNA 1700001K19 gene	4.08	3.46057	4.00856	3.73034	3.4704	3.76894
1700001K23Rik	RIKEN cDNA 1700001K23 gene	4.81282	5.00801	5.35484	4.56763	4.60011	4.74371
1700001L05Rik	RIKEN cDNA 1700001L05 gene	3.88551	4.17615	3.90486	3.90424	3.99811	4.09407
1700001L19Rik	RIKEN cDNA 1700001L19 gene	4.11056	4.11	4.06744	4.05053	4.06534	4.25556
1700001O22Rik	RIKEN cDNA 1700001O22 gene	4.60807	4.16552	4.51964	4.47371	4.41402	4.57308
1700001P01Rik	RIKEN cDNA 1700001P01 gene	3.90607	3.95153	3.80406	3.74061	3.75339	3.88433
1700003D09Rik	RIKEN cDNA 1700003D09 gene	6.16085	5.86234	6.27553	5.92513	6.04495	5.96291
1700003E16Rik	RIKEN cDNA 1700003E16 gene	3.83065	3.35384	3.34942	3.57085	3.3845	3.42838
1700003F12Rik	RIKEN cDNA 1700003F12 gene	6.18032	5.9777	6.1691	5.74256	6.28335	6.10533
1700003G13Rik	RIKEN cDNA 1700003G13 gene	3.79457	3.79457	3.75106	3.74366	3.75324	3.7119
1700003G18Rik	RIKEN cDNA 1700003G18 gene	3.79481	3.91925	4.30632	3.81395	3.68541	3.92928
1700003H04Rik	RIKEN cDNA 1700003H04 gene	4.2012	4.09346	3.90299	3.99714	3.98345	4.04494
1700003L19Rik	RIKEN cDNA 1700003L19 gene	3.20434	3.3266	3.15674	3.38415	3.20523	3.2296
1700003M02Rik	RIKEN cDNA 1700003M02 gene	3.64603	3.47126	3.64911	3.46378	3.54691	3.599
1700003M07Rik	RIKEN cDNA 1700003M07 gene	4.65557	4.74605	4.64194	4.778	4.5256	4.76078
1700003P14Rik	RIKEN cDNA 1700003P14 gene	2.66635	2.69398	2.74748	2.82229	2.72425	2.84305
1700006A11Rik	RIKEN cDNA 1700006A11 gene	2.84212	2.90277	2.75892	2.90064	2.91252	2.69209
1700006E09Rik	RIKEN cDNA 1700006E09 gene	2.84024	2.72493	2.80501	2.76763	2.9361	2.61071
1700006F04Rik	RIKEN cDNA 1700006F04 gene	3.93745	3.66062	3.92446	4.62695	3.82339	4.06834
1700006H21Rik	RIKEN cDNA 1700006H21 gene	3.16184	2.9012	3.16827	3.16909	3.23536	3.15452
1700006J14Rik	RIKEN cDNA 1700006J14 gene	3.17722	3.32751	3.32984	3.18304	3.4294	3.278
1700007B14Rik	RIKEN cDNA 1700007B14 gene	3.17228	2.86782	3.07329	3.22512	2.95109	3.09009
1700007E05Rik	RIKEN cDNA 1700007E05 gene	4.18042	5.12725	5.18918	4.18401	4.56706	5.17546
1700007F19Rik	RIKEN cDNA 1700007F19 gene	3.0197	2.93814	3.25605	2.77096	3.16547	2.98339
1700007G11Rik	RIKEN cDNA 1700007G11 gene	2.75247	2.47639	2.80306	2.7671	2.71088	2.69258
1700007J10Rik	RIKEN cDNA 1700007J10 gene	3.45795	3.66251	3.46132	3.53545	3.43229	3.47232
1700007K09Rik	RIKEN cDNA 1700007K09 gene	3.11855	3.083	3.09493	2.83749	2.84389	2.95989
1700007K13Rik	RIKEN cDNA 1700007K13 gene	3.5009	3.72898	3.54572	3.52035	3.50571	3.46326
1700007L15Rik	RIKEN cDNA 1700007L15 gene	5.27479	5.62014	5.80385	5.42011	5.24076	5.48431
1700007L15Rik	RIKEN cDNA 1700007L15 gene	5.51076	5.89388	6.05438	5.60111	5.56998	5.73558
1700007L15Rik	RIKEN cDNA 1700007L15 gene	5.57591	5.78559	5.85895	5.52449	5.52512	5.91779
1700007M16Rik	RIKEN cDNA 1700007M16 gene	2.94705	3.02342	2.69493	3.05638	2.77719	3.04552
1700007P06Rik	RIKEN cDNA 1700007P06 gene	6.41777	6.06502	6.56544	5.95726	6.00635	6.31349
1700008F21Rik	RIKEN cDNA 1700008F21 gene	2.99281	2.88272	2.73003	2.78592	2.94229	2.69191
1700008I05Rik	RIKEN cDNA 1700008I05 gene	3.14278	2.81671	2.84505	2.97567	3.06689	3.04454
1700008J07Rik	RIKEN cDNA 1700008J07 gene	4.97444	5.68589	5.84191	4.57279	4.50141	4.89041
1700008K24Rik	RIKEN cDNA 1700008K24 gene	3.6784	3.43431	3.33472	3.34906	3.33521	3.26048
1700008O03Rik	RIKEN cDNA 1700008O03 gene	3.6906	3.80702	3.67109	3.57242	3.9208	3.75429
1700008P02Rik	RIKEN cDNA 1700008P02 gene	3.51059	2.96117	2.97503	3.10341	2.96398	2.77147
1700009C05Rik	RIKEN cDNA 1700009C05 gene	2.78926	2.85102	2.99765	2.83354	2.80413	2.97798
1700009J07Rik	RIKEN cDNA 1700009J07 gene	4.87462	4.74334	5.13248	4.80224	4.61941	5.00071
1700009N14Rik	RIKEN cDNA 1700009N14 gene	3.09616	3.17246	3.27323	3.26249	3.28392	3.17233
1700010B08Rik	RIKEN cDNA 1700010B08 gene	3.62083	3.70588	4.00925	3.44963	3.57711	3.76731
1700010B13Rik	RIKEN cDNA 1700010B13 gene	4.62263	4.58781	4.4766	4.74739	4.39933	4.50123
1700010D01Rik	RIKEN cDNA 1700010D01 gene	3.21501	2.94924	2.71271	3.37865	3.9985	2.79569
1700010H22Rik	RIKEN cDNA 1700010H22 gene	3.1006	2.86143	3.19115	2.80643	2.99267	3.04852
1700010I02Rik	RIKEN cDNA 1700010I02 gene	2.85316	2.6784	2.82992	2.98318	2.80846	2.77149
1700010I14Rik	RIKEN cDNA 1700010I14 gene	4.80925	4.89296	5.18731	4.98321	4.8733	5.02652
1700010J16Rik	RIKEN cDNA 1700010J16 gene	2.79132	2.79383	2.86669	2.89183	2.74471	2.78531
1700010K23Rik	RIKEN cDNA 1700010K23 gene	2.90533	2.74935	2.60487	2.72889	2.76125	2.59729
1700010K24Rik	RIKEN cDNA 1700010K24 gene	5.02608	4.76998	4.76481	4.72184	4.40758	4.78654
1700010L04Rik	RIKEN cDNA 1700010L04 gene	3.05471	3.08549	3.2503	3.3218	3.13317	3.05553
1700011A15Rik	RIKEN cDNA 1700011A15 gene	4.43288	4.65416	4.89623	4.70062	4.77899	4.4198
1700011B04Rik	RIKEN cDNA 1700011B04 gene	3.40948	3.50042	3.33746	3.41529	3.36827	3.42452
1700011E24Rik	RIKEN cDNA 1700011E24 gene	3.97808	3.76394	4.07859	3.848	3.73975	3.84431
1700011H14Rik	RIKEN cDNA 1700011H14 gene	3.3107	3.06682	3.02421	3.15081	3.22714	3.10775
1700011I03Rik	RIKEN cDNA 1700011I03 gene	2.9036	2.8728	2.82345	2.77888	2.86363	2.89324
1700011L22Rik	RIKEN cDNA 1700011L22 gene	5.02181	4.86366	4.9752	4.78721	4.78025	4.77375
1700011M02Rik	RIKEN cDNA 1700011M02 gene	5.908	5.7819	6.0488	6.36878	6.31778	6.27311
1700012A03Rik	RIKEN cDNA 1700012A03 gene	3.56326	3.32465	3.25554	3.62496	3.27834	3.54465
1700012B07Rik	RIKEN cDNA 1700012B07 gene	3.63667	3.8272	3.88296	3.85886	3.81804	3.64139
1700012B09Rik	RIKEN cDNA 1700012B09 gene	3.4094	3.56499	3.57042	3.6787	3.42081	3.3143
1700012C14Rik	RIKEN cDNA 1700012C14 gene	3.90569	3.64181	3.7626	3.7555	3.50208	3.68268
1700012D14Rik	RIKEN cDNA 1700012D14 gene	5.2106	6.06935	5.61877	5.28596	5.13502	5.90452
1700012I11Rik	RIKEN cDNA 1700012I11 gene	4.02688	4.24482	4.21345	4.22535	4.15025	4.14128
1700012P22Rik	RIKEN cDNA 1700012P22 gene	3.15715	3.17547	2.93302	2.93521	3.04785	3.02957
1700013D24Rik	RIKEN cDNA 1700013D24 gene	2.95976	3.35869	3.21309	3.21862	3.06634	3.26947
1700013F07Rik	RIKEN cDNA 1700013F07 gene	4.36022	4.18723	4.38961	4.22833	4.20666	4.36493
1700013G24Rik	RIKEN cDNA 1700013G24 gene	4.69004	4.16594	4.48207	4.67119	4.2907	4.45039
1700013H16Rik	RIKEN cDNA 1700013H16 gene	2.90747	2.7811	2.77556	2.86348	2.75161	2.92489
1700013N06Rik	RIKEN cDNA 1700013N06 gene	3.08538	3.09814	2.94628	3.10502	3.10735	2.87526
1700015E13Rik	RIKEN cDNA 1700015E13 gene	2.93465	2.99374	2.8704	3.18743	2.98204	2.86234
1700015F17Rik	RIKEN cDNA 1700015F17 gene	2.67732	2.47667	2.52473	2.65464	2.65464	2.64087
1700015G11Rik	RIKEN cDNA 1700015G11 gene	2.78083	2.72565	2.61779	3.14409	3.03688	2.81196
1700015O11Rik	RIKEN cDNA 1700015O11 gene	5.75644	6.15242	6.39542	5.89731	5.67336	6.00197
1700016C15Rik	RIKEN cDNA 1700016C15 gene	2.84357	2.94601	2.90703	2.82385	2.86185	2.90799
1700016D06Rik	RIKEN cDNA 1700016D06 gene	3.32796	3.1986	3.22079	3.49223	3.39327	3.32042
1700016G14Rik	RIKEN cDNA 1700016G14 gene	3.85653	4.6457	4.49287	3.66376	3.85309	4.13934
1700016G22Rik	RIKEN cDNA 1700016G22 gene	3.28536	3.19096	3.0583	3.17373	3.12955	3.11946
1700016H13Rik	RIKEN cDNA 1700016H13 gene	4.12534	3.999	4.31951	4.05734	4.12324	4.02723
1700016K19Rik	RIKEN cDNA 1700016K19 gene	4.42068	4.16636	4.32567	4.27171	4.13267	4.28344
1700016L04Rik	RIKEN cDNA 1700016L04 gene	3.0292	2.94713	3.16241	3.36643	3.09395	3.17256
1700016L21Rik	RIKEN cDNA 1700016L21 gene	3.38654	3.7083	3.42771	3.38409	3.82242	3.61302
1700016P03Rik	RIKEN cDNA 1700016P03 gene	3.56396	3.75581	3.58018	3.79	3.74348	3.58243
1700016P04Rik	RIKEN cDNA 1700016P04 gene	3.15333	3.22218	3.25439	3.20553	3.24306	3.12195
1700017B05Rik	RIKEN cDNA 1700017B05 gene	8.39925	8.13636	7.54127	8.03202	7.82841	8.18357
1700017D01Rik	RIKEN cDNA 1700017D01 gene	2.74153	2.48441	2.607	2.44871	2.67553	2.55172
1700017G19Rik	RIKEN cDNA 1700017G19 gene	3.08771	3.22951	3.30154	2.96293	2.84967	3.06037
1700017J07Rik	RIKEN cDNA 1700017J07 gene	4.79231	4.54763	4.44873	4.42546	4.52774	4.53886
1700017N19Rik	RIKEN cDNA 1700017N19 gene	2.99872	2.96504	2.97575	2.93057	3.00617	2.95806
1700018A04Rik	RIKEN cDNA 1700018A04 gene	3.34321	3.0313	3.32328	3.13664	3.15745	3.39301
1700018A04Rik	RIKEN cDNA 1700018A04 gene	3.82366	3.94279	3.97054	3.95574	4.05072	4.02721
1700018A14Rik	RIKEN cDNA 1700018A14 gene	4.00426	4.3145	4.09095	3.80633	3.84924	4.02169
1700018B08Rik	RIKEN cDNA 1700018B08 gene	5.05446	5.21638	5.62725	5.08967	5.02789	5.15722
1700018B24Rik	enhancer of rudimentary homolog pseudogene	3.47402	3.32514	3.16103	3.35628	3.33384	3.06446
1700018C11Rik	RIKEN cDNA 1700018C11 gene	4.4875	4.30876	4.45491	4.67579	4.71101	4.61473
1700018F24Rik	RIKEN cDNA 1700018F24 gene	2.81899	2.52036	2.68342	3.09426	2.9348	2.84308
1700018G05Rik	RIKEN cDNA 1700018G05 gene	5.78254	5.5215	5.79847	5.97619	5.91923	5.83193
1700018L02Rik	RIKEN cDNA 1700018L02 gene	5.07127	5.08666	5.03082	4.99778	4.88357	5.1441
1700019A02Rik	RIKEN cDNA 1700019A02 gene	2.84291	2.61876	2.7693	2.58177	2.65315	2.66863
1700019B03Rik	RIKEN cDNA 1700019B03 gene	3.64872	3.69705	4.00371	3.50711	3.4194	3.71417
1700019B21Rik	RIKEN cDNA 1700019B21 gene	3.07019	2.88256	3.07502	3.10817	2.86969	3.01374
1700019D03Rik	RIKEN cDNA 1700019D03 gene	4.68287	4.60982	4.76293	4.25801	4.20007	4.4712
1700019E08Rik	RIKEN cDNA 1700019E08 gene	2.81648	2.86473	2.86472	3.14925	3.02198	2.94599
1700019G17Rik	RIKEN cDNA 1700019G17 gene	4.86584	4.79199	5.09624	4.86317	4.92356	4.69801
1700019G24Rik	RIKEN cDNA 1700019G24 gene	2.93291	2.8921	3.25808	3.12199	2.93132	3.05686
1700019L03Rik	RIKEN cDNA 1700019L03 gene	5.17885	5.00737	5.22	5.15377	5.12449	4.87188
1700019M22Rik	NFX-like protein	3.68817	3.05571	2.61342	3.23451	3.17684	3.26871
1700019N19Rik	RIKEN cDNA 1700019N19 gene	3.57791	3.2783	3.4011	3.37654	3.32412	3.55759
1700019O17Rik	RIKEN cDNA 1700019O17 gene	4.89071	4.63731	4.68078	4.6905	4.58564	4.64931
1700019P21Rik	RIKEN cDNA 1700019P21 gene	3.29857	3.39015	3.4344	3.53453	3.29828	3.45235
1700020A23Rik	RIKEN cDNA 1700020A23 gene	3.11636	3.22666	2.95305	3.01841	3.09872	2.80776
1700020D05Rik	RIKEN cDNA 1700020D05 gene	3.56356	3.89822	3.64723	3.69242	3.73548	3.75479
1700020G17Rik	RIKEN cDNA 1700020G17 gene	3.05984	3.00263	2.94213	2.96143	3.09673	2.9475
1700020I14Rik	RIKEN cDNA 1700020I14 gene	7.1618	7.33682	6.72634	6.82615	6.75531	6.78244
1700020L24Rik	RIKEN cDNA 1700020L24 gene	4.42752	3.94086	3.72398	3.80287	3.85159	3.87751
1700020M21Rik	RIKEN cDNA 1700020M21 gene	3.53028	3.6247	3.71609	3.87619	3.70055	3.64544
1700020N01Rik	RIKEN cDNA 1700020N01 gene	3.71898	3.9897	4.23371	3.91218	3.67291	4.05542
1700020N15Rik	RIKEN cDNA 1700020N15 gene	2.54667	2.45758	2.30901	2.63792	2.33031	2.54614
1700020N18Rik	RIKEN cDNA 1700020N18 gene	3.84828	3.98341	4.28911	4.03154	4.1478	4.09611
1700021A07Rik	RIKEN cDNA 1700021A07 gene	4.80826	4.71126	4.00929	4.57415	4.51702	4.46643
1700021F05Rik	RIKEN cDNA 1700021F05 gene	5.60517	5.52583	5.78824	5.36211	5.64862	5.37109
1700021F07Rik	RIKEN cDNA 1700021F07 gene	4.86211	4.62739	4.95454	5.06225	4.94626	4.9929
1700021J08Rik	RIKEN cDNA 1700021J08 gene	4.62084	4.13924	4.7889	3.98294	3.71142	4.2427
1700021K19Rik	RIKEN cDNA 1700021K19 gene	6.32871	5.63336	5.82585	5.98385	6.27561	6.13234
1700021L23Rik	RIKEN cDNA 1700021L23 gene	3.38524	3.3695	3.76886	3.35162	3.14324	3.45611
1700021N21Rik	RIKEN cDNA 1700021N21 gene	3.82243	3.60102	4.14772	3.98317	3.87785	3.99379
1700021P04Rik	RIKEN cDNA 1700021P04 gene	3.22612	3.04852	3.38566	3.34214	3.33111	3.2208
1700022A21Rik	glycerol-3-phosphate dehydrogenase 1-like pseudogene	2.98734	3.17601	3.04559	3.13232	2.85892	2.98837
1700022A22Rik	RIKEN cDNA 1700022A22 gene	3.13354	3.26123	3.15846	3.12371	3.03785	3.23022
1700022E09Rik	RIKEN cDNA 1700022E09 gene	2.53035	2.64809	2.81041	2.90799	2.69445	2.75403
1700022H16Rik	RIKEN cDNA 1700022H16 gene	3.26015	3.13121	3.28094	3.32789	3.14275	3.3471
1700022I11Rik	RIKEN cDNA 1700022I11 gene	3.27523	3.39117	3.25922	3.35271	3.34347	3.38553
1700022N22Rik	RIKEN cDNA 1700022N22 gene	4.24374	4.04961	4.08769	4.0771	4.1759	3.9495
1700023C21Rik	RIKEN cDNA 1700023C21 gene	3.64181	3.23833	3.38222	3.40019	3.45049	3.40538
1700023E05Rik	RIKEN cDNA 1700023E05 gene	3.90324	3.8816	3.85117	3.73261	3.62354	3.48536
1700023F02Rik	RIKEN cDNA 1700023F02 gene	2.57634	2.7808	3.25332	3.10406	2.85312	2.824
1700023F06Rik	RIKEN cDNA 1700023F06 gene	4.63159	4.59065	4.52918	4.65216	4.65228	4.7377
1700023H06Rik	RIKEN cDNA 1700023H06 gene	3.18338	3.53038	3.37221	2.87281	3.14535	2.81705
1700023L04Rik	RIKEN cDNA 1700023L04 gene	3.60223	3.56179	3.61907	3.68412	3.8068	3.62556
1700024B05Rik	RIKEN cDNA 1700024B05 gene	2.9213	2.95929	2.65969	3.08886	2.74109	2.69726
1700024B18Rik	RIKEN cDNA 1700024B18 gene	3.51785	3.45814	3.77179	3.34108	3.49941	3.27633
1700024F20Rik	RIKEN cDNA 1700024F20 gene	4.28265	3.77145	4.1922	4.21209	4.25115	4.21701
1700024G13Rik	RIKEN cDNA 1700024G13 gene	3.51282	3.03578	3.55471	3.10726	3.03276	3.28561
1700024P04Rik	RIKEN cDNA 1700024P04 gene	2.72469	2.53629	2.35363	2.5541	2.5541	2.56366
1700024P16Rik	RIKEN cDNA 1700024P16 gene	3.21948	3.36353	3.21752	3.1242	3.19485	3.22777
1700025B11Rik	RIKEN cDNA 1700025B11 gene	3.20035	3.20189	3.2718	3.2951	3.39927	3.23308
1700025C18Rik	RIKEN cDNA 1700025C18 gene	4.06015	4.54597	4.14236	4.18743	4.34624	3.97327
1700025D23Rik	RIKEN cDNA 1700025D23 gene	2.69663	2.65204	2.52615	2.71146	2.50074	2.61255
1700025F22Rik	RIKEN cDNA 1700025F22 gene	3.11955	2.92915	2.93873	3.15745	2.95418	2.86426
1700025F24Rik	RIKEN cDNA 1700025F24 gene	3.13763	2.96257	3.14089	2.87667	2.99627	3.06336
1700025G04Rik	RIKEN cDNA 1700025G04 gene	9.19726	9.3327	9.64211	8.91845	8.87343	8.75584
1700025H01Rik	RIKEN cDNA 1700025H01 gene	3.47282	3.70338	3.57434	3.37691	3.63071	3.71304
1700025K24Rik	RIKEN cDNA 1700025K24 gene	3.65848	3.87515	3.51462	3.71931	3.69554	3.62295
1700025M24Rik	RIKEN cDNA 1700025M24 gene	3.77513	3.6948	3.8377	3.56026	3.5564	3.68102
1700025N21Rik	RIKEN cDNA 1700025N21 gene	2.95108	2.68746	2.84873	2.94003	3.03389	3.03307
1700025N23Rik	RIKEN cDNA 1700025N23 gene	3.70689	3.19359	3.55986	3.32256	3.22179	3.27525
1700025O08Rik	RIKEN cDNA 1700025O08 gene	3.68757	3.51365	3.70293	3.45648	3.59545	3.54679
1700026D08Rik	RIKEN cDNA 1700026D08 gene	3.37306	3.2221	3.49415	3.2788	3.54416	3.25625
1700026D11Rik	RIKEN cDNA 1700026D11 gene	3.38937	3.26002	3.39848	3.29798	3.35627	3.52875
1700026F02Rik	RIKEN cDNA 1700026F02 gene	3.68354	3.4619	3.67072	3.6624	3.45334	3.19606
1700026J12Rik	RIKEN cDNA 1700026J12 gene	3.54401	3.25814	3.41765	3.75787	3.53729	3.38175
1700026J14Rik	RIKEN cDNA 1700026J14 gene	3.96106	3.98445	4.12714	4.32816	4.06103	3.91996
1700026L06Rik	RIKEN cDNA 1700026L06 gene	5.88385	5.52003	5.66363	5.35243	5.34961	5.46319
1700027A07Rik	RIKEN cDNA 1700027A07 gene	4.10231	3.8765	4.07335	4.25902	3.99453	4.03753
1700027A15Rik	RIKEN cDNA 1700027A15 gene	4.24471	4.27372	4.24957	4.35601	4.346	4.10568
1700027F09Rik	RIKEN cDNA 1700027F09 gene	2.59005	2.58093	2.69322	2.32636	2.62635	2.47261
1700027H10Rik	RIKEN cDNA 1700027H10 gene	3.34597	3.08105	3.30366	3.35379	3.25879	3.49007
1700027I24Rik	RIKEN cDNA 1700027I24 gene	2.57701	2.48159	2.28808	2.81373	2.52938	2.23183
1700027J07Rik	RIKEN cDNA 1700027J07 gene	3.66443	3.67626	3.70604	3.80194	3.59343	3.70214
1700028B04Rik	NADH dehydrogenase (ubiquinone) 1 beta subcomplex 8 pseudogene	4.26987	4.4048	4.76354	4.47109	4.80003	4.70136
1700028D13Rik	RIKEN cDNA 1700028D13 gene	3.98027	3.82532	3.75307	4.01494	3.98702	3.99001
1700028E10Rik	RIKEN cDNA 1700028E10 gene	4.92559	5.85379	5.39291	5.01955	5.40216	5.96135
1700028I16Rik	RIKEN cDNA 1700028I16 gene	3.73685	3.68313	3.85413	3.72858	3.83084	3.51608
1700028J19Rik	RIKEN cDNA 1700028J19 gene	5.11756	5.15744	5.3368	4.98227	5.12021	5.28924
1700028K03Rik	RIKEN cDNA 1700028K03 gene	3.40812	3.52614	3.43432	3.43792	3.37046	3.41662
1700028M03Rik	RIKEN cDNA 1700028M03 gene	2.87788	2.79302	2.94169	2.78343	2.78566	3.07731
1700028P14Rik	RIKEN cDNA 1700028P14 gene	3.15359	3.08353	3.07769	3.19367	3.18477	3.06743
1700028P15Rik	RIKEN cDNA 1700028P15 gene	3.21029	3.30009	3.12869	3.36591	3.08946	3.06576
1700029B22Rik	RIKEN cDNA 1700029B22 gene	2.58783	2.79837	2.77567	2.86134	2.8422	2.79115
1700029E06Rik	RIKEN cDNA 1700029E06 gene	3.34699	3.00612	3.01369	2.99174	3.23447	2.98532
1700029F12Rik	RIKEN cDNA 1700029F12 gene	3.25321	3.35129	3.76978	3.24708	3.33744	3.37385
1700029H14Rik	RIKEN cDNA 1700029H14 gene	5.31136	5.56722	5.66436	5.09376	4.96894	5.43207
1700029I15Rik	RIKEN cDNA 1700029I15 gene	4.90956	5.32245	5.26792	4.82301	5.20625	5.08316
1700029J03Rik	RIKEN cDNA 1700029J03 gene	4.36825	4.47477	4.47402	4.45459	4.32235	4.47477
1700029J07Rik	RIKEN cDNA 1700029J07 gene	3.54639	3.26764	3.19401	3.55165	3.46729	3.34732
1700029M03Rik	RIKEN cDNA 1700029M03 gene	2.98589	2.64491	2.66926	2.65644	2.74751	2.6024
1700029M20Rik	RIKEN cDNA 1700029M20 gene	3.01569	2.9403	3.37347	3.36302	3.04791	3.00206
1700029N11Rik	RIKEN cDNA 1700029N11 gene	3.15632	2.72293	3.07649	3.14197	3.39237	3.21407
1700029P11Rik	RIKEN cDNA 1700029P11 gene	5.42268	6.34656	6.51297	5.5654	5.81706	6.19727
1700029P11Rik	RIKEN cDNA 1700029P11 gene	3.25834	3.27342	3.39287	3.30086	3.18491	3.25739
1700030A11Rik	RIKEN cDNA 1700030A11 gene	3.84406	3.89216	3.7766	3.68797	3.58992	3.68126
1700030C10Rik	RIKEN cDNA 1700030C10 gene	3.54854	3.18807	3.37801	3.55091	3.56646	3.21292
1700030C12Rik	RIKEN cDNA 1700030C12 gene	4.71428	5.03449	4.66934	4.2827	4.34571	4.60717
1700030C14Rik	RIKEN cDNA 1700030C14 gene	3.39128	3.30415	3.43679	3.31555	3.36973	3.43672
1700030F04Rik	RIKEN cDNA 1700030F04 gene	3.84154	3.42581	4.04107	3.99125	3.65356	3.92797
1700030J22Rik	RIKEN cDNA 1700030J22 gene	4.4569	4.44874	4.56729	4.46484	4.3333	4.41195
1700030K09Rik	RIKEN cDNA 1700030K09 gene	5.12913	5.24877	5.22741	5.24644	5.2511	5.2808
1700030L20Rik	RIKEN cDNA 1700030L20 gene	2.83359	2.68218	2.81449	2.69989	2.69164	2.47957
1700030M09Rik	RIKEN cDNA 1700030M09 gene	4.73173	4.39915	4.13213	4.22798	4.23907	4.70145
1700030N03Rik	RIKEN cDNA 1700030N03 gene	5.64073	5.32815	5.81706	5.14745	5.03289	4.96394
1700030O20Rik	RIKEN cDNA 1700030O20 gene	3.00571	2.95472	3.07858	3.21901	3.04637	2.98047
1700031A10Rik	RIKEN cDNA 1700031A10 gene	3.60309	3.03537	3.26316	3.0744	3.22704	3.02425
1700031F05Rik	RIKEN cDNA 1700031F05 gene	5.02216	4.57568	4.42319	4.62784	4.69777	4.70993
1700031F10Rik	RIKEN cDNA 1700031F10 gene	4.91073	4.59722	4.84554	4.80277	4.75726	4.45831
1700031L13Rik	RIKEN cDNA 1700031L13 gene	3.03874	2.78425	2.91741	3.04439	2.83093	2.87496
1700031M16Rik	RIKEN cDNA 1700031M16 gene	3.14096	3.05638	3.18543	3.50531	3.24397	3.07563
1700031P21Rik	RIKEN cDNA 1700031P21 gene	2.45098	2.3003	2.24029	2.32795	2.17168	2.2707
1700034E13Rik	RIKEN cDNA 1700034E13 gene	3.30874	3.48292	3.00918	3.29599	3.18157	3.20396
1700034G24Rik	RIKEN cDNA 1700034G24 gene	3.55998	3.6789	3.68696	3.55391	3.54036	3.61256
1700034H15Rik	RIKEN cDNA 1700034H15 gene	4.37524	4.47313	4.74044	4.0448	4.19761	4.33163
1700034I23Rik	FUN14 domain containing 2 pseudogene	2.84547	2.64763	2.46454	2.72956	2.67836	2.73945
1700034J04Rik	RIKEN cDNA 1700034J04 gene	4.16094	4.05916	4.16878	4.13736	4.15699	3.8685
1700034J05Rik	RIKEN cDNA 1700034J05 gene	3.20211	3.45711	3.20866	3.34903	3.06014	3.09666
1700034K08Rik	RIKEN cDNA 1700034K08 gene	3.36097	3.35271	3.52105	3.43277	3.35951	3.38505
1700034O15Rik	RIKEN cDNA 1700034O15 gene	3.2294	3.31028	3.44815	3.5596	3.42773	3.39056
1700034P13Rik	RIKEN cDNA 1700034P13 gene	3.41255	3.29199	3.28735	3.55984	3.35537	3.29316
1700036A12Rik	RIKEN cDNA 1700036A12 gene	3.64085	3.45432	3.56262	3.52748	3.37467	3.43906
1700036G14Rik	RIKEN cDNA 1700036G14 gene	2.95117	3.15745	3.04897	3.15399	3.31874	3.08737
1700036O09Rik	RIKEN cDNA 1700036O09 gene	2.65114	2.68588	2.76434	2.67487	2.77029	2.65033
1700037C18Rik	RIKEN cDNA 1700037C18 gene	4.34288	4.58809	4.84609	4.49505	4.48284	4.80509
1700037F24Rik	RIKEN cDNA 1700037F24 gene	4.51618	4.23259	4.62796	4.63151	4.48417	4.41869
1700037H04Rik	RIKEN cDNA 1700037H04 gene	7.057	6.49109	6.23726	6.48546	5.90874	6.09461
1700039E15Rik	RIKEN cDNA 1700039E15 gene	3.46948	3.27597	3.56239	3.65689	3.39636	3.41494
1700039E22Rik	RIKEN cDNA 1700039E22 gene	3.89908	3.53295	4.06038	3.69801	3.86771	3.66032
1700039M10Rik	RIKEN cDNA 1700039M10 gene	4.61033	4.25977	4.10816	4.38632	4.17158	4.02156
1700040D17Rik	RIKEN cDNA 1700040D17 gene	3.06559	3.08276	3.02115	3.2524	3.24234	3.19365
1700040F17Rik	RIKEN cDNA 1700040F17 gene	2.71405	2.83967	2.69951	2.71897	2.77799	2.73254
1700040L02Rik	RIKEN cDNA 1700040L02 gene	3.97116	4.38118	4.40882	5.24432	4.97562	5.0154
1700041C23Rik	RIKEN cDNA 1700041C23 gene	2.89238	2.45512	2.45085	2.88618	2.51879	2.51638
1700041G16Rik	RIKEN cDNA 1700041G16 gene	3.36002	3.42421	3.67499	3.19296	3.30318	3.50709
1700041M05Rik	RIKEN cDNA 1700041M05 gene	3.57097	3.71996	3.41176	3.77225	3.68469	3.79144
1700041M19Rik	RIKEN cDNA 1700041M19 gene	3.59782	3.4094	3.45876	3.48781	3.47656	3.35827
1700042B14Rik	RIKEN cDNA 1700042B14 gene	3.22042	2.95004	3.28778	3.34981	3.13108	2.85969
1700042G07Rik	RIKEN cDNA 1700042G07 gene	4.7039	4.79876	4.98598	4.88832	5.00103	4.78635
1700042G15Rik	RIKEN cDNA 1700042G15 gene	3.4073	3.25599	3.49705	3.49412	3.73533	3.28966
1700042O10Rik	RIKEN cDNA 1700042O10 gene	3.55913	3.05777	3.1945	3.16629	3.36808	3.0678
1700044C05Rik	RIKEN cDNA 1700044C05 gene	4.12089	3.90559	4.31566	4.08081	3.8437	4.11845
1700044K03Rik	RIKEN cDNA 1700044K03 gene	5.55306	5.35	5.45393	5.12236	4.93759	5.26234
1700045H11Rik	RIKEN cDNA 1700045H11 gene	4.03483	3.94502	4.1388	3.91901	3.8107	3.82956
1700045I11Rik	RIKEN cDNA 1700045I11 gene	3.49012	3.67997	3.72171	3.80923	3.61713	3.86338
1700045I11Rik	RIKEN cDNA 1700045I11 gene	3.49012	3.67997	3.72171	3.80923	3.61713	3.86338
1700046C09Rik	RIKEN cDNA 1700046C09 gene	3.17776	3.02992	3.04865	3.26278	3.19266	3.2773
1700047A11Rik	RIKEN cDNA 1700047A11 gene	3.15366	3.31238	3.16505	3.18783	3.45375	3.30497
1700047G03Rik	RIKEN cDNA 1700047G03 gene	3.32921	3.32976	3.57989	3.2786	3.14727	3.15745
1700047G07Rik	RIKEN cDNA 1700047G07 gene	3.07206	2.90617	2.83931	2.80908	2.71271	2.6618
1700047K16Rik	RIKEN cDNA 1700047K16 gene	6.03314	5.8046	6.00857	5.77216	5.50287	5.48184
1700047L14Rik	RIKEN cDNA 1700047L14 gene	2.89465	2.68143	2.79717	3.04742	2.96191	2.93783
1700047M11Rik	RIKEN cDNA 1700047M11 gene	3.41656	3.24063	3.11612	3.32226	3.37566	3.07071
1700048M11Rik	RIKEN cDNA 1700048M11 gene	3.72754	3.98894	4.10841	3.36775	3.3661	3.60374
1700048O20Rik	RIKEN cDNA 1700048O20 gene	4.5456	4.02733	4.58842	4.63767	4.75272	4.43251
1700049E15Rik	RIKEN cDNA 1700049E15 gene	4.24318	4.61305	4.63761	4.43546	4.53112	4.63072
1700049E22Rik	RIKEN cDNA 1700049E22 gene	3.49174	3.39497	3.45427	3.61084	3.28993	3.35227
1700049G17Rik	RIKEN cDNA 1700049G17 gene	4.44518	4.22877	5.38108	4.36979	4.10235	4.62462
1700049J03Rik	RIKEN cDNA 1700049J03 gene	4.05718	3.93073	4.25733	4.28941	4.01859	3.92735
1700049L16Rik	hematological and neurological expressed 1-like pseudogene	4.04723	4.09852	3.9445	3.717	4.13173	4.04681
1700051A21Rik	RIKEN cDNA 1700051A21 gene	3.60895	3.93524	3.90372	3.86259	3.77463	3.77278
1700052I22Rik	RIKEN cDNA 1700052I22 gene	2.62489	2.75322	2.77655	2.62162	2.63186	2.78349
1700052K11Rik	RIKEN cDNA 1700052K11 gene	5.90491	6.67644	6.79899	6.00744	6.17239	6.4481
1700052N19Rik	RIKEN cDNA 1700052N19 gene	4.67471	4.61022	4.10891	4.52514	4.5461	4.56894
1700054A03Rik	RIKEN cDNA 1700054A03 gene	2.91774	2.68303	2.74647	2.78845	2.73237	2.72
1700054K19Rik	RIKEN cDNA 1700054K19 gene	3.59504	3.67717	3.51409	3.54562	3.59162	3.84632
1700054M17Rik	RIKEN cDNA 1700054M17 gene	4.49686	4.58395	4.34753	4.42219	4.37838	4.53017
1700054O19Rik	RIKEN cDNA 1700054O19 gene	5.84998	7.15324	8.13052	5.03086	6.59331	6.72448
1700054O19Rik	RIKEN cDNA 1700054O19 gene	2.99149	3.29662	3.2096	3.12779	2.93764	3.25174
1700055C04Rik	RIKEN cDNA 1700055C04 gene	4.58826	4.77668	4.8654	4.82824	4.88011	4.64102
1700055D18Rik	RIKEN cDNA 1700055D18 gene	3.84201	4.0425	4.0079	4.03521	3.73396	4.29298
1700056E22Rik	RIKEN cDNA 1700056E22 gene	5.84788	6.09055	6.07755	5.0784	5.57666	5.25253
1700056N10Rik	RIKEN cDNA 1700056N10 gene	4.92645	6.521	6.28955	4.94434	5.01402	6.27119
1700057G04Rik	RIKEN cDNA 1700057G04 gene	3.01414	2.87196	3.1174	2.86018	2.9787	2.88869
1700057H15Rik	RIKEN cDNA 1700057H15 gene	4.3598	3.81949	3.99491	3.82613	3.73266	3.93362
1700057H21Rik	RIKEN cDNA 1700057H21 gene	3.26498	2.96487	2.95586	2.98858	3.12264	3.0961
1700058P15Rik	RIKEN cDNA 1700058P15 gene	3.27031	4.08493	4.37533	3.68074	3.99087	3.82462
1700060C16Rik	RIKEN cDNA 1700060C16 gene	3.02565	3.45427	3.30262	3.534	3.39931	3.36521
1700060C20Rik	RIKEN cDNA 1700060C20 gene	4.30631	4.2624	3.84298	3.96668	3.89166	4.32648
1700060J05Rik	RIKEN cDNA 1700060J05 gene	4.22455	3.94184	4.06042	4.14799	4.10156	4.48306
1700060O08Rik	RIKEN cDNA 1700060O08 gene	3.53771	2.94656	3.26589	3.40888	3.25843	3.11761
1700061E17Rik	RIKEN cDNA 1700061E17 gene	3.45797	2.91655	3.36683	3.09453	3.08021	3.16853
1700061E18Rik	RIKEN cDNA 1700061E18 gene	4.06445	4.32151	4.32225	3.97314	4.04142	4.13065
1700061F12Rik	RIKEN cDNA 1700061F12 gene	3.43048	3.47038	3.23481	3.42587	3.54981	3.20033
1700061G19Rik	RIKEN cDNA 1700061G19 gene	3.51023	3.51049	3.94351	3.62326	3.46396	3.56499
1700061H18Rik	RIKEN cDNA 1700061H18 gene	3.37099	3.41065	3.28757	3.42971	3.36988	3.35128
1700061I17Rik	RIKEN cDNA 1700061I17 gene	3.04322	3.09992	3.15759	3.05803	2.9064	3.09492
1700061J23Rik	RIKEN cDNA 1700061J23 gene	4.00242	3.96021	3.89689	3.89217	3.74996	3.95155
1700063A18Rik	RIKEN cDNA 1700063A18 gene	4.43513	4.3693	4.36691	4.621	4.47072	4.26102
1700063D05Rik	RIKEN cDNA 1700063D05 gene	4.26026	3.47254	3.50597	4.15094	4.00767	3.88302
1700063H04Rik	RIKEN cDNA 1700063H04 gene	3.64772	3.61954	3.70852	3.62326	3.78987	3.59522
1700063O14Rik	RIKEN cDNA 1700063O14 gene	3.85382	3.65391	3.7593	3.76915	3.80935	3.72407
1700064E03Rik	uncharacterized LOC74273	4.73945	4.77006	4.66967	4.40645	4.16759	4.33812
1700064J06Rik	RIKEN cDNA 1700064J06 gene	3.67555	3.42168	3.2668	3.64396	3.34718	3.19467
1700064M15Rik	RIKEN cDNA 1700064M15 gene	3.48115	3.35836	3.41015	3.34194	3.47681	3.33814
1700065D16Rik	RIKEN cDNA 1700065D16 gene	3.06146	3.22318	3.18837	3.16154	3.06745	3.15789
1700065I16Rik	gasdermin pseudogene	2.65817	2.42572	2.42925	2.50397	2.29612	2.35711
1700065J11Rik	RIKEN cDNA 1700065J11 gene	3.9788	3.67251	3.8154	3.963	3.63537	3.62307
1700065J18Rik	RIKEN cDNA 1700065J18 gene	3.19113	3.24364	3.32629	3.37808	3.40361	3.42551
1700065O20Rik	RIKEN cDNA 1700065O20 gene	3.59135	3.40666	3.49373	3.71049	3.44518	3.50024
1700066B17Rik	RIKEN cDNA 1700066B17 gene	2.94643	2.77351	2.6833	2.99547	2.92022	2.7226
1700066B19Rik	RIKEN cDNA 1700066B19 gene	3.81737	4.09024	3.65961	3.6325	3.65641	3.44066
1700066C05Rik	RIKEN cDNA 1700066C05 gene	4.68791	6.03107	6.41765	4.87139	4.75021	5.92058
1700066J03Rik	RIKEN cDNA 1700066J03 gene	3.85839	3.33075	3.84034	3.34724	3.71619	3.71577
1700066M21Rik	RIKEN cDNA 1700066M21 gene	5.80726	6.09123	5.50807	5.83822	5.90378	5.76376
1700066N21Rik	RIKEN cDNA 1700066N21 gene	2.78901	3.08078	2.96658	2.68245	3.06444	2.88523
1700066O22Rik	RIKEN cDNA 1700066O22 gene	3.89878	4.03983	3.89171	3.89079	3.73654	3.88286
1700067G17Rik	RIKEN cDNA 1700067G17 gene	3.29047	3.08139	3.19081	3.00484	3.15498	3.30494
1700067K01Rik	RIKEN cDNA 1700067K01 gene	4.08449	4.14753	4.04679	4.06193	4.18599	4.08048
1700067P10Rik	RIKEN cDNA 1700067P10 gene	2.99171	2.73772	3.05804	2.94931	3.01972	2.83889
1700069B07Rik	RIKEN cDNA 1700069B07 gene	4.62163	4.70408	4.56469	4.5514	4.4678	4.51479
1700069L16Rik	RIKEN cDNA 1700069L16 gene	3.1567	3.21116	3.16401	3.07475	3.20261	3.30571
1700069P05Rik	RIKEN cDNA 1700069P05 gene	4.63168	4.59375	4.89164	4.74622	4.69961	4.74014
1700071G01Rik	RIKEN cDNA 1700071G01 gene	4.18891	4.27343	4.22227	4.24778	4.08384	4.18178
1700071K01Rik	RIKEN cDNA 1700071K01 gene	3.38334	3.66368	3.56384	3.44933	3.4596	3.23117
1700071M16Rik	RIKEN cDNA 1700071M16 gene	3.16967	3.1446	3.1156	3.06892	3.16605	3.20011
1700072B07Rik	RIKEN cDNA 1700072B07 gene	2.86493	2.95376	2.69713	2.72003	2.63978	2.71395
1700072O05Rik	RIKEN cDNA 1700072O05 gene	3.40441	3.31427	3.61335	3.40692	3.48521	3.50905
1700073E17Rik	ribosomal protein L7 pseudogene	3.74668	3.46663	3.79679	3.61413	3.53769	3.67332
1700074H08Rik	RIKEN cDNA 1700074H08 gene	2.63903	2.84342	2.87727	2.75751	2.72493	2.77616
1700074P13Rik	RIKEN cDNA 1700074P13 gene	2.84543	2.60712	2.6523	2.82458	2.88716	2.91863
1700080E11Rik	RIKEN cDNA 1700080E11 gene	3.92742	3.83734	4.23811	4.18325	4.084	3.97033
1700080G11Rik	RIKEN cDNA 1700080G11 gene	3.12776	3.01896	2.96821	3.0469	2.95672	2.95672
1700080N15Rik	RIKEN cDNA 1700080N15 gene	3.18953	3.06726	3.0716	3.27241	3.29964	2.98551
1700080O16Rik	RIKEN cDNA 1700080O16 gene	3.21929	2.83035	2.80088	3.10836	2.91149	2.95693
1700081H04Rik	RIKEN cDNA 1700081H04 gene	3.69625	3.6492	3.47247	3.57442	3.48414	3.79788
1700082M22Rik	RIKEN cDNA 1700082M22 gene	3.46663	3.39207	3.36459	3.23162	3.636	3.46879
1700083H02Rik	RIKEN cDNA 1700083H02 gene	3.06315	2.91856	3.00081	2.8731	3.0054	2.7433
1700084C01Rik	RIKEN cDNA 1700084C01 gene	3.98653	3.69458	3.69678	3.6386	3.65813	3.58019
1700084C01Rik	RIKEN cDNA 1700084C01 gene	2.95931	3.09378	3.25185	3.21516	2.848	3.05645
1700084C06Rik	RIKEN cDNA 1700084C06 gene	6.55294	6.65487	6.42645	6.33993	6.16729	6.48054
1700084E18Rik	RIKEN cDNA 1700084E18 gene	4.7331	3.97322	4.41892	4.5948	4.36657	4.36251
1700084F23Rik	RIKEN cDNA 1700084F23 gene	3.18487	3.19871	2.99502	3.35358	3.22016	3.26642
1700084M14Rik	Gm5941 pseudogene	2.61834	2.38612	2.49408	2.5667	2.34833	2.13751
1700085C21Rik	RIKEN cDNA 1700085C21 gene	2.95343	2.72953	2.77966	2.82735	2.92987	2.68001
1700086D15Rik	RIKEN cDNA 1700086D15 gene	3.86184	3.51272	3.79552	3.98259	3.65913	3.66844
1700086L19Rik	RIKEN cDNA 1700086L19 gene	3.2376	2.91112	3.19506	2.99641	3.16716	3.20145
1700086O06Rik	RIKEN cDNA 1700086O06 gene	3.81538	3.92166	4.17299	4.11751	4.05941	3.98424
1700086P04Rik	RIKEN cDNA 1700086P04 gene	3.14196	2.9784	2.92805	3.16231	2.89934	3.06139
1700087M22Rik	RIKEN cDNA 1700087M22 gene	3.16633	2.9763	2.8713	3.16395	2.91339	3.16702
1700088E04Rik	RIKEN cDNA 1700088E04 gene	5.56284	5.68799	5.82351	5.4572	5.35167	5.30408
1700092C02Rik	RIKEN cDNA 1700092C02 gene	2.77039	2.86583	2.75	2.88059	2.79726	2.7461
1700092C10Rik	RIKEN cDNA 1700092C10 gene	3.0373	3.33104	3.06063	3.30011	2.84625	2.9023
1700092E19Rik	RIKEN cDNA 1700092E19 gene	3.22861	2.97157	3.00113	3.04994	3.23519	3.24005
1700092K14Rik	RIKEN cDNA 1700092K14 gene	4.05978	3.93069	4.49825	4.2529	3.99494	4.269
1700092M07Rik	RIKEN cDNA 1700092M07 gene	5.02905	5.02494	5.33395	4.88037	4.91268	4.8995
1700093J21Rik	RIKEN cDNA 1700093J21 gene	3.21378	3.90299	4.13063	3.27144	3.26248	3.72744
1700093K21Rik	RIKEN cDNA 1700093K21 gene	3.19174	3.11146	3.23393	2.99394	3.00169	2.93137
1700094D03Rik	RIKEN cDNA 1700094D03 gene	5.6035	5.55454	4.73761	5.23497	5.42	4.63621
1700094J05Rik	RIKEN cDNA 1700094J05 gene	5.98754	5.27712	5.87163	5.47325	5.07238	5.10654
1700094M24Rik	RIKEN cDNA 1700094M24 gene	3.2861	3.22324	3.31232	3.35146	3.22253	3.1799
1700095A13Rik	RIKEN cDNA 1700095A13 gene	3.64327	3.99251	3.94372	3.91487	3.84029	3.95183
1700095A21Rik	RIKEN cDNA 1700095A21 gene	2.4088	2.34686	2.40003	2.32425	2.44406	2.13912
1700095B10Rik	RIKEN cDNA 1700095B10 gene	2.78644	2.90985	2.93149	2.67185	2.6493	2.72407
1700095J03Rik	RIKEN cDNA 1700095J03 gene	3.66513	3.37429	3.45727	3.59609	3.37347	3.40575
1700095J12Rik	RIKEN cDNA 1700095J12 gene	3.36679	3.5956	3.77179	3.52467	3.37161	3.14713
1700096J18Rik	RIKEN cDNA 1700096J18 gene	4.18756	4.10447	4.16328	3.81399	4.13861	4.1087
1700096K18Rik	RIKEN cDNA 1700096K18 gene	6.12649	6.34557	6.14922	6.1628	6.20227	6.28004
1700097N02Rik	RIKEN cDNA 1700097N02 gene	6.61647	7.0425	6.86645	7.02819	6.74955	7.32876
1700099I09Rik	RIKEN cDNA 1700099I09 gene	3.19675	3.10019	3.13367	3.46764	3.17518	3.28645
1700099I09Rik	RIKEN cDNA 1700099I09 gene	3.94076	3.58462	4.06633	3.81619	3.64153	3.57408
1700100L14Rik	RIKEN cDNA 1700100L14 gene	3.44841	3.54072	3.48627	3.69995	3.4871	3.5213
1700101E01Rik	RIKEN cDNA 1700101E01 gene	3.72857	3.56683	3.64293	3.70497	3.69306	3.60022
1700101G07Rik	RIKEN cDNA 1700101G07 gene	2.98639	2.9323	2.87019	3.15985	3.1354	2.84713
1700101I11Rik	RIKEN cDNA 1700101I11 gene	4.03853	3.79099	3.77663	3.66807	3.70399	3.81417
1700101I19Rik	RIKEN cDNA 1700101I19 gene	3.98263	4.17707	3.92704	3.7588	3.94955	3.89608
1700101O22Rik	RIKEN cDNA 1700101O22 gene	4.23715	4.06827	4.35366	4.5387	4.43381	4.43552
1700102H20Rik	RIKEN cDNA 1700102H20 gene	3.7288	3.25855	3.5403	3.5417	3.53861	3.58279
1700102P08Rik	RIKEN cDNA 1700102P08 gene	4.52946	5.03526	4.69997	4.29215	4.599	4.49766
1700104B16Rik	RIKEN cDNA 1700104B16 gene	3.19276	2.77802	2.76249	2.89476	2.80284	2.68324
1700105P06Rik	RIKEN cDNA 1700105P06 gene	4.29738	4.30695	4.28568	4.29738	4.18516	4.4417
1700106J16Rik	RIKEN cDNA 1700106J16 gene	4.09796	4.32908	4.2501	3.95576	3.88248	4.19068
1700108F19Rik	RIKEN cDNA 1700108F19 gene	2.78126	2.62429	2.89076	2.80802	2.93043	2.71089
1700108J01Rik	RIKEN cDNA 1700108J01 gene	3.46043	3.61658	3.52316	3.35118	3.58645	3.21403
1700108N11Rik	RIKEN cDNA 1700108N11 gene	3.83615	3.35135	3.73414	3.23385	3.16176	3.19017
1700109G14Rik	RIKEN cDNA 1700109G14 gene	3.07358	3.18859	3.21696	3.04016	3.09838	3.23914
1700109G15Rik	RIKEN cDNA 1700109G15 gene	3.0983	3.32876	3.19651	2.98637	3.07763	3.29178
1700109H08Rik	RIKEN cDNA 1700109H08 gene	4.38563	6.37471	6.04685	4.50589	5.0338	6.10008
1700109I08Rik	RIKEN cDNA 1700109I08 gene	2.81709	2.8653	2.76897	2.97737	2.75756	2.82218
1700109K24Rik	RIKEN cDNA 1700109K24 gene	3.90911	3.69566	3.80441	3.50794	3.49458	3.63356
1700110C19Rik	RIKEN cDNA 1700110C19 gene	3.67613	3.88886	3.83662	3.77837	3.73408	3.72303
1700110K17Rik	RIKEN cDNA 1700110K17 gene	4.23309	4.24108	4.20753	4.15656	3.92575	4.13382
1700111E14Rik	RIKEN cDNA 1700111E14 gene	2.78331	2.8239	3.00391	2.75789	2.83774	2.74342
1700111N16Rik	RIKEN cDNA 1700111N16 gene	3.36204	3.2035	3.07614	3.21921	3.37605	3.31557
1700112D23Rik	RIKEN cDNA 1700112D23 gene	3.35133	3.2631	3.3201	3.52732	3.15809	3.4084
1700112E06Rik	RIKEN cDNA 1700112E06 gene	3.10659	3.12071	3.19952	3.11122	3.1214	3.11996
1700112H15Rik	RIKEN cDNA 1700112H15 gene	4.23223	4.17564	4.33919	4.31959	3.97998	4.37853
1700112J05Rik	RIKEN cDNA 1700112J05 gene	4.45084	3.86573	4.38992	4.42182	4.14694	4.25085
1700112J16Rik	RIKEN cDNA 1700112J16 gene	3.76525	3.31944	3.45417	3.55551	3.61145	3.50274
1700112K13Rik	RIKEN cDNA 1700112K13 gene	2.76332	2.58608	2.66862	2.72908	2.7296	2.66219
1700113A16Rik	RIKEN cDNA 1700113A16 gene	5.5273	6.75817	5.9353	5.59778	5.68159	5.86278
1700113H08Rik	RIKEN cDNA 1700113H08 gene	3.41495	3.29267	3.53504	3.47535	3.35816	3.41745
1700116B05Rik	RIKEN cDNA 1700116B05 gene	3.2695	3.30728	3.63216	3.25303	3.34173	3.33366
1700119H24Rik	RIKEN cDNA 1700119H24 gene	4.48928	4.30437	4.36752	4.54127	4.55614	4.30707
1700119I11Rik	RIKEN cDNA 1700119I11 gene	3.84307	4.03922	3.99737	4.13477	4.06733	4.0719
1700120B22Rik	RIKEN cDNA 1700120B22 gene	4.57063	4.75657	4.46338	4.77285	4.65774	4.7631
1700120C14Rik	RIKEN cDNA 1700120C14 gene	4.83367	4.5992	4.96581	4.64277	4.30786	4.72389
1700120E14Rik	RIKEN cDNA 1700120E14 gene	3.55043	3.28925	3.70744	3.30698	3.42402	3.36824
1700120G07Rik	RIKEN cDNA 1700120G07 gene	3.66364	3.51209	3.44827	3.74911	3.38228	3.65174
1700120G11Rik	RIKEN cDNA 1700120G11 gene	3.47772	3.32086	3.28946	3.23576	3.16939	3.05148
1700120K04Rik	RIKEN cDNA 1700120K04 gene	4.07506	3.9515	4.02684	4.22197	3.87773	4.06916
1700121L16Rik	RIKEN cDNA 1700121L16 gene	3.37724	3.47431	3.47752	3.35962	3.36534	3.69617
1700121N20Rik	RIKEN cDNA 1700121N20 gene	4.17896	4.05129	4.10799	4.02931	4.15621	4.12634
1700122E12Rik	RIKEN cDNA 1700122E12 gene	3.60219	3.59543	3.56424	3.71307	3.66055	3.68924
1700122O11Rik	RIKEN cDNA 1700122O11 gene	3.95917	3.66154	3.68249	3.71263	4.12688	3.85413
1700123I01Rik	RIKEN cDNA 1700123I01 gene	4.00722	3.80561	3.90722	3.90784	4.04493	4.09468
1700123K08Rik	RIKEN cDNA 1700123K08 gene	4.86482	4.13073	5.17008	4.71877	4.17582	4.83774
1700123L14Rik	nucleoporin 50 pseudogene	4.31968	3.70604	3.61804	3.71556	3.56593	3.54503
1700123M08Rik	RIKEN cDNA 1700123M08 gene	3.75495	3.90887	3.88054	3.87738	3.53015	3.55979
1700123O12Rik	RIKEN cDNA 1700123O12 gene	3.35704	3.30086	3.36076	3.32659	3.3061	3.40059
1700123O20Rik	RIKEN cDNA 1700123O20 gene	7.89508	7.81468	7.74358	7.5975	7.76447	7.86048
1700123O21Rik	RIKEN cDNA 1700123O21 gene	2.89084	2.89866	3.03684	2.94381	3.12681	3.02239
1700124L16Rik	RIKEN cDNA 1700124L16 gene	3.74612	4.54356	4.22193	3.8528	4.10628	4.30423
1700125G02Rik	RIKEN cDNA 1700125G02 gene	4.81505	4.43622	4.65494	4.78449	4.3644	4.6882
1700125G22Rik	RIKEN cDNA 1700125G22 gene	2.9348	2.82191	3.04359	3.01527	2.98211	3.05593
1700125H03Rik	RIKEN cDNA 1700125H03 gene	3.7773	3.77852	3.52191	4.09489	3.64563	3.81122
1700125H20Rik	RIKEN cDNA 1700125H20 gene	3.09568	2.83208	3.30938	3.11643	3.00563	2.89193
1700126H18Rik	RIKEN cDNA 1700126H18 gene	3.35711	3.01262	3.08699	3.09305	3.36618	3.42315
1700128A07Rik	RIKEN cDNA 1700128A07 gene	3.75025	3.40962	3.6421	3.57758	3.44233	3.53063
1700128E19Rik	RIKEN cDNA 1700128E19 gene	3.30927	3.23832	3.22752	3.22984	3.28075	3.10102
1700128F08Rik	U1-snRNP binding protein homolog pseudogene	3.24973	2.77995	2.77083	2.91654	2.98315	2.72388
1700129C05Rik	RIKEN cDNA 1700129C05 gene	2.52886	2.79043	2.71768	2.84578	2.77834	2.72244
1810006J02Rik	RIKEN cDNA 1810006J02 gene	2.84547	2.61792	2.83689	2.68369	2.71035	2.63261
1810007C17Rik	RIKEN cDNA 1810007C17 gene	2.57758	2.42654	2.4355	2.48408	2.51301	2.44322
1810007D17Rik	RIKEN cDNA 1810007D17 gene	4.10396	3.88795	4.03197	3.69654	3.93807	3.71131
1810008B01Rik	RIKEN cDNA 1810008B01 gene	3.61136	3.59069	3.51213	3.4175	3.68711	3.27303
1810008I18Rik	RIKEN cDNA 1810008I18 gene	3.57166	3.23226	3.79739	3.17954	3.46814	3.30381
1810009J06Rik	RIKEN cDNA 1810009J06 gene	2.90605	2.84559	2.98141	3.15969	2.98205	2.81288
1810009N02Rik	RIKEN cDNA 1810009N02 gene	5.65444	5.44885	5.52685	5.50114	5.57429	5.61781
1810010D01Rik	RIKEN cDNA 1810010D01 gene	4.49848	4.68353	4.61339	4.92393	4.89412	4.93244
1810010H24Rik	RIKEN cDNA 1810010H24 gene	2.64271	2.46888	2.66038	2.76048	2.78105	2.57898
1810010H24Rik	RIKEN cDNA 1810010H24 gene	4.36408	3.6225	3.80757	3.76073	3.46397	3.7282
1810010K12Rik	RIKEN cDNA 1810010K12 gene	3.32611	3.42745	3.3998	3.23496	3.46932	3.53963
1810011H11Rik	RIKEN cDNA 1810011H11 gene	3.434	3.39279	3.52121	3.7229	3.64833	3.60266
1810011O10Rik	RIKEN cDNA 1810011O10 gene	4.50581	4.59076	4.82773	4.6157	4.52617	4.49393
1810012K08Rik	RIKEN cDNA 1810012K08 gene	4.68417	4.56126	4.6227	4.45121	4.88382	4.65007
1810012K16Rik	RIKEN cDNA 1810012K16 gene	3.86149	4.30271	4.50698	3.84422	3.848	4.37431
1810013D15Rik	RIKEN cDNA 1810013D15 gene	5.13491	4.53887	4.69957	4.78865	4.94443	4.82434
1810013L24Rik	RIKEN cDNA 1810013L24 gene	7.46082	7.54525	7.38724	7.31026	7.38692	7.31147
1810014B01Rik	RIKEN cDNA 1810014B01 gene	5.33842	5.00122	4.50006	4.9647	4.74917	4.64014
1810018F18Rik	RIKEN cDNA 1810018F18 gene	3.96547	3.74903	3.52518	3.94728	3.65459	3.82224
1810019D21Rik	RIKEN cDNA 1810019D21 gene	3.53116	3.86653	3.98554	3.65964	3.84207	3.56514
1810019N24Rik	RIKEN cDNA 1810019N24 gene	3.60944	3.08001	3.09539	3.3688	3.3031	3.32796
1810020O05Rik	Riken cDNA 1810020O05 gene	3.55374	3.28823	3.39198	3.59315	3.51323	3.23602
1810021B22Rik	RIKEN cDNA 1810021B22 gene	5.13781	5.17712	4.99171	5.06391	5.15539	5.20761
1810022K09Rik	RIKEN cDNA 1810022K09 gene	7.07912	7.89547	8.07884	7.61579	7.87191	7.56917
1810022K09Rik	RIKEN cDNA 1810022K09 gene	2.98965	3.6158	3.27255	3.50381	3.76496	3.50696
1810024B03Rik	RIKEN cDNA 1810024B03 gene	2.83942	2.90766	2.86157	2.76658	2.90578	2.87456
1810026B05Rik	RIKEN cDNA 1810026B05 gene	7.97372	8.89563	8.73262	7.82392	8.21419	8.53548
1810026J23Rik	RIKEN cDNA 1810026J23 gene	5.14052	5.57736	5.35339	5.29117	5.2992	5.39101
1810030O07Rik	RIKEN cDNA 1810030O07 gene	7.61119	7.72127	7.52855	8.03372	7.94902	7.84093
1810034E14Rik	RIKEN cDNA 1810034E14 gene	4.83674	5.20153	4.703	4.59165	4.67673	4.04287
1810041L15Rik	RIKEN cDNA 1810041L15 gene	5.20115	5.188	5.18185	5.27023	5.12685	5.1581
1810043G02Rik	RIKEN cDNA 1810043G02 gene	5.08291	5.05396	5.1595	5.02306	4.95642	5.14173
1810043H04Rik	RIKEN cDNA 1810043H04 gene	7.49288	7.60018	7.59341	7.21445	7.27138	7.3963
1810044D09Rik	RIKEN cDNA 1810044D09 gene	4.4937	4.64188	4.54893	4.8018	5.25737	5.44681
1810046K07Rik	RIKEN cDNA 1810046K07 gene	5.28045	5.06831	5.43904	5.08819	5.21255	5.13336
1810053B23Rik	RIKEN cDNA 1810053B23 gene	3.6957	3.64769	3.55982	3.53109	3.66733	3.62326
1810055G02Rik	RIKEN cDNA 1810055G02 gene	6.15796	6.2746	6.12222	5.9773	5.93234	6.00565
1810058I24Rik	RIKEN cDNA 1810058I24 gene	5.94876	6.34522	6.41642	6.37459	6.38959	6.67259
1810059C17Rik	RIKEN cDNA 1810059C17 gene	4.1435	4.58141	4.15939	4.14471	3.91587	4.41639
1810062G17Rik	RIKEN cDNA 1810062G17 gene	3.99213	3.73856	3.86587	3.86801	3.95642	3.97621
1810062O18Rik	RIKEN cDNA 1810062O18 gene	5.45462	6.75662	7.0611	6.0877	6.47587	6.95761
1810063I02Rik	RIKEN cDNA 1810063I02 gene	3.33313	3.41863	3.50905	3.29592	3.26907	3.00328
1810064F22Rik	RIKEN cDNA 1810064F22 gene	3.27453	2.72629	2.98186	3.06684	2.984	2.87262
1810065E05Rik	RIKEN cDNA 1810065E05 gene	3.21837	3.16949	3.18955	3.27197	3.10635	3.20735
2010001A14Rik	RIKEN cDNA 2010001A14 gene	4.25852	4.47178	4.11278	4.48478	4.6476	4.34367
2010001E11Rik	RIKEN cDNA 2010001E11 gene	3.12722	3.24315	3.17321	2.9899	3.16833	3.04204
2010002M12Rik	RIKEN cDNA 2010002M12 gene	5.94874	5.61724	5.6706	5.27162	5.57305	4.99769
2010003K11Rik	RIKEN cDNA 2010003K11 gene	4.41499	4.50439	4.59482	4.52	4.24216	4.56841
2010005H15Rik	RIKEN cDNA 2010005H15 gene	2.90861	3.24243	3.23137	3.47032	4.2838	3.47644
2010009K17Rik	RIKEN cDNA 2010009K17 gene	4.2861	4.13665	4.05378	4.043	3.94817	4.12809
2010010A06Rik	RIKEN cDNA 2010010A06 gene	4.07482	3.59923	3.80532	4.08621	4.04816	3.92313
2010012O05Rik	RIKEN cDNA 2010012O05 gene	4.39729	4.21394	3.99748	4.15473	4.57811	4.42042
2010013B24Rik	RIKEN cDNA 2010013B24 gene	3.19591	3.28324	3.44983	3.2168	3.1804	3.0815
2010015M23Rik	RIKEN cDNA 2010015M23 gene	3.38988	3.23736	3.18217	3.55998	3.197	2.96557
2010016I18Rik	RIKEN cDNA 2010016I18 gene	6.74134	8.27063	7.92961	6.92972	7.41556	8.60774
2010106C02Rik	RIKEN cDNA 2010106C02 gene	3.5437	3.2273	3.27878	3.10166	3.30515	3.39523
2010106E10Rik	RIKEN cDNA 2010106E10 gene	3.02353	2.74276	2.78445	2.94427	2.88642	2.99829
2010107E04Rik	RIKEN cDNA 2010107E04 gene	7.23581	7.81155	7.83688	7.91697	8.09693	7.73872
2010107G12Rik	RIKEN cDNA 2010107G12 gene	3.97853	3.84493	3.96024	4.08621	3.80696	3.98144
2010107G23Rik	RIKEN cDNA 2010107G23 gene	5.78431	5.32279	5.90194	5.70703	5.4464	5.5938
2010109A12Rik	RIKEN cDNA 2010109A12 gene	4.06816	4.22561	4.12915	3.96209	3.93351	4.08739
2010109I03Rik	RIKEN cDNA 2010109I03 gene	4.3335	4.47282	4.97527	4.65121	4.22041	4.55921
2010110K18Rik	RIKEN cDNA 2010110K18 gene	3.82696	3.81701	4.02286	3.93645	3.75131	4.23506
2010111I01Rik	RIKEN cDNA 2010111I01 gene	4.56624	4.8612	4.88532	4.35506	4.786	4.98661
2010300C02Rik	RIKEN cDNA 2010300C02 gene	4.9747	4.91226	5.16977	4.96657	4.95151	5.02326
2010300F17Rik	RIKEN cDNA 2010300F17 gene	3.86101	4.31127	4.12475	3.48095	3.15844	3.81042
2010308F09Rik	RIKEN cDNA 2010308F09 gene	2.99556	3.07954	3.06534	3.04663	3.08556	2.96711
2010310C07Rik	RIKEN cDNA 2010310C07 gene	4.0799	3.95011	4.06015	3.63559	3.63538	3.86146
2010315B03Rik	RIKEN cDNA 2010315B03 gene	4.18668	4.33963	4.50551	4.3979	4.71843	4.46989
2010320M18Rik	RIKEN cDNA 2010320M18 gene	4.76564	4.5359	4.52099	4.73843	4.64304	4.53426
2010320O07Rik	RIKEN cDNA 2010320O07 gene	4.00232	4.08508	4.33256	3.9967	3.79593	4.2457
2200002D01Rik	RIKEN cDNA 2200002D01 gene	4.60075	4.86511	5.19964	4.50414	4.73206	4.90361
2200002J24Rik	RIKEN cDNA 2200002J24 gene	2.89863	3.18547	3.13967	3.22982	2.77084	3.07806
2210008F06Rik	RIKEN cDNA 2210008F06 gene	3.79335	3.43564	3.49653	3.61987	3.57499	3.62563
2210010C04Rik	RIKEN cDNA 2210010C04 gene	3.12002	3.00013	3.24582	2.92823	3.12002	3.21542
2210011C24Rik	RIKEN cDNA 2210011C24 gene	6.2445	5.87186	6.15883	6.14045	5.85924	5.79066
2210013O21Rik	RIKEN cDNA 2210013O21 gene	6.35947	6.65905	6.02077	6.68028	6.57871	6.64936
2210015D19Rik	RIKEN cDNA 2210015D19 gene	5.90854	6.94805	6.6851	6.20376	6.0734	6.23449
2210016F16Rik	RIKEN cDNA 2210016F16 gene	7.38147	7.3812	7.47156	7.28811	7.44101	7.37505
2210016L21Rik	RIKEN cDNA 2210016L21 gene	7.10325	7.38582	7.32459	7.35583	7.13209	7.22591
2210018M11Rik	RIKEN cDNA 2210018M11 gene	8.70327	8.68925	8.60612	8.78472	8.57225	8.46154
2210019I11Rik	RIKEN cDNA 2210019I11 gene	3.67519	3.45892	3.81759	3.361	3.31315	3.4377
2210039B01Rik	RIKEN cDNA 2210039B01 gene	4.12309	3.98838	4.10068	4.15377	3.92009	3.96981
2210404O09Rik	RIKEN cDNA 2210404O09 gene	4.12619	3.79717	3.53961	4.10638	3.75159	3.73076
2210406O10Rik	RIKEN cDNA 2210406O10 gene	3.22542	3.17602	3.41462	3.37781	3.19674	3.46909
2210407C18Rik	RIKEN cDNA 2210407C18 gene	3.21776	3.22993	3.15844	3.28744	3.21559	3.51652
2210408F21Rik	RIKEN cDNA 2210408F21 gene	3.70955	3.51183	3.63626	3.49692	3.64005	3.75599
2210408I21Rik	RIKEN cDNA 2210408I21 gene	3.74687	3.57805	3.59853	3.75168	3.64674	3.90256
2210409D07Rik	RIKEN cDNA 2210409D07 gene	5.85545	5.70857	6.18605	5.92724	5.96996	5.9494
2210409E12Rik	transcription elongation factor B (SIII), polypeptide 2 pseudogene	3.7191	3.56702	3.5301	3.87807	3.68174	3.64459
2210411M09Rik	RIKEN cDNA 2210411M09 gene	4.52913	4.85365	4.87954	4.73513	4.37085	4.56278
2210414B05Rik	RIKEN cDNA 2210414B05 gene	2.98173	2.87592	2.91641	3.02274	2.76261	2.73955
2210417A02Rik	RIKEN cDNA 2210417A02 gene	4.16162	4.13814	4.17464	4.26159	4.14053	4.08513
2210420H20Rik	RIKEN cDNA 2210420H20 gene	3.00622	3.04936	2.92674	3.15935	3.03511	2.88421
2300002M23Rik	RIKEN cDNA 2300002M23 gene	4.30841	4.08361	4.46565	4.11055	4.1694	4.3568
2300003K06Rik	RIKEN cDNA 2300003K06 gene	3.20723	2.92003	2.66381	3.01052	3.1049	2.89741
2300005B03Rik	RIKEN cDNA 2300005B03 gene	4.11069	4.0678	3.90926	3.89353	3.735	3.85787
2300009A05Rik	RIKEN cDNA 2300009A05 gene	7.89076	8.03614	7.78981	7.43893	7.55604	7.3337
2310001H17Rik	RIKEN cDNA 2310001H17 gene	4.96496	5.24222	5.03264	5.72662	5.77052	6.77676
2310001K24Rik	RIKEN cDNA 2310001K24 gene	3.96254	4.00306	4.00715	4.01884	4.12264	4.21915
2310002D06Rik	RIKEN cDNA 2310002D06 gene	3.17166	3.51536	3.30907	3.46735	3.40041	3.42291
2310002F09Rik	RIKEN cDNA 2310002F09 gene	3.25573	3.39946	3.25702	3.21001	3.05426	3.40991
2310002L09Rik	RIKEN cDNA 2310002L09 gene	2.83084	2.52655	2.76534	2.87541	2.78079	2.74901
2310003H01Rik	RIKEN cDNA 2310003H01 gene	6.66018	6.92158	6.64372	6.21733	6.44901	6.3808
2310003L06Rik	RIKEN cDNA 2310003L06 gene	3.38432	3.36195	3.24129	3.50936	3.43384	3.33575
2310005A03Rik	RIKEN cDNA 2310005A03 gene	3.87928	3.84717	4.09164	3.94517	3.89259	3.56481
2310005E17Rik	RIKEN cDNA 2310005E17 gene	5.29566	5.16618	5.21259	5.00888	4.81719	4.89262
2310007B03Rik	RIKEN cDNA 2310007B03 gene	2.87214	3.06429	3.05556	2.72423	2.80016	3.18
2310007L24Rik	RIKEN cDNA 2310007L24 gene	4.79026	4.54681	4.46935	4.36586	4.5453	4.73009
2310008N11Rik	RIKEN cDNA 2310008N11 gene	3.88382	3.50133	3.97649	3.95471	3.63481	3.58003
2310009B15Rik	RIKEN cDNA 2310009B15 gene	5.81299	6.04004	6.02747	5.67027	5.39963	5.37236
2310010G23Rik	RIKEN cDNA 2310010G23 gene	4.16448	4.0129	3.90554	4.0774	4.02945	4.08129
2310010G23Rik	RIKEN cDNA 2310010G23 gene	3.06224	2.97369	2.97179	3.11622	3.15393	2.82468
2310010J17Rik	RIKEN cDNA 2310010J17 gene	5.03384	4.63731	4.67654	4.71359	4.65424	4.79159
2310011J03Rik	RIKEN cDNA 2310011J03 gene	7.04173	7.05359	6.65844	7.52491	7.20161	7.25636
2310014F06Rik	RIKEN cDNA 2310014F06 gene	3.65583	3.65469	3.63882	3.60238	3.69782	3.609
2310014L17Rik	RIKEN cDNA 2310014L17 gene	4.66258	4.03983	4.47631	4.10617	4.20985	4.24914
2310015A10Rik	RIKEN cDNA 2310015A10 gene	4.08652	4.63888	4.55654	4.55645	4.5691	4.62298
2310015D24Rik	RIKEN cDNA 2310015D24 gene	2.99206	2.96721	2.92129	3.21474	3.14902	3.12006
2310016D03Rik	RIKEN cDNA 2310016D03 gene	3.3111	3.3259	3.3251	3.22948	3.41978	3.27254
2310016D23Rik	RIKEN cDNA 2310016D23 gene	5.69677	5.70657	5.5844	5.15235	5.36139	5.68821
2310016G11Rik	RIKEN cDNA 2310016G11 gene	3.07302	2.91963	3.05033	2.95121	2.87032	2.93698
2310020H05Rik	RIKEN cDNA 2310020H05 gene	2.96517	2.63408	2.65974	2.65817	2.66989	2.71271
2310022A10Rik	RIKEN cDNA 2310022A10 gene	6.28975	6.10574	5.9167	6.27476	6.18107	6.21379
2310022B05Rik	RIKEN cDNA 2310022B05 gene	6.54238	6.07067	5.61515	6.22493	6.06247	6.06506
2310026I22Rik	RIKEN cDNA 2310026I22 gene	4.65527	4.39404	4.7116	4.55708	4.508	4.41411
2310026L22Rik	RIKEN cDNA 2310026L22 gene	5.02391	5.48003	6.12528	5.01211	5.10976	5.22485
2310030A07Rik	RIKEN cDNA 2310030A07 gene	3.12597	3.14792	2.93965	3.41467	2.92117	2.90855
2310030G06Rik	RIKEN cDNA 2310030G06 gene	3.9156	3.90313	3.94972	3.99325	4.06617	3.82677
2310031A07Rik	RIKEN cDNA 2310031A07 gene	4.19389	3.90399	3.77805	4.18457	4.38064	3.9903
2310033P09Rik	RIKEN cDNA 2310033P09 gene	9.18591	9.15404	9.44664	9.22249	9.41181	9.06919
2310034C09Rik	RIKEN cDNA 2310034C09 gene	2.71271	2.68539	2.58152	2.81795	2.78086	2.53436
2310034G01Rik	RIKEN cDNA 2310034G01 gene	3.58797	3.42704	3.47983	3.5325	3.48059	3.54673
2310034O05Rik	RIKEN cDNA 2310034O05 gene	3.93075	4.23105	4.23041	4.35532	4.39644	4.20825
2310035C23Rik	RIKEN cDNA 2310035C23 gene	6.14674	7.09152	6.64515	6.57859	6.58058	6.99057
2310036O22Rik	RIKEN cDNA 2310036O22 gene	9.21517	9.2021	9.2902	9.19418	9.18834	9.06027
2310039H08Rik	RIKEN cDNA 2310039H08 gene	6.08603	6.12398	5.99807	6.27172	6.00619	6.17319
2310039L15Rik	RIKEN cDNA 2310039L15 gene	3.38925	3.54299	3.35718	3.29596	3.24871	3.27571
2310040G07Rik	RIKEN cDNA 2310040G07 gene	3.2011	2.93336	2.996	2.98844	2.89874	3.0921
2310040G24Rik	RIKEN cDNA 2310040G24 gene	5.16495	4.85497	5.22731	5.13679	4.79746	4.85818
2310043L19Rik	RIKEN cDNA 2310043L19 gene	5.47809	5.06934	5.4147	5.4795	5.34925	5.23376
2310043M15Rik	RIKEN cDNA 2310043M15 gene	4.23465	4.38257	4.16912	4.24034	4.48803	4.37665
2310043O21Rik	RIKEN cDNA 2310043O21 gene	3.58984	3.37189	3.56285	3.63239	3.50244	3.51087
2310044K18Rik	RIKEN cDNA 2310044K18 gene	4.05566	4.4396	4.3052	3.96683	3.9793	4.04904
2310047D07Rik	RIKEN cDNA 2310047D07 gene	4.77785	4.61845	4.89203	4.84544	4.86478	4.79887
2310047M10Rik	RIKEN cDNA 2310047M10 gene	6.06502	5.81955	5.79252	6.06044	5.88333	5.63417
2310050C09Rik	RIKEN cDNA 2310050C09 gene	3.18435	3.09447	3.10268	3.27	3.26335	2.96236
2310057M21Rik	RIKEN cDNA 2310057M21 gene	6.70315	7.02217	6.34377	6.72293	6.67672	6.74418
2310057N15Rik	RIKEN cDNA 2310057N15 gene	2.74777	2.66305	2.62711	2.59729	2.52932	2.56218
2310058D17Rik	RIKEN cDNA 2310058D17 gene	5.28502	5.96706	5.55265	4.65507	4.62919	5.24313
2310061I04Rik	RIKEN cDNA 2310061I04 gene	6.55015	6.85585	6.53954	6.29032	6.45915	6.53467
2310061J03Rik	RIKEN cDNA 2310061J03 gene	6.40035	6.52155	6.32189	6.064	6.12203	6.3063
2310061N02Rik	RIKEN cDNA 2310061N02 gene	3.14021	3.43478	3.69711	3.06906	3.07461	3.33065
2310065F04Rik	RIKEN cDNA 2310065F04 gene	3.45849	3.44318	3.43961	3.32633	3.56516	3.25332
2310067B10Rik	RIKEN cDNA 2310067B10 gene	6.44876	6.22504	6.30312	6.45389	6.41709	6.14303
2310067E19Rik	RIKEN cDNA 2310067E19 gene	3.51881	3.06077	3.36735	3.19325	3.49304	3.40288
2310068J16Rik	RIKEN cDNA 2310068J16 gene	3.71133	3.56197	3.68176	3.744	3.7152	3.81007
2310069B03Rik	RIKEN cDNA 2310069B03 gene	2.91761	2.78222	2.82406	2.62029	2.56392	3.01151
2310069G16Rik	RIKEN cDNA 2310069G16 gene	3.17004	2.95751	2.72535	2.89633	2.98112	2.79901
2310075C17Rik	RIKEN cDNA 2310075C17 gene	3.36378	3.22052	3.40631	3.49848	3.41108	3.59442
2310079G19Rik	RIKEN cDNA 2310079G19 gene	3.34446	3.19341	3.26571	3.3021	3.52257	3.25297
2310081J21Rik	RIKEN cDNA 2310081J21 gene	4.56775	4.99846	5.04539	4.64605	4.70676	4.9435
2310081J21Rik	RIKEN cDNA 2310081J21 gene	4.20119	4.21614	4.31657	4.24365	4.13323	4.37404
2310081J21Rik	RIKEN cDNA 2310081J21 gene	4.20119	4.21614	4.31657	4.24365	4.13323	4.37404
2310081O03Rik	RIKEN cDNA 2310081O03 gene	2.5304	2.94241	2.92434	2.74516	2.69963	2.99687
2410002F23Rik	RIKEN cDNA 2410002F23 gene	6.74758	7.05334	6.58256	6.48167	6.38992	6.98495
2410003L11Rik	RIKEN cDNA 2410003L11 gene	4.05838	4.487	4.24101	4.21412	4.11029	4.24218
2410004B18Rik	RIKEN cDNA 2410004B18 gene	6.37367	6.92103	6.42387	6.14286	6.16204	5.89088
2410004I01Rik	RIKEN cDNA 2410004I01 gene	3.21959	2.95828	3.09268	3.22477	3.05618	3.08288
2410004N09Rik	RIKEN cDNA 2410004N09 gene	7.44279	7.79109	7.40082	7.31634	7.44161	6.82352
2410004P03Rik	RIKEN cDNA 2410004P03 gene	5.49516	5.26046	5.79495	5.56146	5.11611	5.4614
2410006H16Rik	RIKEN cDNA 2410006H16 gene	8.18031	8.61212	8.3707	9.23686	9.4138	8.93315
2410007B07Rik	RIKEN cDNA 2410007B07 gene	3.48991	3.44744	3.25524	3.26758	3.08068	3.15187
2410012E07Rik	RIKEN cDNA 2410012E07 gene	3.11087	3.07436	3.00791	3.21363	2.94993	3.15676
2410012M07Rik	RIKEN cDNA 2410012M07 gene	3.27156	3.19094	3.20724	2.96311	3.24506	3.10353
2410015M20Rik	RIKEN cDNA 2410015M20 gene	5.86154	6.03567	6.42802	6.82472	6.75178	6.57663
2410016O06Rik	RIKEN cDNA 2410016O06 gene	8.12804	7.61605	7.56907	7.67623	7.81127	7.67623
2410017I17Rik	RIKEN cDNA 2410017I17 gene	5.05601	4.79481	4.75029	4.88196	4.6415	4.79866
2410019O14Rik	RIKEN cDNA 2410019O14 gene	3.78723	3.90057	3.72504	3.87306	3.68566	3.78137
2410021H03Rik	RIKEN cDNA 2410021H03 gene	2.37245	2.43819	2.31314	2.59823	2.57567	2.31935
2410022M11Rik	RIKEN cDNA 2410022M11 gene	6.30179	5.82117	5.9708	5.97875	5.9708	6.00797
2410088K16Rik	RIKEN cDNA 2410088K16 gene	4.23617	4.07198	4.19443	4.38416	4.15565	4.76142
2410089E03Rik	RIKEN cDNA 2410089E03 gene	6.09062	6.64346	5.93542	5.89284	6.14079	5.96832
2410124H12Rik	RIKEN cDNA 2410124H12 gene	3.87781	4.03173	3.82853	3.98371	3.92924	3.79318
2410131K14Rik	RIKEN cDNA 2410131K14 gene	6.43695	6.19429	6.33425	6.51627	6.52374	6.33555
2410137M14Rik	RIKEN cDNA 2410137M14 gene	3.5408	3.43932	3.61059	3.30054	3.56931	3.46687
2410141K09Rik	RIKEN cDNA 2410141K09 gene	4.20367	4.01472	4.41202	4.22223	4.03044	4.29709
2410141K09Rik	RIKEN cDNA 2410141K09 gene	4.51639	4.50045	4.50815	4.43356	4.64231	4.48622
2410141K09Rik	RIKEN cDNA 2410141K09 gene	2.77942	2.74839	2.68939	2.70049	2.81761	2.7261
2410152P15Rik	RIKEN cDNA 2410152P15 gene	4.68606	4.74326	4.85576	4.7308	4.60539	4.77606
2500002B13Rik	RIKEN cDNA 2500002B13 gene	3.94873	3.83464	4.35518	3.56254	3.5509	3.92071
2500004C02Rik	RIKEN cDNA 2500004C02 gene	4.41995	4.26981	4.29498	4.02013	3.857	4.14776
2510002D24Rik	RIKEN cDNA 2510002D24 gene	6.13474	6.24318	6.00218	6.44714	6.33046	6.2603
2510003E04Rik	RIKEN cDNA 2510003E04 gene	5.90853	5.75394	5.77131	5.65584	6.03383	6.18928
2510009E07Rik	RIKEN cDNA 2510009E07 gene	4.90808	5.09714	5.16189	5.49715	5.51361	5.17546
2510039O18Rik	RIKEN cDNA 2510039O18 gene	8.63329	8.61219	8.55669	8.64188	8.65868	8.48008
2600006K01Rik	RIKEN cDNA 2600006K01 gene	5.05825	5.032	5.24622	5.29974	4.90596	4.75936
2610001J05Rik	RIKEN cDNA 2610001J05 gene	6.67036	6.9735	6.67759	7.06377	6.93829	7.16618
2610002J02Rik	RIKEN cDNA 2610002J02 gene	5.29152	4.93466	4.94081	5.37889	5.41187	5.50419
2610005L07Rik	cadherin 11 pseudogene	3.36134	4.97195	4.61339	4.65912	4.59265	5.4863
2610008E11Rik	RIKEN cDNA 2610008E11 gene	6.46586	6.56498	6.14506	6.47538	6.85258	6.56939
2610015P09Rik	RIKEN cDNA 2610015P09 gene	5.38992	5.47167	5.01178	5.5183	5.38228	5.28398
2610016A17Rik	RIKEN cDNA 2610016A17 gene	3.48716	3.43196	3.66879	3.58476	3.594	3.53122
2610020C07Rik	RIKEN cDNA 2610020C07 gene	4.93652	4.71137	4.96411	4.59897	4.68846	4.57421
2610020F03Rik	RIKEN cDNA 2610020F03 gene	2.59261	2.54921	2.61538	2.77786	2.58404	2.65623
2610020H08Rik	RIKEN cDNA 2610020H08 gene	5.1229	5.77993	5.72042	5.23286	5.34245	5.66227
2610021A01Rik	RIKEN cDNA 2610021A01 gene	7.70441	7.91329	7.64722	7.81904	7.93614	7.71434
2610027K06Rik	RIKEN cDNA 2610027K06 gene	5.45395	5.32373	5.62998	5.18932	5.32022	5.27596
2610028E06Rik	RIKEN cDNA 2610028E06 gene	4.12546	3.90102	3.96058	4.22439	3.95218	3.81454
2610028H24Rik	RIKEN cDNA 2610028H24 gene	4.28977	3.94503	4.39011	4.37767	4.07611	4.23733
2610034B18Rik	RIKEN cDNA 2610034B18 gene	4.00217	4.37405	4.50427	4.37902	4.77823	4.74209
2610035D17Rik	RIKEN cDNA 2610035D17 gene	5.81032	5.95006	5.58772	6.11412	6.03392	6.27884
2610035F20Rik	RIKEN cDNA 2610035F20 gene	5.09113	4.48864	4.62643	4.7556	4.7247	4.40465
2610037D02Rik	RIKEN cDNA 2610037D02 gene	3.89109	3.79197	3.8649	3.83351	3.99694	3.79932
2610042L04Rik	RIKEN cDNA 2610042L04 gene	7.21895	6.71943	6.78979	6.77131	6.74121	6.97588
2610044O15Rik8	RIKEN cDNA 2610044O15 gene	5.6686	5.87545	5.65954	5.83129	5.88657	5.86927
2610203C22Rik	RIKEN cDNA 2610203C22 gene	4.24926	4.49595	4.50633	4.48364	4.4185	4.42124
2610204G07Rik	RIKEN cDNA 2610204G07 gene	4.34511	3.98816	4.17627	3.82138	3.98922	3.74233
2610206C17Rik	RIKEN cDNA 2610206C17 gene	3.05259	2.97126	2.9279	3.01907	2.93834	2.89485
2610209C05Rik	RIKEN cDNA 2610209C05 gene	4.84042	5.01552	4.86173	4.95836	4.8924	4.98951
2610301B20Rik	RIKEN cDNA 2610301B20 gene	4.37469	4.00995	3.90216	4.16629	3.87981	4.19263
2610303G11Rik	RIKEN cDNA 2610303G11 gene	4.74624	4.59682	4.79683	4.81342	4.8177	4.79683
2610306M01Rik	RIKEN cDNA 2610306M01 gene	3.98506	4.25807	3.97927	4.37514	4.10972	4.35175
2610307P16Rik	RIKEN cDNA 2610307P16 gene	4.29208	4.17566	4.21618	4.33165	4.09797	4.26498
2610316D01Rik	RIKEN cDNA 2610316D01 gene	3.05786	3.14468	3.13682	3.1124	3.11681	2.98348
2610318N02Rik	RIKEN cDNA 2610318N02 gene	4.24308	4.15028	4.34514	4.44168	4.0537	3.99052
2610507B11Rik	RIKEN cDNA 2610507B11 gene	9.01011	8.54696	8.31878	8.68655	8.54312	8.43642
2610507B11Rik	RIKEN cDNA 2610507B11 gene	5.12929	5.74269	5.76749	5.27718	5.5279	5.54918
2610507I01Rik	RIKEN cDNA 2610507I01 gene	4.29401	4.63858	3.89444	3.39943	3.7641	3.95885
2610524H06Rik	RIKEN cDNA 2610524H06 gene	6.02107	5.38594	5.18922	5.15276	5.57334	5.40049
2610528A11Rik	RIKEN cDNA 2610528A11 gene	5.55368	4.00416	4.89614	5.03321	5.05856	5.29968
2610528J11Rik	RIKEN cDNA 2610528J11 gene	3.34138	3.32416	3.96564	3.45604	3.66192	3.27679
2700012I20Rik	RIKEN cDNA 2700012I20 gene	4.2198	4.28627	4.18494	3.87895	3.88504	3.7418
2700029M09Rik	RIKEN cDNA 2700029M09 gene	7.09267	6.95607	6.64446	7.22702	7.26786	6.71751
2700038G22Rik	RIKEN cDNA 2700038G22 gene	5.06012	6.15078	5.61211	5.15638	4.6773	5.33652
2700046A07Rik	RIKEN cDNA 2700046A07 gene	3.77393	3.86383	3.65755	3.67598	3.49729	3.79223
2700046G09Rik	RIKEN cDNA 2700046G09 gene	5.08121	5.09834	4.9771	4.99827	5.04923	4.9087
2700049A03Rik	RIKEN cDNA 2700049A03 gene	6.73214	7.17866	6.92587	6.86318	6.94352	6.75804
2700060E02Rik	RIKEN cDNA 2700060E02 gene	8.71385	8.81473	8.90605	9.00947	9.15358	8.74508
2700062C07Rik	RIKEN cDNA 2700062C07 gene	3.12856	3.22657	3.23147	3.31783	3.52138	3.3956
2700068H02Rik	RIKEN cDNA 2700068H02 gene	3.45119	3.48602	3.63222	3.28237	3.39934	3.44671
2700069I18Rik	RIKEN cDNA 2700069I18 gene	4.17384	3.66344	3.9916	4.01148	3.94282	3.89563
2700081O15Rik	RIKEN cDNA 2700081O15 gene	5.54015	5.6316	5.72035	5.49766	5.30633	5.49072
2700089E24Rik	RIKEN cDNA 2700089E24 gene	7.54129	7.3276	7.41407	7.65664	7.81547	7.63624
2700089I24Rik	RIKEN cDNA 2700089I24 gene	3.65115	3.5053	3.99174	3.60784	3.35994	3.53754
2700094K13Rik	RIKEN cDNA 2700094K13 gene	6.21439	6.17938	6.65441	6.26201	5.90894	6.13767
2700097O09Rik	RIKEN cDNA 2700097O09 gene	4.33449	4.36541	4.58845	3.93064	4.25434	4.36447
2700099C18Rik	NDC80 homolog, kinetochore complex component pseudogene	3.37341	2.8339	2.93298	3.55855	3.52803	3.16568
2810001G20Rik	RIKEN cDNA 2810001G20 gene	6.33761	6.32298	6.87567	5.90225	5.98528	6.04507
2810002D19Rik	RIKEN cDNA 2810002D19 gene	4.74736	4.81061	4.92845	4.99042	5.00929	4.82297
2810004N23Rik	RIKEN cDNA 2810004N23 gene	6.39977	6.58252	6.13095	6.8372	7.05574	6.79388
2810006K23Rik	RIKEN cDNA 2810006K23 gene	5.69832	5.8208	5.73381	6.14199	6.08693	5.97399
2810007J24Rik	RIKEN cDNA 2810007J24 gene	2.62136	2.6505	2.42231	2.62719	2.53152	2.6042
2810008D09Rik	RIKEN cDNA 2810008D09 gene	5.73814	6.16638	5.62679	5.67282	5.85687	6.3347
2810013P06Rik	RIKEN cDNA 2810013P06 gene	6.22968	7.39436	6.87156	6.39524	6.32892	6.84104
2810021J22Rik	RIKEN cDNA 2810021J22 gene	5.27824	5.69204	5.19107	5.41856	5.39601	5.38881
2810025M15Rik	RIKEN cDNA 2810025M15 gene	4.49745	4.55337	4.70908	4.52216	4.11684	5.09034
2810025M15Rik	RIKEN cDNA 2810025M15 gene	5.77439	5.2581	5.61882	5.87602	5.86031	5.35822
2810029C07Rik	RIKEN cDNA 2810029C07 gene	4.21458	4.15664	4.28606	4.36591	4.26243	4.45652
2810030D12Rik	RIKEN cDNA 2810030D12 gene	3.69998	3.46152	3.57789	3.66095	3.56853	3.72852
2810032G03Rik	RIKEN cDNA 2810032G03 gene	3.16869	2.97528	3.20353	3.35275	3.30535	3.06898
2810039B14Rik	RIKEN cDNA 2810039B14 gene	4.92338	4.54952	4.79918	4.70808	4.65814	4.77855
2810047C21Rik1	RIKEN cDNA 2810047C21 gene 1	3.17408	2.91785	3.16137	3.18452	2.88081	2.98812
2810049E08Rik	RIKEN cDNA 2810049E08 gene	2.78065	2.7274	2.76915	2.75866	2.81482	2.91282
2810402E24Rik	RIKEN cDNA 2810402E24 gene	4.02916	4.17266	4.29341	3.95726	4.20707	4.09514
2810403A07Rik	RIKEN cDNA 2810403A07 gene	7.44923	7.29809	7.0321	7.21109	7.057	7.04483
2810403D21Rik	RIKEN cDNA 2810403D21 gene	3.08431	3.61561	3.48107	3.50686	3.64087	3.76858
2810404F17Rik	RIKEN cDNA 2810404F17 gene	3.22435	2.95472	3.18109	2.99016	3.13039	3.06717
2810404M03Rik	RIKEN cDNA 2810404M03 gene	3.93227	3.80953	3.61995	3.78706	3.44313	3.57778
2810405F15Rik	RIKEN cDNA 2810405F15 gene	3.14221	2.80294	3.27698	2.97368	2.97074	2.76471
2810407A14Rik	RIKEN cDNA 2810407A14 gene	3.73526	3.20586	3.40538	3.76708	3.49101	3.40195
2810408A11Rik	RIKEN cDNA 2810408A11 gene	4.19116	3.76776	3.61161	3.6745	3.93419	3.77547
2810408I11Rik	RIKEN cDNA 2810408I11 gene	3.12166	3.0027	3.10906	2.96216	2.97506	2.81983
2810417H13Rik	RIKEN cDNA 2810417H13 gene	3.41558	3.12712	3.52271	3.85654	3.69123	3.66127
2810428I15Rik	RIKEN cDNA 2810428I15 gene	6.50288	6.48262	6.593	6.39803	6.28419	6.30188
2810429I04Rik	RIKEN cDNA 2810429I04 gene	2.96445	2.7734	2.93332	2.7993	2.91259	2.88635
2810430I11Rik	RIKEN cDNA 2810430I11 gene	4.02675	3.9389	4.09169	4.06807	4.06976	3.89253
2810433D01Rik	RIKEN cDNA 2810433D01 gene	3.88461	3.75796	3.70543	3.68518	3.52555	3.71248
2810442N19Rik	RIKEN cDNA 2810442N19 gene	3.55042	3.51659	3.88149	3.61772	3.78562	3.64332
2810454H06Rik	RIKEN cDNA 2810454H06 gene	3.48681	3.5876	3.88719	3.5731	3.59874	3.60314
2810455O05Rik	RIKEN cDNA 2810455O05 gene	4.54494	5.04288	5.05327	4.79569	4.56729	5.01071
2810459M11Rik	RIKEN cDNA 2810459M11 gene	6.50776	6.05699	6.49495	6.25506	5.99633	5.8393
2810468N07Rik	RIKEN cDNA 2810468N07 gene	3.95364	3.83055	3.99245	3.95822	3.87049	4.21203
2810471M01Rik	RIKEN cDNA 2810471M01 gene	4.73415	4.84303	4.81654	4.52695	4.31574	4.61492
2810474O19Rik	RIKEN cDNA 2810474O19 gene	8.70567	8.85397	8.62952	8.56535	8.67878	8.60489
2900005J15Rik	RIKEN cDNA 2900005J15 gene	3.86355	3.79199	3.69886	3.6839	3.69414	3.80492
2900009J06Rik	RIKEN cDNA 2900009J06 gene	6.50529	6.22968	6.4171	6.29722	6.25087	6.3255
2900011O08Rik	RIKEN cDNA 2900011O08 gene	4.00249	3.84921	4.22144	4.0969	3.99439	4.01738
2900026A02Rik	RIKEN cDNA 2900026A02 gene	4.33699	4.57696	4.35941	4.6907	4.29362	4.5342
2900041M22Rik	RIKEN cDNA 2900041M22 gene	3.10812	2.9774	3.15322	3.21202	3.19024	2.90025
2900052L18Rik	RIKEN cDNA 2900052L18 gene	5.34443	4.60166	5.23321	5.19017	5.19643	4.96727
2900052N01Rik	RIKEN cDNA 2900052N01 gene	3.24779	3.19482	3.32021	3.41141	3.2023	3.2982
2900055J20Rik	RIKEN cDNA 2900055J20 gene	3.07334	3.04744	3.22253	2.96428	3.19928	2.97317
2900057B20Rik	RIKEN cDNA 2900057B20 gene	3.85313	3.71176	4.15743	4.10477	3.70464	3.68108
2900060B14Rik	RIKEN cDNA 2900060B14 gene	5.70513	6.12966	5.82172	5.92986	6.09928	6.05699
2900072N19Rik	RIKEN cDNA 2900072N19 gene	2.98205	2.86093	2.90575	2.92916	2.90185	2.9935
2900076A07Rik	RIKEN cDNA 2900076A07 gene	4.26964	5.76716	5.22963	4.85396	4.86661	5.58415
2900076A07Rik	RIKEN cDNA 2900076A07 gene	3.07457	3.58026	3.32406	2.98665	3.14766	3.8311
2900079G21Rik	RIKEN cDNA 2900079G21 gene	3.45601	3.42654	3.56651	3.5755	3.60535	3.46781
2900089D17Rik	RIKEN cDNA 2900089D17 gene	3.96637	4.24955	4.51131	4.00431	4.19273	4.41225
2900092C05Rik	RIKEN cDNA 2900092C05 gene	2.52257	2.45115	2.40345	2.54986	2.43905	2.44569
2900097C17Rik	RIKEN cDNA 2900097C17 gene	2.57644	2.75231	2.33049	2.49295	2.54804	2.33977
2900097C17Rik	RIKEN cDNA 2900097C17 gene	7.81833	7.78644	7.37159	7.34912	7.36572	7.34123
2900097C17Rik	RIKEN cDNA 2900097C17 gene	9.10052	9.0359	8.74511	8.50098	8.55841	8.49812
3000002C10Rik	glyceraldehyde-3-phosphate dehydrogenase pseudogene	6.30558	6.50299	7.3979	6.83443	7.1567	7.07699
3010001F23Rik	RIKEN cDNA 3010001F23 gene	3.56012	3.49513	3.66481	3.83963	3.63304	3.63968
3010003L21Rik	RIKEN cDNA 3010003L21 gene	4.66557	4.55372	4.6605	4.75481	4.75688	4.99169
3010026O09Rik	RIKEN cDNA 3010026O09 gene	5.02086	5.43273	5.35891	5.13199	5.42965	5.2816
3010033K07Rik	RIKEN cDNA 3010033K07 gene	3.60298	3.35497	3.43446	3.503	3.36933	3.34718
3100002H09Rik	RIKEN cDNA 3100002H09 gene	4.25832	4.34575	4.4179	4.37016	4.31852	4.36747
3100003L05Rik	RIKEN cDNA 3100003L05 gene	2.98357	3.08174	3.28342	3.14903	3.22511	3.14801
3110002H16Rik	RIKEN cDNA 3110002H16 gene	6.77846	7.01523	6.69352	6.92615	6.88578	6.9606
3110004A20Rik	RIKEN cDNA 3110004A20 gene	3.54287	3.09671	3.65474	3.23196	3.25863	3.2976
3110006O06Rik	RIKEN cDNA 3110006O06 gene	3.25432	2.87331	3.02374	2.99183	2.92519	2.91844
3110007F17Rik	RIKEN cDNA 3110007F17 gene	3.52975	3.79977	3.62589	3.90671	3.97636	3.60675
3110009E18Rik	RIKEN cDNA 3110009E18 gene	4.6771	4.65742	4.56631	4.31465	4.43479	4.58535
3110009F21Rik	RIKEN cDNA 3110009F21 gene	3.60765	3.43838	3.80555	3.43838	3.34677	3.8078
3110009M11Rik	RIKEN cDNA 3110009M11 gene	3.05864	2.88568	3.08541	3.00124	2.95493	2.80335
3110015C05Rik	RIKEN cDNA 3110015C05 gene	4.11976	3.963	4.1063	4.00994	3.90216	3.95403
3110018I06Rik	RIKEN cDNA 3110018I06 gene	3.7023	3.60076	3.81043	3.77179	3.77985	3.87275
3110021A11Rik	RIKEN cDNA 3110021A11 gene	5.27334	4.78206	5.14756	5.12426	4.94341	4.91251
3110021N24Rik	RIKEN cDNA 3110021N24 gene	3.54124	3.93647	4.09354	3.66207	3.54123	4.01361
3110035E14Rik	RIKEN cDNA 3110035E14 gene	4.0138	3.80723	3.95591	3.92051	3.98052	4.00229
3110039I08Rik	RIKEN cDNA 3110039I08 gene	3.06912	3.05684	3.1475	3.05879	2.9984	2.98654
3110039M20Rik	RIKEN cDNA 3110039M20 gene	3.31904	3.19213	3.34156	3.13149	3.26533	3.14724
3110040M04Rik	RIKEN cDNA 3110040M04 gene	3.3003	3.43817	3.39179	3.64631	3.44809	3.34612
3110040N11Rik	RIKEN cDNA 3110040N11 gene	6.54145	7.00039	6.70051	6.72123	6.68154	6.85438
3110043O21Rik	RIKEN cDNA 3110043O21 gene	5.65852	5.77904	5.62526	5.59064	5.8501	5.93291
3110045C21Rik	RIKEN cDNA 3110045C21 gene	3.31547	3.4037	3.72704	3.45136	3.68872	3.30908
3110052M02Rik	RIKEN cDNA 3110052M02 gene	4.5982	4.49672	4.95327	4.55422	4.76879	4.9542
3110053B16Rik	RIKEN cDNA 3110053B16 gene	3.82587	3.38673	3.28037	4.12134	3.25889	3.54138
3110056K07Rik	RIKEN cDNA 3110056K07 gene	5.2878	6.69427	5.86663	5.08932	5.90549	6.17351
3110057O12Rik	RIKEN cDNA 3110057O12 gene	4.6311	5.10941	4.6259	5.35445	4.89321	4.86357
3110062M04Rik	RIKEN cDNA 3110062M04 gene	5.58621	5.46653	5.22797	5.24161	5.06709	5.13293
3110070M22Rik	RIKEN cDNA 3110070M22 gene	4.51094	4.65345	4.62271	4.59403	4.60142	4.60717
3110079O15Rik	RIKEN cDNA 3110079O15 gene	4.67311	4.5255	4.68831	4.61856	4.63373	4.61068
3110082I17Rik	RIKEN cDNA 3110082I17 gene	5.80122	5.68549	6.0078	6.08494	6.1934	6.06019
3110082J24Rik	RIKEN cDNA 3110082J24 gene	5.78835	5.06011	5.34681	5.23286	4.97762	4.9062
3110083C13Rik	RIKEN cDNA 3110083C13 gene	4.90968	5.37457	5.73703	5.6723	5.19712	5.53649
3110099E03Rik	RIKEN cDNA 3110099E03 gene	2.78764	2.71271	2.74423	2.66603	2.54211	2.68792
3200001D21Rik	RIKEN cDNA 3200001D21 gene	3.67966	3.68789	3.73566	3.57164	3.67062	3.74615
3222401L13Rik	RIKEN cDNA 3222401L13 gene	2.83054	2.69078	2.98014	2.70949	2.58638	2.9348
3300002A11Rik	RIKEN cDNA 3300002A11 gene	4.06156	4.01139	4.17506	4.23408	3.96413	4.0909
3300002I08Rik	RIKEN cDNA 3300002I08 gene	4.31839	4.15554	4.15888	4.16455	4.01495	3.86605
3300005D01Rik	RIKEN cDNA 3300005D01 gene	3.33131	3.60223	3.54605	3.35649	3.43008	3.70492
3425401B19Rik	RIKEN cDNA 3425401B19 gene	3.76227	3.54766	3.8803	3.68427	3.44218	3.16272
3632451O06Rik	RIKEN cDNA 3632451O06 gene	3.56889	3.53241	3.67042	3.51001	3.53981	3.65068
3632454L22Rik	RIKEN cDNA 3632454L22 gene	3.07534	3.24374	2.81744	2.98492	3.06932	3.02084
3830403N18Rik	RIKEN cDNA 3830403N18 gene	2.6573	2.58813	2.478	3.16404	3.08324	2.55521
3830406C13Rik	RIKEN cDNA 3830406C13 gene	4.55743	5.40116	4.66496	6.21853	6.13348	6.33605
3830408C21Rik	RIKEN cDNA 3830408C21 gene	3.09472	2.89834	2.80697	2.89374	3.00923	3.10532
3830417A13Rik	RIKEN cDNA 3830417A13 gene	3.17698	3.00761	3.19501	3.06713	3.12694	2.84164
3930402G23Rik	RIKEN cDNA 3930402G23 gene	3.88124	4.2031	4.3371	4.2574	4.0112	4.22963
4430402I18Rik	RIKEN cDNA 4430402I18 gene	3.05384	3.2447	3.01508	3.23585	3.15442	3.05829
4631405J19Rik	RIKEN cDNA 4631405J19 gene	3.51962	3.57769	3.76951	3.52932	3.60258	3.60964
4632404H12Rik	RIKEN cDNA 4632404H12 gene	4.37977	5.11144	5.04235	4.60348	4.42138	5.20736
4632411P08Rik	RIKEN cDNA 4632411P08 gene	4.04707	3.64201	4.13524	4.02639	4.04176	3.7664
4632415L05Rik	RRS1 ribosome biogenesis regulator homolog pseudogene	5.83689	5.49872	5.1019	5.78933	5.90784	5.91606
4632427E13Rik	RIKEN cDNA 4632427E13 gene	6.03232	8.03047	7.77726	5.77048	6.24951	7.7467
4632428C04Rik	RIKEN cDNA 4632428C04 gene	5.1793	5.34546	5.01045	5.13627	4.83338	4.92554
4632428N05Rik	RIKEN cDNA 4632428N05 gene	9.70307	9.61299	9.62512	9.65133	9.53989	9.62512
4632433K11Rik	RIKEN cDNA 4632433K11 gene	5.11751	6.20337	5.80225	5.20945	5.60351	6.10542
4731417B20Rik	RIKEN cDNA 4731417B20 gene	2.9499	2.80488	2.94462	2.89558	2.81706	2.98717
4731419I09Rik	RIKEN cDNA 4731419I09 gene	5.07882	4.98295	5.09985	5.03538	4.99671	5.15448
4732414G09Rik	RIKEN cDNA 4732414G09 gene	3.87241	3.70976	4.04338	3.9807	4.00227	3.96527
4732416N19Rik	RIKEN cDNA 4732416N19 gene	4.79727	5.41236	5.04299	4.98462	4.78216	5.43732
4732419C18Rik	RIKEN cDNA 4732419C18 gene	4.32412	4.13642	4.30271	4.18438	4.36542	3.99417
4732440D04Rik	RIKEN cDNA 4732440D04 gene	4.97932	5.5619	5.65395	4.64568	5.10034	5.16255
4732440D04Rik	RIKEN cDNA 4732440D04 gene	7.07823	6.97645	7.14316	6.89085	6.95637	7.00893
4732456N10Rik	RIKEN cDNA 4732456N10 gene	3.42824	3.65268	3.65269	3.53071	3.56248	3.8436
4732463B04Rik	RIKEN cDNA 4732463B04 gene	4.90376	4.70717	4.86095	4.84344	4.82854	4.82907
4732465J04Rik	RIKEN cDNA 4732465J04 gene	3.57978	3.30629	3.22592	3.30073	3.19767	3.16966
4732471J01Rik	RIKEN cDNA 4732471J01 gene	5.50655	5.16274	5.44157	5.48852	5.3493	5.32945
4732471J01Rik	RIKEN cDNA 4732471J01 gene	4.25173	4.14736	4.31215	4.06771	4.30049	3.90631
4732490B19Rik	RIKEN cDNA 4732490B19 gene	4.71324	4.3478	4.44649	4.06409	4.32809	4.15738
4732491K20Rik	RIKEN cDNA 4732491K20 gene	5.18942	5.25885	5.35811	5.34894	4.89077	4.99874
4831410D14	uncharacterized protein 4831410D14	3.91446	3.92565	3.90235	4.2097	4.04878	3.94895
4831440D22Rik	RIKEN cDNA 4831440D22 gene	2.77487	2.75542	2.92796	2.83686	2.58528	2.58528
4831440E17Rik	RIKEN cDNA 4831440E17 gene	3.84936	4.31489	3.91357	3.96365	4.04917	4.07068
4833411C07Rik	RIKEN cDNA 4833411C07 gene	5.12213	5.30412	5.42549	5.32717	5.02061	5.14775
4833412C05Rik	RIKEN cDNA 4833412C05 gene	4.54531	4.14482	4.64284	4.59595	4.56307	4.66303
4833413E03Rik	RIKEN cDNA 4833413E03 gene	4.51335	4.78766	4.57419	4.50213	4.62807	4.64334
4833417C18Rik	RIKEN cDNA 4833417C18 gene	4.41587	5.64054	4.94181	5.13926	4.92372	5.69194
4833418N02Rik	RIKEN cDNA 4833418N02 gene	3.23121	3.2504	3.44307	3.02185	3.09467	3.10733
4833419F23Rik	RIKEN cDNA 4833419F23 gene	3.28049	2.82445	2.93046	2.91465	3.24253	3.14615
4833420G17Rik	RIKEN cDNA 4833420G17 gene	7.54737	7.84704	7.64516	7.63769	7.68575	7.56064
4833422C13Rik	RIKEN cDNA 4833422C13 gene	4.15569	4.44963	4.88414	4.25826	4.14844	4.46473
4833422M21Rik	RIKEN cDNA 4833422M21 gene	3.36218	2.87012	2.87779	2.76048	2.93834	3.0029
4833423E24Rik	RIKEN cDNA 4833423E24 gene	3.04833	3.06663	3.12944	2.95376	2.69012	2.96394
4833423F13Rik	RIKEN cDNA 4833423F13 gene	4.82415	7.32802	6.09862	4.44681	5.45257	5.87296
4833427F10Rik	RIKEN cDNA 4833427F10 gene	4.48515	3.93346	4.23112	4.13795	4.10647	4.02798
4833427G06Rik	RIKEN cDNA 4833427G06 gene	2.89968	3.05071	2.83245	2.74847	2.8452	2.83005
4833428L15Rik	RIKEN cDNA 4833428L15 gene	3.92037	4.00168	4.06522	3.83152	3.9899	4.19652
4833432E10Rik	RIKEN cDNA 4833432E10 gene	3.73136	3.64864	3.85114	3.46145	3.36437	3.63029
4833432E10Rik	RIKEN cDNA 4833432E10 gene	3.73136	3.64864	3.85114	3.46145	3.36437	3.63029
4833438C02Rik	RIKEN cDNA 4833438C02 gene	6.60107	6.70947	7.00251	6.9935	7.23022	7.05476
4833439L19Rik	RIKEN cDNA 4833439L19 gene	7.88371	7.84225	7.44054	8.13603	8.04478	7.85071
4921501E09Rik	RIKEN cDNA 4921501E09 gene	3.0499	3.20598	3.02035	2.95571	2.91994	3.12081
4921504A21Rik	RIKEN cDNA 4921504A21 gene	3.40791	3.26454	3.36412	3.18316	3.41031	3.17587
4921504E06Rik	RIKEN cDNA 4921504E06 gene	2.76823	2.78444	2.81447	2.73222	2.92459	2.91707
4921507G05Rik	RIKEN cDNA 4921507G05 gene	3.59795	3.41775	3.59443	3.68848	3.57636	3.4513
4921507L20Rik	RIKEN cDNA 4921507L20 gene	3.24181	3.1534	3.39859	3.19264	3.14897	3.28818
4921507P07Rik	RIKEN cDNA 4921507P07 gene	4.94604	5.20445	5.1941	4.38774	4.74359	4.5243
4921508D12Rik	RIKEN cDNA 4921508D12 gene	3.07737	2.9947	3.02117	2.95727	3.0734	2.98925
4921508M14Rik	RIKEN cDNA 4921508M14 gene	3.66079	3.56723	3.74336	3.52427	3.67247	3.53874
4921509A06Rik	RIKEN cDNA 4921509A06 gene	4.01379	4.1003	4.17889	4.08459	4.14083	3.98854
4921509C19Rik	RIKEN cDNA 4921509C19 gene	4.27124	4.30893	3.98956	3.71165	3.70464	3.62326
4921509O07Rik	RIKEN cDNA 4921509O07 gene	3.40727	3.34347	3.50642	3.56906	3.46257	3.46621
4921511C10Rik	RIKEN cDNA 4921511C10 gene	3.56531	3.94936	3.64008	3.42186	3.53526	3.86069
4921511C20Rik	high density lipoprotein (HDL) binding protein pseudogene	3.0212	2.56232	2.70481	2.79207	2.76485	2.6799
4921511H03Rik	RIKEN cDNA 4921511H03 gene	2.81674	2.73677	2.77534	2.77225	2.74506	2.72899
4921511I17Rik	RIKEN cDNA 4921511I17 gene	5.39899	5.4058	5.66718	4.43269	4.55673	5.00923
4921513H07Rik	RIKEN cDNA 4921513H07 gene	3.3136	3.04116	3.05093	3.14831	3.07305	3.03533
4921513I03Rik	RIKEN cDNA 4921513I03 gene	3.09767	3.07954	3.23281	3.09018	2.77323	3.02019
4921514A10Rik	RIKEN cDNA 4921514A10 gene	5.58141	6.14348	5.99197	5.24232	5.36697	5.55773
4921515E04Rik	RIKEN cDNA 4921515E04 gene	2.87405	2.87399	2.86664	2.93225	2.78639	2.95734
4921517D16Rik	RIKEN cDNA 4921517D16 gene	4.03622	4.05762	4.02581	4.21649	4.06201	4.04694
4921517D22Rik	RIKEN cDNA 4921517D22 gene	4.69911	4.02437	4.24663	4.47225	4.22432	4.16935
4921518K17Rik	RIKEN cDNA 4921518K17 gene	3.25307	3.2269	3.26123	3.34209	3.08165	3.14917
4921522P10Rik	RIKEN cDNA 4921522P10 gene	3.58899	3.54008	3.55704	3.70967	3.67242	3.78653
4921524J17Rik	RIKEN cDNA 4921524J17 gene	7.85721	7.88022	7.81143	8.06804	8.08627	8.07106
4921524L21Rik	RIKEN cDNA 4921524L21 gene	3.45417	3.42907	3.45897	3.47338	3.56938	3.4538
4921525O09Rik	RIKEN cDNA 4921525O09 gene	3.76981	3.95166	3.9875	3.57012	3.94171	3.8713
4921530L21Rik	RIKEN cDNA 4921530L21 gene	2.62154	2.6353	2.53165	2.71791	2.56067	2.76213
4921531C22Rik	RIKEN cDNA 4921531C22 gene	5.71932	6.16573	5.99506	5.67618	5.83744	5.70726
4921531P14Rik	RIKEN cDNA 4921531P14 gene	5.14285	5.0611	5.0643	4.67145	4.73088	4.97209
4921533I20Rik	PRP18 pre-mRNA processing factor 18 homolog pseudogene	3.78208	3.20345	3.71304	3.79551	3.6876	3.42557
4921534H16Rik	RIKEN cDNA 4921534H16 gene	3.29834	3.4094	3.35565	3.35364	3.24111	3.18406
4921536K21Rik	RIKEN cDNA 4921536K21 gene	3.30629	3.18354	3.32296	3.20497	3.23538	3.19419
4921539E11Rik	RIKEN cDNA 4921539E11 gene	2.72912	2.6883	2.63207	2.82492	2.72077	2.79472
4922502B01Rik	RIKEN cDNA 4922502B01 gene	3.16436	3.44065	3.07262	3.35857	3.23021	3.34856
4922502B01Rik	RIKEN cDNA 4922502B01 gene	3.39629	3.58881	3.56882	3.87471	3.43367	3.59564
4922502D21Rik	RIKEN cDNA 4922502D21 gene	4.55562	4.28027	4.59463	4.27824	4.31357	4.44733
4922502H24Rik	RIKEN cDNA 4922502H24 gene	3.6573	3.57327	3.19894	3.40743	3.27837	3.38091
4922502N22Rik	RIKEN cDNA 4922502N22 gene	3.25693	3.25699	2.86746	3.5039	3.26718	3.24908
4930401C15Rik	RIKEN cDNA 4930401C15 gene	4.7924	4.88818	5.01677	4.7679	4.97233	4.94399
4930401G09Rik	RIKEN cDNA 4930401G09 gene	3.04525	2.91358	3.0255	2.90764	2.95264	3.16673
4930401O10Rik	RIKEN cDNA 4930401O10 gene	4.72694	4.74789	4.65289	4.707	4.6268	4.76677
4930401O12Rik	RIKEN cDNA 4930401O12 gene	2.83085	3.04072	2.88919	2.80743	3.20844	2.89224
4930402F06Rik	RIKEN cDNA 4930402F06 gene	2.83057	2.56487	2.59822	2.72057	2.48632	2.60198
4930402F11Rik	RIKEN cDNA 4930402F11 gene	2.61659	2.58854	2.62383	2.40393	2.59289	2.56882
4930402H24Rik	RIKEN cDNA 4930402H24 gene	5.83445	6.33746	5.80816	5.8255	6.01605	6.36835
4930402K13Rik	RIKEN cDNA 4930402K13 gene	4.54504	4.54186	4.43475	4.51246	4.42036	4.41879
4930403D09Rik	RIKEN cDNA 4930403D09 gene	4.37619	4.6839	4.70501	4.16228	4.10801	4.71184
4930403O15Rik	RIKEN cDNA 4930403O15 gene	3.02402	2.99677	3.04686	2.99078	2.88773	2.93818
4930404A05Rik	RIKEN cDNA 4930404A05 gene	3.12385	3.18251	3.26844	3.18534	3.08486	3.27372
4930404H11Rik	RIKEN cDNA 4930404H11 gene	4.86753	4.78553	4.97084	4.85192	4.74655	4.51836
4930404H24Rik	RIKEN cDNA 4930404H24 gene	3.20581	3.1726	2.94099	2.90743	2.833	2.72628
4930404I05Rik	RIKEN cDNA 4930404I05 gene	4.06313	3.87414	4.16336	4.05404	3.99227	3.86166
4930404N11Rik	RIKEN cDNA 4930404N11 gene	5.97458	5.98477	6.00553	5.98688	6.01506	6.19842
4930405A10Rik	RIKEN cDNA 4930405A10 gene	3.20696	3.2554	3.27222	3.07258	3.2926	3.33164
4930405A21Rik	RIKEN cDNA 4930405A21 gene	3.63709	3.52194	3.49914	3.49962	3.75403	3.73661
4930405D11Rik	RIKEN cDNA 4930405D11 gene	2.84459	2.79621	2.5193	2.53685	2.58911	2.60961
4930405J17Rik	RIKEN cDNA 4930405J17 gene	3.66789	3.69711	3.47578	3.70488	3.63712	3.61266
4930405O22Rik	RIKEN cDNA 4930405O22 gene	3.5038	4.2292	4.30493	3.52176	3.79677	4.6773
4930406D18Rik	RIKEN cDNA 4930406D18 gene	3.26723	3.4599	3.58318	3.29699	3.55422	3.51885
4930407G08Rik	RIKEN cDNA 4930407G08 gene	3.26723	3.392	3.32804	2.94903	3.21222	3.26137
4930407I10Rik	RIKEN cDNA 4930407I10 gene	3.45019	3.32646	3.67518	3.14316	3.21419	3.37805
4930408O17Rik	RIKEN cDNA 4930408O17 gene	3.61135	3.456	3.20834	3.44964	3.40065	3.38355
4930412B13Rik	RIKEN cDNA 4930412B13 gene	3.18386	2.99576	2.95834	3.05195	3.12435	3.22821
4930412C18Rik	RIKEN cDNA 4930412C18 gene	4.12865	3.99987	4.22213	4.05789	3.92163	3.85722
4930412D23Rik	RIKEN cDNA 4930412D23 gene	3.16115	2.72773	2.9183	2.96142	2.9907	2.89422
4930412F09Rik	RIKEN cDNA 4930412F09 gene	3.88652	3.95291	3.8624	3.94516	3.72612	3.84759
4930412F12Rik	RIKEN cDNA 4930412F12 gene	5.72733	5.97223	6.05285	5.72031	5.82123	5.88995
4930412L05Rik	RIKEN cDNA 4930412L05 gene	3.34451	2.83249	2.99515	3.38557	2.93807	3.0523
4930412M03Rik	RIKEN cDNA 4930412M03 gene	4.85793	5.78656	4.97201	4.87183	4.79242	5.05761
4930412O13Rik	RIKEN cDNA 4930412O13 gene	3.44511	3.31763	3.29981	3.26055	3.23502	3.31183
4930413E15Rik	RIKEN cDNA 4930413E15 gene	3.00791	2.83438	3.00976	2.96677	2.99997	2.87734
4930413F20Rik	RIKEN cDNA 4930413F20 gene	4.57843	4.48226	4.89232	4.56636	4.4593	4.52953
4930413G21Rik	RIKEN cDNA 4930413G21 gene	4.06028	4.14047	3.62665	3.60283	3.8305	3.70425
4930413M19Rik	RIKEN cDNA 4930413M19 gene	3.42904	3.43623	3.39546	3.42109	3.50885	3.46981
4930414L22Rik	RIKEN cDNA 4930414L22 gene	4.48366	4.40381	4.19944	4.37432	4.29662	4.41539
4930414N06Rik	RIKEN cDNA 4930414N06 gene	3.34665	3.27812	3.28021	3.24045	3.28814	3.4094
4930415L06Rik	RIKEN cDNA 4930415L06 gene	3.59982	3.50357	3.68697	3.7085	3.62724	3.49294
4930415O20Rik	RIKEN cDNA 4930415O20 gene	2.80606	2.73819	2.83819	2.72335	2.64712	2.7609
4930417H01Rik	RIKEN cDNA 4930417H01 gene	3.40547	3.77277	3.68828	3.47359	3.38575	3.58943
4930417O13Rik	RIKEN cDNA 4930417O13 gene	4.9548	5.76225	5.29699	5.64842	5.5469	6.47264
4930417O22Rik	RIKEN cDNA 4930417O22 gene	4.20317	4.29731	4.54802	3.75953	4.14898	4.4853
4930419G24Rik	RIKEN cDNA 4930419G24 gene	2.94809	2.85301	2.85145	2.9457	2.65406	3.0709
4930420G21Rik	RIKEN cDNA 4930420G21 gene	4.30256	4.6449	4.76672	4.51026	4.56423	4.32263
4930421P07Rik	RIKEN cDNA 4930421P07 gene	3.36822	3.17454	3.26519	3.4876	3.46549	3.36096
4930423M02Rik	RIKEN cDNA 4930423M02 gene	4.14975	3.92279	4.16452	4.03952	3.77162	3.75931
4930423O20Rik	RIKEN cDNA 4930423O20 gene	2.58403	2.63111	2.58137	2.73862	2.61283	2.37744
4930425F17Rik	RIKEN cDNA 4930425F17 gene	4.11183	4.20524	4.11221	4.1843	4.33382	3.79222
4930425K10Rik	RIKEN cDNA 4930425K10 gene	2.93574	2.80472	3.23477	2.85317	2.81189	2.8809
4930425O10Rik	RIKEN cDNA 4930425O10 gene	3.43789	3.35687	3.56115	3.34646	3.42443	3.41081
4930426I24Rik	RIKEN cDNA 4930426I24 gene	3.52644	3.40316	3.65861	3.53944	3.39492	3.4731
4930426L09Rik	RIKEN cDNA 4930426L09 gene	3.98294	4.69783	4.70208	3.58076	4.24445	4.27154
4930427A07Rik	RIKEN cDNA 4930427A07 gene	4.21778	4.36146	4.50509	4.31451	4.22502	4.22004
4930428D18Rik	RIKEN cDNA 4930428D18 gene	2.60305	2.71195	2.41276	2.81016	2.5274	2.44724
4930428E07Rik	RIKEN cDNA 4930428E07 gene	2.59463	2.71795	2.59529	2.59131	2.54686	2.54607
4930428G15Rik	RIKEN cDNA 4930428G15 gene	3.31215	2.9643	2.84433	3.07138	3.02621	2.58847
4930428N03Rik	RIKEN cDNA 4930428N03 gene	3.27544	3.21693	3.59485	3.29758	3.38687	3.20711
4930428O21Rik	RIKEN cDNA 4930428O21 gene	3.69219	3.54056	3.53896	3.54953	3.57857	3.62003
4930429B21Rik	RIKEN cDNA 4930429B21 gene	4.16767	3.97898	4.1016	3.77297	3.9929	3.92034
4930429D17Rik	RIKEN cDNA 4930429D17 gene	3.93791	3.93356	4.08173	3.96333	3.99247	3.90913
4930429F11Rik	RIKEN cDNA 4930429F11 gene	4.03448	3.42385	3.29552	3.44341	3.56119	3.33396
4930429F24Rik	RIKEN cDNA 4930429F24 gene	2.8477	4.02074	3.05531	3.2245	2.85453	3.1932
4930429F24Rik	RIKEN cDNA 4930429F24 gene	2.69154	2.72361	2.6644	2.6313	2.64078	2.70004
4930430A15Rik	RIKEN cDNA 4930430A15 gene	3.2915	3.07584	3.04107	3.45532	3.1624	2.94106
4930430E12Rik	RIKEN cDNA 4930430E12 gene	2.90949	2.73613	2.79627	2.88246	2.87727	2.80779
4930430F08Rik	RIKEN cDNA 4930430F08 gene	5.13012	4.91751	4.93758	5.41985	5.15541	4.83398
4930430F21Rik	RIKEN cDNA 4930430F21 gene	3.09565	3.16461	3.24632	3.07361	3.29553	3.19361
4930430J02Rik	RIKEN cDNA 4930430J02 gene	2.89165	2.60552	2.58846	2.68825	2.63389	2.62796
4930430M16Rik	RIKEN cDNA 4930430M16 gene	3.20969	3.02093	3.12315	3.10539	3.18506	3.20649
4930430O22Rik	RIKEN cDNA 4930430O22 gene	4.45889	4.37206	4.74351	4.53901	4.39062	4.43115
4930431F12Rik	RIKEN cDNA 4930431F12 gene	3.73518	3.49464	3.56523	3.43553	3.54748	3.54673
4930431P03Rik	RIKEN cDNA 4930431P03 gene	4.25396	4.07619	4.19955	4.36881	4.13707	4.05254
4930432B10Rik	RIKEN cDNA 4930432B10 gene	3.44688	3.62064	3.72107	3.59932	3.85563	3.73152
4930432J09Rik	RIKEN cDNA 4930432J09 gene	3.29729	3.15547	3.3353	3.36356	3.39532	3.13213
4930432K21Rik	RIKEN cDNA 4930432K21 gene	5.56402	5.56638	5.51986	5.47484	5.40204	5.18725
4930432L08Rik	RIKEN cDNA 4930432L08 gene	2.95762	3.17855	3.05033	3.14857	2.97163	2.95898
4930432M17Rik	RIKEN cDNA 4930432M17 gene	3.21185	3.11917	3.03662	3.32656	3.43856	3.21423
4930433B08Rik	RIKEN cDNA 4930433B08 gene	3.00964	2.98726	2.85786	3.06913	2.85756	2.96911
4930433I11Rik	RIKEN cDNA 4930433I11 gene	3.42581	3.64869	3.35684	3.32847	3.31212	3.40281
4930433N12Rik	RIKEN cDNA 4930433N12 gene	3.38038	2.8981	2.67796	2.97762	3.01291	2.97272
4930434J06Rik	RIKEN cDNA 4930434J06 gene	2.69726	2.62968	2.63362	2.81499	2.5918	2.5769
4930435E12Rik	RIKEN cDNA 4930435E12 gene	3.60663	3.24911	3.45334	3.40774	3.50498	3.31357
4930435H24Rik	RIKEN cDNA 4930435H24 gene	3.67487	3.84707	4.0411	3.72918	3.88678	3.91427
4930438A08Rik	RIKEN cDNA 4930438A08 gene	3.55058	3.63792	3.57396	3.82174	3.63005	3.18662
4930438E09Rik	RIKEN cDNA 4930438E09 gene	3.20227	3.01789	3.16817	3.27282	3.31848	3.22904
4930439A04Rik	RIKEN cDNA 4930439A04 gene	2.86018	2.94731	2.89712	2.89677	2.91589	2.86667
4930440C22Rik	RIKEN cDNA 4930440C22 gene	2.44214	2.66353	2.46664	2.69431	2.69222	2.60942
4930440I19Rik	RIKEN cDNA 4930440I19 gene	3.21637	3.11331	3.17356	3.11778	3.23822	3.20112
4930441J16Rik	RIKEN cDNA 4930441J16 gene	3.04654	3.07764	2.92533	3.19125	2.90148	3.18662
4930442H23Rik	RIKEN cDNA 4930442H23 gene	4.11312	3.90873	3.84605	3.81096	3.95519	3.81984
4930442L01Rik	RIKEN cDNA 4930442L01 gene	3.65232	3.52214	3.57807	3.63747	3.63973	3.56397
4930443O20Rik	RIKEN cDNA 4930443O20 gene	3.16563	3.09313	2.8041	3.02703	2.86506	3.03622
4930444E06Rik	RIKEN cDNA 4930444E06 gene	4.0527	3.85112	3.82392	4.0682	4.08644	3.95881
4930444F02Rik	RIKEN cDNA 4930444F02 gene	3.26693	3.30927	3.30927	3.30591	3.34956	3.21369
4930444G20Rik	RIKEN cDNA 4930444G20 gene	5.18378	4.80665	4.45495	4.9104	5.37362	4.64369
4930444M15Rik	RIKEN cDNA 4930444M15 gene	3.46087	3.24434	3.1283	3.41423	3.37772	3.2877
4930444P10Rik	RIKEN cDNA 4930444P10 gene	3.89106	3.8779	3.86453	4.06636	3.91593	4.21633
4930445B16Rik	RIKEN cDNA 4930445B16 gene	2.57554	2.47762	2.52717	2.567	2.79895	2.51417
4930445N08Rik	RIKEN cDNA 4930445N08 gene	3.34403	3.06421	3.39784	3.10598	3.24026	3.10722
4930445N18Rik	RIKEN cDNA 4930445N18 gene	3.24661	3.16431	3.36895	3.19196	3.12828	3.28748
4930447A16Rik	RIKEN cDNA 4930447A16 gene	3.5398	3.82356	3.63607	3.51724	3.42262	3.48913
4930447C04Rik	RIKEN cDNA 4930447C04 gene	2.34831	2.47637	2.43518	2.55835	2.63129	2.55857
4930447F04Rik	RIKEN cDNA 4930447F04 gene	2.7457	2.46001	2.3989	2.63529	2.63857	2.53611
4930447J18Rik	RIKEN cDNA 4930447J18 gene	2.99271	2.96835	3.07319	2.9979	2.86354	2.96437
4930447K03Rik	RIKEN cDNA 4930447K03 gene	3.94277	3.83462	3.98605	3.7651	3.61551	3.86283
4930447M23Rik	RIKEN cDNA 4930447M23 gene	2.97531	3.16825	3.09425	2.94981	3.09468	3.0493
4930447N08Rik	RIKEN cDNA 4930447N08 gene	3.42419	3.64267	3.39453	3.29117	3.38551	3.38814
4930448C13Rik	RIKEN cDNA 4930448C13 gene	2.8481	2.6085	2.89668	2.76473	2.68111	2.75901
4930448D08Rik	RIKEN cDNA 4930448D08 gene	2.48202	2.68606	2.58373	2.61634	2.5112	2.5454
4930448F12Rik	RIKEN cDNA 4930448F12 gene	2.65661	2.72802	2.6954	2.82091	2.91264	2.70154
4930448H16Rik	RIKEN cDNA 4930448H16 gene	3.7454	3.65668	3.48102	3.81654	3.73336	3.66074
4930448I06Rik	RIKEN cDNA 4930448I06 gene	2.74511	2.71449	2.76108	2.60067	2.84096	2.65307
4930448I18Rik	RIKEN cDNA 4930448I18 gene	3.51177	3.57588	3.52978	3.31059	3.34114	3.46676
4930448K20Rik	glyceraldehyde-3-phosphate dehydrogenase pseudogene	3.05094	2.76967	2.70243	2.96201	2.85127	2.97101
4930448N21Rik	RIKEN cDNA 4930448N21 gene	2.75544	2.82176	2.81339	2.6739	2.71749	2.80029
4930449C09Rik	RIKEN cDNA 4930449C09 gene	3.01564	2.811	2.73321	2.86505	2.78791	2.93407
4930449E01Rik	RIKEN cDNA 4930449E01 gene	3.5533	3.47285	3.62659	3.41414	3.60483	3.30516
4930449E18Rik	RIKEN cDNA 4930449E18 gene	3.4083	3.6096	3.50442	3.50903	3.49572	3.53605
4930451E10Rik	RIKEN cDNA 4930451E10 gene	3.16601	3.44797	3.45565	3.51541	3.33346	3.57936
4930451G09Rik	RIKEN cDNA 4930451G09 gene	4.5348	4.64083	4.52023	4.577	4.54458	4.43813
4930451I11Rik	RIKEN cDNA 4930451I11 gene	4.94903	4.65325	4.94287	5.0252	4.85993	4.86367
4930452A19Rik	RIKEN cDNA 4930452A19 gene	3.20586	3.06507	3.12463	3.15274	3.0703	3.08612
4930452B06Rik	RIKEN cDNA 4930452B06 gene	3.24314	3.17253	3.18684	3.22495	3.07345	3.06183
4930452G13Rik	RIKEN cDNA 4930452G13 gene	2.92645	2.74177	3.08799	2.93209	2.77091	2.94601
4930452N14Rik	RIKEN cDNA 4930452N14 gene	3.29922	2.93138	3.0367	3.12936	3.011	3.1757
4930453H23Rik	RIKEN cDNA 4930453H23 gene	3.37682	3.13346	3.34935	3.19716	3.15736	3.31838
4930453N24Rik	RIKEN cDNA 4930453N24 gene	7.80042	7.66247	7.28208	7.86508	7.39468	7.5324
4930453O03Rik	RIKEN cDNA 4930453O03 gene	3.43848	2.94783	3.23843	3.00598	3.3173	3.11033
4930455B14Rik	RIKEN cDNA 4930455B14 gene	2.91534	3.1438	3.25258	3.16631	2.97356	3.16907
4930455C13Rik	RIKEN cDNA 4930455C13 gene	3.31347	3.73028	3.55858	3.11112	3.2818	3.22714
4930455D15Rik	RIKEN cDNA 4930455D15 gene	4.29715	3.99271	3.95056	4.121	3.85709	4.09644
4930455F16Rik	RIKEN cDNA 4930455F16 gene	2.99066	2.93394	3.16868	2.81548	3.05184	2.97272
4930455G09Rik	RIKEN cDNA 4930455G09 gene	3.95999	3.6655	3.5891	3.6512	3.57842	3.49085
4930455H04Rik	RIKEN cDNA 4930455H04 gene	4.06822	3.92122	3.93147	3.79797	4.04555	3.84413
4930455J16Rik	RIKEN cDNA 4930455J16 gene	2.83568	2.98766	2.88421	2.80978	2.8001	2.85925
4930456L15Rik	RIKEN cDNA 4930456L15 gene	3.2028	3.02753	3.30413	3.06809	3.06505	3.21373
4930459I23Rik	RIKEN cDNA 4930459I23 gene	5.75996	5.51623	5.78727	5.64371	5.72547	5.65569
4930459I23Rik	RIKEN cDNA 4930459I23 gene	5.75996	5.51623	5.78727	5.64371	5.72547	5.65569
4930459L07Rik	RIKEN cDNA 4930459L07 gene	2.716	2.36258	2.39477	2.48205	2.45004	2.36668
4930461C15Rik	RIKEN cDNA 4930461C15 gene	3.40711	3.33314	3.30127	3.45399	3.25244	3.49127
4930461G14Rik	RIKEN cDNA 4930461G14 gene	2.92721	2.81121	3.04792	2.90145	2.87643	2.80792
4930463O16Rik	RIKEN cDNA 4930463O16 gene	3.6372	3.32916	3.35327	3.46832	3.33342	3.40079
4930465K10Rik	RIKEN cDNA 4930465K10 gene	4.08153	3.81808	4.00902	3.9877	4.13473	4.12513
4930465M20Rik	RIKEN cDNA 4930465M20 gene	4.11993	3.85876	4.09355	3.82515	3.96804	3.82224
4930466F19Rik	RIKEN cDNA 4930466F19 gene	3.92602	3.80975	3.90305	3.90037	3.65561	4.16499
4930466F19Rik	RIKEN cDNA 4930466F19 gene	3.92602	3.80975	3.90305	3.90037	3.65561	4.16499
4930466F19Rik	RIKEN cDNA 4930466F19 gene	3.92602	3.80975	3.90305	3.90037	3.65561	4.16499
4930466I24Rik	RIKEN cDNA 4930466I24 gene	4.62534	4.31555	4.51357	4.44515	4.59273	4.42011
4930467D21Rik	RIKEN cDNA 4930467D21 gene	3.26314	3.15304	3.36337	3.34351	3.09198	3.31003
4930467K11Rik	RIKEN cDNA 4930467K11 gene	2.97153	3.36289	3.34772	3.07753	3.22778	3.20314
4930468A15Rik	RIKEN cDNA 4930468A15 gene	2.75019	2.69966	2.86332	2.88838	2.75321	2.61737
4930469G21Rik	RIKEN cDNA 4930469G21 gene	3.04405	2.78074	2.76507	2.86983	2.93632	2.89539
4930469K13Rik	RIKEN cDNA 4930469K13 gene	4.30028	4.48626	4.68233	3.67678	3.83678	4.47272
4930470H14Rik	RIKEN cDNA 4930470H14 gene	3.47742	3.41081	3.46206	3.49313	3.45757	3.3374
4930470P17Rik	RIKEN cDNA 4930470P17 gene	3.57117	3.74065	3.51119	3.3003	3.66681	3.36586
4930471C04Rik	RIKEN cDNA 4930471C04 gene	3.71991	3.30373	3.59175	3.48149	3.44473	3.62681
4930471D02Rik	RIKEN cDNA 4930471D02 gene	3.4122	3.19745	3.53864	3.6395	3.43843	3.72526
4930471G03Rik	RIKEN cDNA 4930471G03 gene	3.33684	3.25765	3.30594	3.45096	3.06584	3.40201
4930471L23Rik	RIKEN cDNA 4930471L23 gene	3.96725	3.36472	3.23184	3.55391	3.48604	3.4254
4930471M09Rik	RIKEN cDNA 4930471M09 gene	4.03289	3.62135	3.64044	3.77671	4.12067	3.85612
4930473A02Rik	RIKEN cDNA 4930473A02 gene	5.53612	5.66873	5.29528	4.97247	5.02629	5.21293
4930473D10Rik	RIKEN cDNA 4930473D10 gene	3.38281	3.00594	3.20531	2.94664	3.03976	3.11203
4930473O22Rik	RIKEN cDNA 4930473O22 gene	3.03572	3.03778	2.98659	3.03174	3.01895	2.93727
4930474G06Rik	RIKEN cDNA 4930474G06 gene	3.00758	2.96568	2.78429	2.94882	2.99394	2.71575
4930474H20Rik	RIKEN cDNA 4930474H20 gene	2.73337	2.59734	2.64021	2.59734	2.69946	2.59616
4930474M22Rik	RIKEN cDNA 4930474M22 gene	3.61071	3.65088	3.56806	3.40346	3.74448	3.93092
4930474N05Rik	RIKEN cDNA 4930474N05 gene	2.77911	2.42108	2.65464	2.44949	2.39286	2.53398
4930474N09Rik	RIKEN cDNA 4930474N09 gene	3.63706	3.71428	3.60809	3.855	3.71311	3.77897
4930477E14Rik	RIKEN cDNA 4930477E14 gene	3.83542	4.04984	3.74336	3.96278	4.07072	3.91296
4930478K11Rik	RIKEN cDNA 4930478K11 gene	5.01051	4.67771	4.80329	4.73625	4.74148	4.69007
4930478L05Rik	RIKEN cDNA 4930478L05 gene	4.22737	5.33064	4.77848	4.23657	4.33985	4.3874
4930478P22Rik	RIKEN cDNA 4930478P22 gene	3.99991	3.95798	4.14275	4.17027	4.08429	4.12539
4930479D17Rik	RIKEN cDNA 4930479D17 gene	3.45522	3.72845	3.35369	3.46969	3.34259	3.37357
4930480E11Rik	RIKEN cDNA 4930480E11 gene	3.01219	3.03259	2.88099	2.86936	2.96925	2.88829
4930480G23Rik	RIKEN cDNA 4930480G23 gene	3.47042	3.66756	3.48856	3.71406	3.66967	3.4075
4930480K15Rik	RIKEN cDNA 4930480K15 gene	3.0902	3.01818	3.00224	3.15292	3.00973	2.96984
4930480K23Rik	RIKEN cDNA 4930480K23 gene	3.76093	3.98764	3.79944	4.39672	4.32183	4.36139
4930480M12Rik	RIKEN cDNA 4930480M12 gene	2.23784	2.51526	2.50016	2.45143	2.37686	2.73301
4930481A15Rik	RIKEN cDNA 4930481A15 gene	7.16445	7.23162	6.79116	7.05859	7.05652	7.15356
4930481B07Rik	RIKEN cDNA 4930481B07 gene	5.48846	5.64207	5.59479	5.35981	5.35439	5.4891
4930483J18Rik	RIKEN cDNA 4930483J18 gene	3.79184	3.59055	3.62467	3.41487	3.51192	3.55914
4930483K19Rik	RIKEN cDNA 4930483K19 gene	3.05825	3.31455	3.05062	3.1745	2.93805	3.01122
4930483O08Rik	RIKEN cDNA 4930483O08 gene	3.19204	2.96153	3.18213	3.11267	3.10214	3.01879
4930486F22Rik	RIKEN cDNA 4930486F22 gene	3.04023	2.87028	2.89934	3.0251	2.98794	2.90329
4930486F22Rik	RIKEN cDNA 4930486F22 gene	3.23101	3.20364	3.25369	3.26238	3.08324	3.39108
4930486I03Rik	RIKEN cDNA 4930486I03 gene	2.71756	2.70327	2.92328	2.78617	2.98005	2.84803
4930486L24Rik	RIKEN cDNA 4930486L24 gene	3.12502	3.12497	3.09927	3.24209	3.37079	3.18467
4930487D11Rik	RIKEN cDNA 4930487D11 gene	2.65406	2.8575	2.95989	2.6789	2.57169	2.6987
4930487H11Rik	RIKEN cDNA 4930487H11 gene	4.22555	3.6996	3.9701	4.22295	3.96412	3.76591
4930488B22Rik	RIKEN cDNA 4930488B22 gene	3.32986	3.34498	3.45901	3.30068	3.27253	3.30087
4930488L21Rik	RIKEN cDNA 4930488L21 gene	4.06711	3.93917	3.95431	3.99989	4.00678	3.89907
4930488N24Rik	RIKEN cDNA 4930488N24 gene	3.29182	3.13589	3.122	3.44846	3.39719	3.23493
4930488N24Rik	RIKEN cDNA 4930488N24 gene	3.52083	3.38109	3.41514	3.49247	3.32719	3.37792
4930500F04Rik	RIKEN cDNA 4930500F04 gene	3.81216	3.71962	3.75045	3.83819	3.8455	3.75608
4930500F10Rik	RIKEN cDNA 4930500F10 gene	4.35701	4.33047	4.83271	4.16445	4.09394	4.2473
4930500J02Rik	RIKEN cDNA 4930500J02 gene	3.47109	3.37593	3.42111	3.37667	3.31844	3.38673
4930500L23Rik	RIKEN cDNA 4930500L23 gene	4.0155	3.51457	3.80915	3.90211	3.94713	3.90618
4930502A04Rik	RIKEN cDNA 4930502A04 gene	3.81448	3.71001	4.01971	3.67035	3.48171	3.64575
4930502E09Rik	RIKEN cDNA 4930502E09 gene	5.64795	5.54344	5.84278	5.65972	5.62657	5.5637
4930502E18Rik	RIKEN cDNA 4930502E18 gene	3.34378	3.40136	3.36683	3.18386	3.23937	3.40791
4930503B20Rik	RIKEN cDNA 4930503B20 gene	3.14849	3.23687	3.24879	3.11128	3.24955	3.10843
4930503E14Rik	RIKEN cDNA 4930503E14 gene	3.01937	2.68265	2.92096	3.05383	2.99764	3.07175
4930503E24Rik	eukaryotic translation initiation factor 3, subunit I pseudogene	2.99336	2.86065	3.03297	3.11161	2.92432	2.99724
4930503H13Rik	gem (nuclear organelle) associated protein 8 pseudogene	3.21955	2.9878	3.25732	3.41684	3.13931	2.75166
4930503L19Rik	RIKEN cDNA 4930503L19 gene	4.24105	4.36131	4.01485	4.68686	4.60241	4.13689
4930503O07Rik	RIKEN cDNA 4930503O07 gene	2.76048	2.79912	2.61054	2.86859	2.76149	2.75352
4930504O13Rik	RIKEN cDNA 4930504O13 gene	3.89095	3.82801	3.78802	3.88238	3.74772	3.86444
4930505A04Rik	RIKEN cDNA 4930505A04 gene	2.85208	2.90185	2.91657	2.78467	2.89056	2.85357
4930505G20Rik	RIKEN cDNA 4930505G20 gene	2.65817	2.51785	2.65081	2.50797	2.63012	2.50737
4930505K14Rik	RIKEN cDNA 4930505K14 gene	2.59789	2.55096	2.48271	2.73998	2.60409	2.51992
4930505M18Rik	RIKEN cDNA 4930505M18 gene	3.77743	3.79005	4.08504	3.32995	3.71806	4.1092
4930505N22Rik	RIKEN cDNA 4930505N22 gene	4.68603	4.49804	4.56776	4.89961	4.69679	4.66141
4930505O20Rik	RIKEN cDNA 4930505O20 gene	4.25495	4.21393	4.33224	4.36161	4.43452	4.37372
4930506C21Rik	RIKEN cDNA 4930506C21 gene	3.25258	3.39912	3.12491	3.26198	3.11527	3.43979
4930506M07Rik	RIKEN cDNA 4930506M07 gene	3.82671	3.94123	3.92689	4.14862	3.84685	3.81784
4930507D05Rik	RIKEN cDNA 4930507D05 gene	4.04088	4.32953	4.24908	4.19625	3.82414	4.32321
4930507D10Rik	RIKEN cDNA 4930507D10 gene	3.00357	2.9862	3.14561	3.00998	2.90684	2.89571
4930509E16Rik	RIKEN cDNA 4930509E16 gene	5.74646	5.82941	5.73529	5.67171	5.71786	5.71421
4930509J09Rik	RIKEN cDNA 4930509J09 gene	2.68523	2.79496	2.80498	2.70455	2.6504	2.74425
4930509K18Rik	RIKEN cDNA 4930509K18 gene	3.09402	3.05432	3.11523	3.04281	2.88285	3.0605
4930510E17Rik	RIKEN cDNA 4930510E17 gene	3.9306	3.77427	3.6771	3.41932	3.45776	3.45301
4930511A02Rik	RIKEN cDNA 4930511A02 gene	2.97319	3.0425	2.98776	3.04936	3.06639	2.92208
4930511E03Rik	RIKEN cDNA 4930511E03 gene	3.29959	3.21816	3.3917	3.19474	3.29989	3.37423
4930511M06Rik	RIKEN cDNA 4930511M06 gene	3.20733	3.04099	3.269	3.18727	3.05998	3.06762
4930511O05Rik	RIKEN cDNA 4930511O05 gene	2.68825	2.53495	2.50388	2.42062	2.39792	2.44365
4930512B01Rik	RIKEN cDNA 4930512B01 gene	3.60318	3.32287	3.61596	3.44561	3.48674	3.34172
4930512H18Rik	RIKEN cDNA 4930512H18 gene	3.00167	3.20202	3.19486	3.0367	3.03605	2.94143
4930512M02Rik	RIKEN cDNA 4930512M02 gene	3.26607	3.22636	3.29783	3.13782	3.35039	3.1921
4930513D17Rik	RIKEN cDNA 4930513D17 gene	2.92966	2.87295	2.95918	3.23809	2.94796	3.05087
4930513N10Rik	RIKEN cDNA 4930513N10 gene	3.10727	3.20345	3.36252	3.17189	3.29618	3.25574
4930513O06Rik	RIKEN cDNA 4930513O06 gene	2.85249	2.48706	2.57262	2.59367	2.79164	2.40575
4930515B02Rik	RIKEN cDNA 4930515B02 gene	3.69454	3.62097	3.84884	3.5899	3.75696	3.67179
4930515G01Rik	RIKEN cDNA 4930515G01 gene	4.78201	5.13828	5.62458	5.76218	5.32293	5.67003
4930515G16Rik	myc induced nuclear antigen pseudogene	2.43046	2.70837	2.53034	2.45438	2.67072	2.49063
4930515L03Rik	RIKEN cDNA 4930515L03 gene	2.48208	2.51868	2.48208	2.57037	2.40656	2.45458
4930515L19Rik	RIKEN cDNA 4930515L19 gene	3.11676	2.98817	3.20199	3.33876	3.3145	2.94889
4930516K23Rik	RIKEN cDNA 4930516K23 gene	3.43302	3.62165	3.67733	3.29663	3.25732	3.70554
4930516K23Rik	RIKEN cDNA 4930516K23 gene	4.99272	4.83381	4.73454	5.01984	4.46856	4.47477
4930516K23Rik	RIKEN cDNA 4930516K23 gene	3.10808	2.65538	2.55478	2.82889	3.03669	2.8042
4930516K23Rik	RIKEN cDNA 4930516K23 gene	4.70013	4.32034	4.4997	4.89011	4.1465	4.73541
4930517E11Rik	RIKEN cDNA 4930517E11 gene	3.11245	3.00009	3.10818	3.17067	2.97551	2.86029
4930517O19Rik	RIKEN cDNA 4930517O19 gene	2.81052	2.80215	2.80527	2.76048	2.74656	2.88889
4930518C09Rik	RIKEN cDNA 4930518C09 gene	3.21386	3.20022	3.26621	3.22614	3.24502	3.29847
4930518I15Rik	RIKEN cDNA 4930518I15 gene	4.93134	7.32173	7.15301	5.24253	5.82391	6.75821
4930518P08Rik	RIKEN cDNA 4930518P08 gene	3.08509	2.957	2.81418	2.96044	3.02878	2.9404
4930519A11Rik	RIKEN cDNA 4930519A11 gene	3.67317	3.25081	3.12797	3.19667	3.49806	3.29288
4930519D14Rik	RIKEN cDNA 4930519D14 gene	2.86562	2.81948	2.92683	2.94997	2.71179	2.7357
4930519F09Rik	pyruvate dehydrogenase E1 alpha 1 pseudogene	3.40641	3.32111	3.43158	3.49994	3.39238	3.33642
4930519F16Rik	RIKEN cDNA 4930519F16 gene	2.88256	2.8654	2.87904	2.79028	2.80339	2.91052
4930519F24Rik	RIKEN cDNA 4930519F24 gene	2.64584	2.59212	2.59802	2.73874	2.63437	2.47073
4930519G04Rik	RIKEN cDNA 4930519G04 gene	3.30402	3.07247	3.15401	3.04539	3.16187	3.17326
4930519H02Rik	RIKEN cDNA 4930519H02 gene	3.30013	3.33095	3.23821	3.35869	3.33528	3.37744
4930520O04Rik	RIKEN cDNA 4930520O04 gene	3.22199	3.47144	3.29449	3.60462	3.31683	3.63727
4930520P13Rik	RIKEN cDNA 4930520P13 gene	4.06241	3.84788	3.69252	3.77219	3.69457	3.88778
4930521E06Rik	RIKEN cDNA 4930521E06 gene	2.78319	2.56275	2.61736	2.84794	2.59044	2.41242
4930522H14Rik	RIKEN cDNA 4930522H14 gene	2.97931	2.78242	2.87093	3.07348	2.86085	2.89583
4930522N08Rik	RIKEN cDNA 4930522N08 gene	3.47547	3.52563	3.86403	3.76277	3.41668	3.67479
4930522O17Rik	RIKEN cDNA 4930522O17 gene	3.55893	3.67008	3.66176	3.57033	3.57241	3.63559
4930523C07Rik	RIKEN cDNA 4930523C07 gene	8.71867	9.19699	9.01988	8.34795	8.50273	8.87053
4930523O13Rik	RIKEN cDNA 4930523O13 gene	2.81227	2.42588	2.68346	2.67804	2.70223	2.67679
4930524B15Rik	RIKEN cDNA 4930524B15 gene	3.87682	3.60501	3.81852	3.67341	3.62173	3.9246
4930524C18Rik	RIKEN cDNA 4930524C18 gene	2.88319	2.94644	2.89363	2.81067	2.72562	2.71974
4930524J08Rik	RIKEN cDNA 4930524J08 gene	5.05795	4.12502	4.46622	4.59052	4.84353	4.35685
4930524N10Rik	RIKEN cDNA 4930524N10 gene	2.34492	2.32231	2.40493	2.59303	2.53332	2.28239
4930524O05Rik	RIKEN cDNA 4930524O05 gene	4.45212	4.40496	4.2027	3.94005	4.15922	4.43749
4930524O07Rik	RIKEN cDNA 4930524O07 gene	3.54327	3.78324	3.77259	3.76006	3.58055	3.42113
4930524O07Rik	RIKEN cDNA 4930524O07 gene	3.95174	3.98386	3.98884	3.84546	3.84756	3.64012
4930524O08Rik	RIKEN cDNA 4930524O08 gene	3.04271	3.15415	3.19913	3.1126	3.12078	2.94084
4930525D18Rik	RIKEN cDNA 4930525D18 gene	3.04202	3.02415	3.02468	2.85031	2.95478	3.04939
4930525G20Rik	RIKEN cDNA 4930525G20 gene	2.60778	2.45348	2.47666	2.58863	2.6142	2.65372
4930526F13Rik	RIKEN cDNA 4930526F13 gene	3.32642	3.44571	3.35554	3.51547	3.63783	3.55403
4930526I15Rik	RIKEN cDNA 4930526I15 gene	5.43508	5.18339	5.20018	4.97357	5.31349	5.20778
4930526L06Rik	RIKEN cDNA 4930526L06 gene	3.22592	3.18778	3.16006	2.94679	3.01105	3.23266
4930527A07Rik	RIKEN cDNA 4930527A07 gene	3.44206	3.36282	3.5646	3.25709	3.33106	3.41951
4930527B05Rik	RIKEN cDNA 4930527B05 gene	4.05814	4.17504	4.10072	4.09174	4.02774	4.17711
4930527E20Rik	RIKEN cDNA 4930527E20 gene	3.41878	3.30628	3.39016	3.4449	3.2377	3.80814
4930527F14Rik	RIKEN cDNA 4930527F14 gene	3.32255	3.32221	3.32658	3.52363	3.27563	3.28282
4930527G23Rik	RIKEN cDNA 4930527G23 gene	2.92075	2.67004	2.69114	2.81844	3.06867	2.6243
4930527J03Rik	RIKEN cDNA 4930527J03 gene	6.90996	6.76419	7.25615	6.98333	7.22861	7.17167
4930528A17Rik	RIKEN cDNA 4930528A17 gene	3.77179	3.78159	3.71228	3.77538	3.56324	3.62326
4930528D03Rik	RIKEN cDNA 4930528D03 gene	3.90947	3.63201	3.81552	4.00756	4.05471	3.67304
4930528G23Rik	RIKEN cDNA 4930528G23 gene	3.06714	2.8121	2.84713	3.03453	2.98434	2.84855
4930528P14Rik	RIKEN cDNA 4930528P14 gene	2.85016	3.18768	2.98639	2.9399	2.99282	2.9784
4930529C04Rik	zinc finger, BED domain containing 4 pseudogene	3.6755	3.75201	3.35536	3.47403	3.40935	3.53649
4930529K09Rik	RIKEN cDNA 4930529K09 gene	2.80525	2.9213	3.0036	2.88913	2.87461	2.84101
4930529L06Rik	RIKEN cDNA 4930529L06 gene	2.92088	2.77524	2.71832	3.06277	3.11935	3.10762
4930532G15Rik	RIKEN cDNA 4930532G15 gene	3.70964	4.32189	3.84512	3.7673	3.71599	3.81052
4930533B01Rik	RIKEN cDNA 4930533B01 gene	3.68318	3.60553	3.81481	3.7669	3.85846	3.6943
4930533L02Rik	RIKEN cDNA 4930533L02 gene	3.25127	3.26937	3.31316	3.63152	3.3547	3.36754
4930533P14Rik	RIKEN cDNA 4930533P14 gene	3.2582	3.1542	3.11572	3.04257	3.24616	3.10511
4930535I16Rik	RIKEN cDNA 4930535I16 gene	4.7876	4.57255	4.87712	4.78173	4.80825	5.0239
4930538E20Rik	RIKEN cDNA 4930538E20 gene	3.58533	3.63844	3.71206	3.75508	3.71944	3.66266
4930538K18Rik	RIKEN cDNA 4930538K18 gene	3.34679	3.77854	3.72679	3.35156	3.34028	3.48263
4930539C22Rik	RIKEN cDNA 4930539C22 gene	3.27029	3.05455	3.26214	3.43562	3.33375	3.30947
4930539E08Rik	RIKEN cDNA 4930539E08 gene	4.91134	4.54322	4.76412	4.55778	4.60929	4.54204
4930539J05Rik	RIKEN cDNA 4930539J05 gene	5.25869	5.99713	5.97022	5.24177	5.41764	6.00633
4930539M17Rik	RIKEN cDNA 4930539M17 gene	3.63953	3.86186	3.96202	3.73589	3.68599	3.96027
4930539N22Rik	RIKEN cDNA 4930539N22 gene	3.28738	3.31109	3.12272	3.28307	3.49776	3.27594
4930540M03Rik	RIKEN cDNA 4930540M03 gene	3.08038	3.06979	3.13357	2.97774	3.04341	3.04341
4930540M05Rik	RIKEN cDNA 4930540M05 gene	4.23973	4.11353	4.08635	3.91351	4.07213	3.98153
4930542C12Rik	RIKEN cDNA 4930542C12 gene	3.37768	3.15936	3.29905	3.34408	3.25456	3.456
4930542C16Rik	RIKEN cDNA 4930542C16 gene	3.57258	3.77698	3.6903	3.63195	3.75628	3.54215
4930542C21Rik	RIKEN cDNA 4930542C21 gene	3.28524	2.89312	3.15574	3.28416	3.20936	2.99907
4930542D17Rik	RIKEN cDNA 4930542D17 gene	2.78437	2.87057	2.92977	2.95226	3.03879	2.90643
4930543E12Rik	RIKEN cDNA 4930543E12 gene	3.029	3.14643	3.5597	3.39178	2.87949	3.03955
4930544D05Rik	RIKEN cDNA 4930544D05 gene	3.30733	3.29226	3.55508	3.70533	3.2883	3.60607
4930544G11Rik	RIKEN cDNA 4930544G11 gene	3.34371	3.48752	3.52423	3.66172	3.56616	3.48278
4930544I03Rik	RIKEN cDNA 4930544I03 gene	2.71271	2.71271	2.6126	2.74103	2.55631	2.85512
4930544L04Rik	RIKEN cDNA 4930544L04 gene	3.65079	4.08865	4.38868	3.96319	3.73975	3.81989
4930544M13Rik	RIKEN cDNA 4930544M13 gene	2.66327	2.59947	2.72058	2.57254	2.61122	2.84697
4930545E07Rik	RIKEN cDNA 4930545E07 gene	2.91513	2.78078	2.81217	2.83786	2.7519	2.7934
4930545H06Rik	RIKEN cDNA 4930545H06 gene	2.83303	2.88539	2.85331	2.88722	2.66873	2.92835
4930545L23Rik	RIKEN cDNA 4930545L23 gene	3.79343	3.66028	3.91004	3.81601	3.93646	3.64681
4930546C10Rik	RIKEN cDNA 4930546C10 gene	3.88237	4.15729	4.02843	4.00926	3.53415	3.89499
4930546K05Rik	RIKEN cDNA 4930546K05 gene	4.47821	3.93354	4.52013	4.43194	4.167	4.21677
4930547E08Rik	RIKEN cDNA 4930547E08 gene	2.83704	2.68711	2.60112	2.73591	2.73	2.77694
4930547E14Rik	RIKEN cDNA 4930547E14 gene	2.94597	2.83426	2.86851	2.98358	2.85704	2.87112
4930547M16Rik	RIKEN cDNA 4930547M16 gene	4.38344	4.29839	4.47838	4.38519	4.28803	4.23702
4930548G14Rik	RIKEN cDNA 4930548G14 gene	3.1229	2.9862	3.21199	2.83948	3.25129	2.94053
4930548H24Rik	RIKEN cDNA 4930548H24 gene	3.67289	3.50378	3.89606	3.7974	3.55711	3.62507
4930548J01Rik	RIKEN cDNA 4930548J01 gene	2.6783	2.6958	2.70872	2.63461	2.76098	2.82637
4930548K13Rik	RIKEN cDNA 4930548K13 gene	3.54291	3.46501	3.56715	3.58603	3.70564	3.62456
4930549C01Rik	RIKEN cDNA 4930549C01 gene	4.13236	3.86378	3.94574	4.01324	4.06216	4.09827
4930549G23Rik	RIKEN cDNA 4930549G23 gene	3.92988	4.19215	3.93	3.81955	4.02461	4.12056
4930550C14Rik	RIKEN cDNA 4930550C14 gene	2.8046	2.5474	3.04117	3.10982	2.82868	3.01956
4930550C17Rik	RIKEN cDNA 4930550C17 gene	3.06867	3.12726	3.35402	3.34091	3.40763	3.20388
4930550L24Rik	RIKEN cDNA 4930550L24 gene	3.16826	2.78714	3.08671	3.102	3.2319	3.06069
4930551L18Rik	RIKEN cDNA 4930551L18 gene	3.90979	3.83098	3.74683	3.74022	3.77179	3.82829
4930551O13Rik	RIKEN cDNA 4930551O13 gene	3.26413	3.5644	3.35595	3.43458	3.62451	3.22616
4930552P12Rik	RIKEN cDNA 4930552P12 gene	4.33535	4.19841	4.32397	4.00615	4.11492	4.55851
4930553E22Rik	RIKEN cDNA 4930553E22 gene	3.18841	3.04395	3.22061	3.44813	3.22885	3.17639
4930553J12Rik	RIKEN cDNA 4930553J12 gene	2.73067	2.82119	2.66487	2.92626	2.56087	2.71271
4930553M12Rik	RIKEN cDNA 4930553M12 gene	4.06305	5.34354	4.67258	3.88694	3.99486	4.32449
4930554C24Rik	RIKEN cDNA 4930554C24 gene	3.40688	3.50129	3.26213	3.58951	3.27232	3.44014
4930554G24Rik	RIKEN cDNA 4930554G24 gene	2.85482	2.79929	3.02017	3.09708	2.93314	2.97064
4930554H23Rik	RIKEN cDNA 4930554H23 gene	3.40805	3.09898	3.22741	3.17534	3.16053	3.27124
4930555A03Rik	RIKEN cDNA 4930555A03 gene	4.60188	4.5935	4.56582	4.42487	4.51011	4.56738
4930555B11Rik	RIKEN cDNA 4930555B11 gene	4.04845	3.83312	3.89332	3.97433	4.06512	4.13632
4930555B12Rik	RIKEN cDNA 4930555B12 gene	3.4094	3.21962	3.10749	3.16721	3.11705	3.21962
4930555F03Rik	RIKEN cDNA 4930555F03 gene	3.21874	3.41653	3.2979	3.15149	3.30204	3.56554
4930555O08Rik	RIKEN cDNA 4930555O08 gene	3.1941	3.23227	3.43266	3.4321	3.23665	3.28425
4930556C24Rik	RIKEN cDNA 4930556C24 gene	3.26319	3.37163	3.28198	3.35715	3.40065	3.34878
4930556G01Rik	RIKEN cDNA 4930556G01 gene	2.92519	2.80158	2.87538	3.00481	2.91645	2.83036
4930556J02Rik	RIKEN cDNA 4930556J02 gene	3.20467	3.56681	3.31951	3.44003	3.42923	3.34616
4930556J24Rik	RIKEN cDNA 4930556J24 gene	3.98213	4.30567	4.73245	4.25886	4.14697	4.37193
4930556L07Rik	RIKEN cDNA 4930556L07 gene	5.12039	5.13424	5.88691	4.97593	5.34821	5.25135
4930556M19Rik	RIKEN cDNA 4930556M19 gene	4.38167	4.3851	4.3851	4.4894	4.2616	4.31555
4930556N09Rik	RIKEN cDNA 4930556N09 gene	3.48201	3.09357	3.39314	3.45724	3.26374	3.45499
4930556N13Rik	RIKEN cDNA 4930556N13 gene	3.58007	3.74249	3.81029	3.6327	3.63496	4.00432
4930557A04Rik	RIKEN cDNA 4930557A04 gene	2.75902	2.9104	2.91861	2.81584	2.59101	2.65223
4930557F10Rik	RIKEN cDNA 4930557F10 gene	3.26114	3.23069	3.55279	3.28928	3.15218	3.33834
4930557J02Rik	RIKEN cDNA 4930557J02 gene	3.29531	3.45012	3.25792	3.55408	3.63503	3.27672
4930558C23Rik	RIKEN cDNA 4930558C23 gene	2.75799	2.84021	3.1478	2.83842	2.62	2.87378
4930558G05Rik	RIKEN cDNA 4930558G05 gene	3.22932	2.91785	3.37292	3.15406	3.01385	3.07917
4930558J18Rik	RIKEN cDNA 4930558J18 gene	4.12971	4.09377	4.16755	4.08802	4.1507	4.37358
4930558K02Rik	RIKEN cDNA 4930558K02 gene	3.26293	3.05044	2.9474	2.85193	3.30796	3.01313
4930562A09Rik	RIKEN cDNA 4930562A09 gene	3.84459	3.97084	3.90931	3.62176	3.73404	3.95468
4930562C15Rik	RIKEN cDNA 4930562C15 gene	3.62109	3.91947	3.87226	3.92137	3.87975	3.87328
4930562D21Rik	RIKEN cDNA 4930562D21 gene	3.15473	2.85505	2.94612	2.9696	2.96835	2.99321
4930562F07Rik	RIKEN cDNA 4930562F07 gene	6.55729	6.9392	6.90524	5.70314	5.92583	5.99799
4930563D23Rik	RIKEN cDNA 4930563D23 gene	3.50981	3.34905	3.32678	3.14111	3.03068	3.08658
4930563E18Rik	RIKEN cDNA 4930563E18 gene	2.83392	2.66917	2.62151	2.7117	2.65179	2.62842
4930563E22Rik	RIKEN cDNA 4930563E22 gene	4.3621	4.34315	4.68211	4.3067	4.26057	4.41278
4930563F08Rik	RIKEN cDNA 4930563F08 gene	2.6569	2.50555	2.82889	2.61982	2.61646	2.75052
4930563I02Rik	RIKEN cDNA 4930563I02 gene	3.96759	3.97394	3.89174	4.05209	4.03259	3.90646
4930563M20Rik	RIKEN cDNA 4930563M20 gene	3.89246	3.73375	3.39401	3.3699	3.45555	3.21246
4930564B18Rik	RIKEN cDNA 4930564B18 gene	3.90596	3.77144	4.1846	4.14021	3.91557	4.19496
4930564C03Rik	RIKEN cDNA 4930564C03 gene	3.57113	3.6096	3.73664	3.63691	3.45082	3.52477
4930564D02Rik	RIKEN cDNA 4930564D02 gene	3.89116	3.60982	3.90041	3.86867	4.01672	3.79375
4930565D16Rik	RIKEN cDNA 4930565D16 gene	4.40923	4.20412	4.45914	4.23252	4.11131	4.33249
4930565N06Rik	RIKEN cDNA 4930565N06 gene	3.87512	3.87704	4.0218	4.01584	4.11211	3.95751
4930566F21Rik	RIKEN cDNA 4930566F21 gene	3.25635	3.38421	3.47347	3.40723	3.30912	3.27481
4930566N20Rik	RIKEN cDNA 4930566N20 gene	2.94418	2.59403	2.62016	2.7208	2.72309	2.53219
4930567H12Rik	RIKEN cDNA 4930567H12 gene	5.76419	5.30917	5.04814	5.19455	5.41645	5.36606
4930567J20Rik	RIKEN cDNA 4930567J20 gene	3.29045	3.18621	3.41118	3.16016	3.15208	3.41126
4930567K20Rik	RIKEN cDNA 4930567K20 gene	2.73585	2.56545	2.50895	2.74535	2.68844	2.55367
4930568D16Rik	RIKEN cDNA 4930568D16 gene	3.09999	2.9811	3.0516	3.26977	3.04786	3.0465
4930568E12Rik	RIKEN cDNA 4930568E12 gene	4.62429	4.77035	4.80321	4.71776	4.75982	5.1178
4930568G15Rik	RIKEN cDNA 4930568G15 gene	3.60252	3.64283	3.77652	3.56992	3.9608	3.52083
4930569F06Rik	RIKEN cDNA 4930569F06 gene	3.68919	3.41889	3.61327	3.58047	3.69444	3.62673
4930570D08Rik	RIKEN cDNA 4930570D08 gene	3.12736	3.01598	3.26654	3.38686	3.3599	3.66661
4930570E03Rik	RIKEN cDNA 4930570E03 gene	3.07957	3.13673	3.09551	3.01275	2.89711	2.90978
4930570G19Rik	RIKEN cDNA 4930570G19 gene	3.45699	3.2557	3.28051	3.32186	3.28657	3.17121
4930570N18Rik	RIKEN cDNA 4930570N18 gene	4.1881	4.90186	4.80522	4.30691	4.52905	4.82385
4930570N19Rik	RIKEN cDNA 4930570N19 gene	3.89155	3.7615	3.92051	3.6756	4.08059	3.63642
4930571B16Rik	RIKEN cDNA 4930571B16 gene	4.01383	4.19077	4.69236	3.95496	3.63542	4.21962
4930571K23Rik	RIKEN cDNA 4930571K23 gene	3.57722	3.76107	3.83603	3.66679	3.70328	3.9795
4930571N24Rik	RIKEN cDNA 4930571N24 gene	3.53497	3.49426	3.72276	3.66449	3.77018	3.46987
4930572K03Rik	RIKEN cDNA 4930572K03 gene	3.09113	3.02449	3.24411	2.87524	3.00909	3.39857
4930572O03Rik	spermatogenesis associated glutamate (E)-rich protein pseudogene	3.96388	3.84568	3.98057	4.01503	3.84443	3.93586
4930572O13Rik	RIKEN cDNA 4930572O13 gene	3.58005	3.6082	3.57871	3.74081	3.61762	3.61024
4930573C08Rik	RIKEN cDNA 4930573C08 gene	3.33906	3.52891	3.27675	3.50278	3.28531	3.73553
4930573O16Rik	RIKEN cDNA 4930573O16 gene	3.33833	3.20302	2.92983	2.89498	3.19574	2.80982
4930577H14Rik	RIKEN cDNA 4930577H14 gene	4.1588	4.2195	4.38632	4.38172	4.33459	3.90977
4930577N17Rik	RIKEN cDNA 4930577N17 gene	4.71037	4.67589	4.65953	4.40821	4.21977	4.42833
4930578C19Rik	RIKEN cDNA 4930578C19 gene	3.08873	2.86381	3.22538	2.97158	3.17531	2.98442
4930578E11Rik	RIKEN cDNA 4930578E11 gene	3.17498	3.11267	3.15113	3.24072	3.01226	3.0506
4930578G10Rik	RIKEN cDNA 4930578G10 gene	3.42186	4.06494	3.55102	3.54724	3.5918	3.28967
4930578I06Rik	RIKEN cDNA 4930578I06 gene	4.25694	3.62347	4.54805	4.27759	4.39679	4.37786
4930578I07Rik	RIKEN cDNA 4930578I07 gene	3.11405	3.22984	3.24529	2.98947	2.96091	3.00988
4930578L24Rik	RIKEN cDNA 4930578L24 gene	3.06193	3.35665	3.40808	3.06127	3.64084	3.14352
4930578M01Rik	RIKEN cDNA 4930578M01 gene	4.09495	4.49053	3.75811	3.93142	3.82596	3.98982
4930578N18Rik	RIKEN cDNA 4930578N18 gene	3.04125	3.20397	2.94184	3.13243	3.06724	2.93866
4930579D07Rik	RIKEN cDNA 4930579D07 gene	3.57793	3.39192	3.5566	3.12713	3.16659	3.54477
4930579D09Rik	RIKEN cDNA 4930579D09 gene	7.12038	6.6913	6.76602	6.81546	6.46855	6.82946
4930579F01Rik	RIKEN cDNA 4930579F01 gene	4.49457	4.27142	4.63079	4.3958	4.34931	4.48881
4930579G18Rik	RIKEN cDNA 4930579G18 gene	4.52233	5.07172	4.83353	4.68583	4.56293	4.73157
4930579G24Rik	RIKEN cDNA 4930579G24 gene	5.96112	5.3222	5.55033	5.58433	5.83678	5.54965
4930579K19Rik	RIKEN cDNA 4930579K19 gene	5.24403	5.83761	5.63038	5.45243	5.58227	5.94295
4930579K21	uncharacterized protein 4930579K21	5.65535	5.53634	5.78221	5.7937	5.9553	5.70004
4930579M01Rik	RIKEN cDNA 4930579M01 gene	3.48516	3.16778	3.25433	3.35029	3.301	3.39341
4930579O11Rik	RIKEN cDNA 4930579O11 gene	2.93197	2.74962	2.5591	2.99741	2.76392	2.78431
4930581F22Rik	RIKEN cDNA 4930581F22 gene	3.89532	4.6743	4.24584	4.09798	4.04665	4.16273
4930583I09Rik	RIKEN cDNA 4930583I09 gene	3.61597	3.7326	3.83792	3.69454	3.71979	3.89073
4930583K01Rik	RIKEN cDNA 4930583K01 gene	2.82238	3.13412	3.43442	2.99433	3.27236	3.05447
4930583P06Rik	RIKEN cDNA 4930583P06 gene	2.64853	2.42377	2.50194	2.70425	2.86535	2.50896
4930584F24Rik	RIKEN cDNA 4930584F24 gene	3.03421	3.04912	3.03113	3.21979	3.25452	3.14923
4930586N03Rik	RIKEN cDNA 4930586N03 gene	3.34485	3.15209	3.53679	3.21659	3.09353	3.19852
4930587A21Rik	RIKEN cDNA 4930587A21 gene	3.98335	4.12659	4.01132	3.85728	4.01519	3.9073
4930588J15Rik	RIKEN cDNA 4930588J15 gene	3.13263	3.14951	3.02338	3.15985	3.24289	3.0213
4930588K23Rik	RIKEN cDNA 4930588K23 gene	3.76636	3.86935	3.84288	3.98041	3.84525	4.05405
4930589L23Rik	RIKEN cDNA 4930589L23 gene	3.49121	3.55063	3.55602	3.01869	3.43597	3.63904
4930589P08Rik	RIKEN cDNA 4930589P08 gene	3.64365	3.13082	3.33227	3.3392	3.85385	3.38113
4930590J08Rik	RIKEN cDNA 4930590J08 gene	4.87758	4.76596	5.07075	4.93446	4.68316	4.75585
4930590L20Rik	RIKEN cDNA 4930590L20 gene	2.62643	2.56901	2.54412	2.56774	2.60109	2.57636
4930591A17Rik	RIKEN cDNA 4930591A17 gene	4.66253	4.03084	4.41897	4.55049	4.33047	4.37268
4930592A05Rik	RIKEN cDNA 4930592A05 gene	2.70115	2.50965	2.59366	2.64317	2.59857	2.60341
4930592I03Rik	RIKEN cDNA 4930592I03 gene	3.51435	3.50558	3.6636	3.4971	3.47229	3.60451
4930593A02Rik	RIKEN cDNA 4930593A02 gene	2.91734	2.9205	2.98837	3.02417	2.90142	3.02255
4930593C16Rik	RIKEN cDNA 4930593C16 gene	3.60813	3.33277	3.53798	3.44734	3.32965	3.37603
4930594C11Rik	G1 to S phase transition pseudogene	3.10695	4.02079	3.00496	2.76307	3.30996	3.70203
4930594M22Rik	RIKEN cDNA 4930594M22 gene	4.51006	4.58537	4.7687	4.3994	4.6356	4.79594
4930594O21Rik	RIKEN cDNA 4930594O21 gene	5.08669	4.26	4.37025	4.26966	4.5436	4.39929
4930595D18Rik	RIKEN cDNA 4930595D18 gene	4.93312	5.80905	5.42198	4.86183	4.83524	5.21624
4930595M18Rik	RIKEN cDNA 4930595M18 gene	3.16652	2.93266	2.96618	3.1307	3.09771	2.94766
4930596D02Rik	RIKEN cDNA 4930596D02 gene	3.28845	3.16885	3.1925	3.34848	3.12066	3.38268
4930596I21Rik	RIKEN cDNA 4930596I21 gene	3.51463	3.7063	3.90203	3.63263	3.436	3.71248
4930597A21Rik	RIKEN cDNA 4930597A21 gene	3.45291	3.27339	3.23037	3.39139	3.28924	3.40116
4930597G03Rik	RIKEN cDNA 4930597G03 gene	2.88859	3.05104	2.93732	2.65817	2.94111	3.0279
4930597O21Rik	RIKEN cDNA 4930597O21 gene	3.33273	3.03751	3.05779	3.27628	3.26985	3.19594
4930598A11Rik	RIKEN cDNA 4930598A11 gene	4.00689	3.95044	4.12644	4.0836	4.07617	4.09125
4930598F16Rik	RIKEN cDNA 4930598F16 gene	3.01188	3.14186	3.1619	3.04498	3.03026	3.04154
4930599N23Rik	RIKEN cDNA 4930599N23 gene	3.89391	3.81522	3.88955	3.92298	3.71252	3.69978
4931400O07Rik	RIKEN cDNA 4931400O07 gene	2.63004	2.44828	2.55398	2.59838	2.55835	2.34189
4931402G19Rik	RIKEN cDNA 4931402G19 gene	5.47072	4.94215	5.10984	5.00552	5.29099	5.08105
4931403E22Rik	RIKEN cDNA 4931403E22 gene	3.97643	3.67118	4.15615	3.92189	3.68129	3.56499
4931403G20Rik	RIKEN cDNA 4931403G20 gene	4.77737	4.844	5.09798	5.02188	4.89754	4.87711
4931403M11Rik	RIKEN cDNA 4931403M11 gene	3.61817	3.63942	3.47846	3.40031	3.38162	3.76996
4931406B18Rik	RIKEN cDNA 4931406B18 gene	3.69719	3.31783	3.57083	3.6844	3.37072	3.48253
4931406C07Rik	RIKEN cDNA 4931406C07 gene	4.86463	5.09246	5	5.5404	5.64821	5.45005
4931406H21Rik	RIKEN cDNA 4931406H21 gene	3.96535	4.0528	4.12916	3.93525	4.14787	4.35978
4931406P16Rik	RIKEN cDNA 4931406P16 gene	7.54445	7.55357	7.38229	7.26507	7.18283	7.31551
4931408C20Rik	RIKEN cDNA 4931408C20 gene	2.88122	2.82331	2.67332	2.94972	2.92751	2.81628
4931408D14Rik	RIKEN cDNA 4931408D14 gene	4.08715	4.09599	4.24719	3.97087	4.49042	3.98823
4931409K22Rik	RIKEN cDNA 4931409K22 gene	3.94489	3.69374	4.00401	3.86561	3.82136	3.76005
4931413I07Rik	RIKEN cDNA 4931413I07 gene	4.34123	4.09195	4.52539	4.37584	4.21306	4.62929
4931413K12Rik	RIKEN cDNA 4931413K12 gene	4.91301	4.87373	4.98936	4.95116	5.1245	5.1775
4931414P19Rik	RIKEN cDNA 4931414P19 gene	4.10019	3.55296	3.47332	3.85583	3.8973	3.77257
4931415C17Rik	RIKEN cDNA 4931415C17 gene	3.47699	3.3314	4.29117	3.63203	3.70464	4.00143
4931417E11Rik	RIKEN cDNA 4931417E11 gene	3.96847	3.99707	4.15682	4.0184	4.06218	4.14263
4931419H13Rik	RIKEN cDNA 4931419H13 gene	3.20949	3.47176	3.82491	3.30442	3.49327	3.29051
4931420L22Rik	RIKEN cDNA 4931420L22 gene	3.28334	3.31155	3.03306	3.39961	3.60914	3.28717
4931422A03Rik	RIKEN cDNA 4931422A03 gene	3.42217	3.2806	3.6291	3.31829	3.41873	3.48874
4931423N10Rik	RIKEN cDNA 4931423N10 gene	3.57598	3.20474	3.44618	3.47828	3.10413	3.3942
4931428F04Rik	RIKEN cDNA 4931428F04 gene	4.75933	4.19829	4.31431	4.28996	4.15278	4.45111
4931428L18Rik	RIKEN cDNA 4931428L18 gene	3.35039	3.36695	3.44689	3.45617	3.35039	3.27611
4931429I11Rik	RIKEN cDNA 4931429I11 gene	3.46676	3.29192	3.32573	3.58341	3.41833	3.32644
4931429L15Rik	RIKEN cDNA 4931429L15 gene	3.22153	3.73553	3.81627	3.66251	3.66331	3.53488
4931429P17Rik	RIKEN cDNA 4931429P17 gene	3.85241	3.52318	3.76068	3.70464	3.73816	3.66077
4931430N09Rik	RIKEN cDNA 4931430N09 gene	3.45384	3.00146	2.89903	2.99989	3.17514	3.04428
4931431B13Rik	RIKEN cDNA 4931431B13 gene	3.18725	2.98925	2.96097	3.10565	3.18838	3.07916
4931431C16Rik	RIKEN cDNA 4931431C16 gene	4.45609	4.14336	4.19265	4.10137	4.10598	4.31149
4931431F19Rik	RIKEN cDNA 4931431F19 gene	3.77491	3.59938	3.97421	3.69454	3.74043	3.91231
4931440F15Rik	RIKEN cDNA 4931440F15 gene	3.42524	3.42404	3.5849	3.90857	3.47958	3.53829
4931440J10Rik	RIKEN cDNA 4931440J10 gene	3.27313	3.2149	3.14226	3.60476	3.39845	3.21591
4931440P22Rik	RIKEN cDNA 4931440P22 gene	5.06455	4.9665	5.30833	4.81606	4.89022	4.99198
4932407I05	uncharacterized protein 4932407I05	3.82457	4.02679	4.28979	4.06635	3.9608	4.03188
4932411E22Rik	RIKEN cDNA 4932411E22 gene	3.52532	3.63975	3.69675	3.45463	3.83819	3.52518
4932411N23Rik	RIKEN cDNA 4932411N23 gene	2.92531	2.94063	2.92242	2.90711	3.13825	2.9348
4932412D23Rik	RIKEN cDNA 4932412D23 gene	3.48251	3.34078	3.40134	3.50761	3.38725	3.48144
4932412D23Rik	RIKEN cDNA 4932412D23 gene	3.47695	2.99919	3.14351	3.07217	3.13437	3.07336
4932412D23Rik	RIKEN cDNA 4932412D23 gene	3.72178	3.6041	3.55808	3.67307	3.42666	3.61638
4932413F04Rik	RIKEN cDNA 4932413F04 gene	2.75077	2.83835	2.6756	2.80038	2.80866	2.86532
4932414J04Rik	RIKEN cDNA 4932414J04 gene	2.94869	2.76154	2.94333	2.91148	2.8625	2.80914
4932414N04Rik	RIKEN cDNA 4932414N04 gene	3.50379	3.36258	3.51349	3.24523	3.48257	3.3162
4932415M13Rik	RIKEN cDNA 4932415M13 gene	4.47712	5.08108	4.84995	4.84493	4.54272	4.72587
4932416H05Rik	RIKEN cDNA 4932416H05 gene	3.99699	3.49169	3.86117	3.72934	3.83023	3.65585
4932416K20Rik	RIKEN cDNA 4932416K20 gene	4.03917	4.09186	4.06237	4.01106	3.97331	3.96885
4932418E24Rik	RIKEN cDNA 4932418E24 gene	4.05485	3.78843	3.63685	3.89228	3.64211	3.82933
4932422M17Rik	RIKEN cDNA 4932422M17 gene	4.2989	4.76385	4.9601	4.27816	4.02108	4.72648
4932429P05Rik	RIKEN cDNA 4932429P05 gene	2.96411	2.92127	3.13999	2.93022	2.86172	2.9348
4932430I15Rik	RIKEN cDNA 4932430I15 gene	3.24049	3.31	3.2907	3.51881	3.35497	3.44393
4932431P20Rik	RIKEN cDNA 4932431P20 gene	3.24392	3.30252	3.15632	3.42761	3.47928	3.213
4932435O22Rik	RIKEN cDNA 4932435O22 gene	3.09061	3.13266	2.96421	3.07554	2.91689	2.9959
4932438A13Rik	RIKEN cDNA 4932438A13 gene	9.06093	9.21719	8.79622	8.78054	8.92722	8.56955
4932438A13Rik	RIKEN cDNA 4932438A13 gene	3.60446	3.47419	3.26241	3.39332	3.45501	3.34271
4932438H23Rik	RIKEN cDNA 4932438H23 gene	4.02901	4.15432	4.06247	4.11457	4.05217	4.08091
4932441J04Rik	RIKEN cDNA 4932441J04 gene	3.23088	3.23837	3.19547	3.31708	3.10648	3.44799
4932442E05Rik	RIKEN cDNA 4932442E05 gene	5.29033	5.80028	5.63168	4.88437	4.71576	4.66443
4932442L08Rik	RIKEN cDNA 4932442L08 gene	4.16275	3.8006	3.95357	4.23752	3.69767	3.95857
4932443I19Rik	RIKEN cDNA 4932443I19 gene	5.19351	5.23643	5.3181	4.79045	4.9603	5.12049
4932443L11Rik	RIKEN cDNA 4932443L11 gene	3.91307	3.90792	4.04893	3.82212	3.91957	3.87941
4932702P03Rik	RIKEN cDNA 4932702P03 gene	3.64008	3.65802	3.45363	3.63406	3.38122	3.66865
4933400A11Rik	capping protein (actin filament) muscle Z-line, alpha 1 pseudogene	2.51427	2.48686	2.56192	2.50287	2.5043	2.4408
4933400B14Rik	RIKEN cDNA 4933400B14 gene	2.9101	2.75107	3.1089	3.16245	3.21481	3.11716
4933400C23Rik	RIKEN cDNA 4933400C23 gene	3.46308	3.33588	3.27338	3.48515	3.5716	3.48761
4933400F21Rik	RIKEN cDNA 4933400F21 gene	3.56499	3.47002	3.32992	3.88792	3.53674	3.61865
4933400L20Rik	RIKEN cDNA 4933400L20 gene	3.67193	3.59908	3.6615	3.58307	3.62084	3.75907
4933401B06Rik	GLE1 RNA export mediator pseudogene	2.41887	2.3819	2.51242	2.65711	2.61101	2.51524
4933401D09Rik	RIKEN cDNA 4933401D09 gene	3.29177	3.20477	3.20156	3.17216	3.27475	3.30437
4933401H06Rik	RIKEN cDNA 4933401H06 gene	3.55234	3.2691	3.04869	3.50743	3.34463	3.04818
4933402C06Rik	RIKEN cDNA 4933402C06 gene	4.01417	3.54154	3.35706	3.48181	3.63197	3.53041
4933402D24Rik	RIKEN cDNA 4933402D24 gene	3.54932	3.49869	3.50972	3.79151	3.61956	3.67014
4933402E13Rik	RIKEN cDNA 4933402E13 gene	2.95615	3.06697	2.87052	2.91584	2.97967	2.83042
4933402J07Rik	RIKEN cDNA 4933402J07 gene	3.84881	3.80152	4.06143	3.78934	3.79038	4.04515
4933402J10Rik	RIKEN cDNA 4933402J10 gene	2.71216	2.44737	2.35208	2.39961	2.44586	2.36865
4933402J15Rik	RIKEN cDNA 4933402J15 gene	2.89425	3.10675	3.07306	3.1727	2.81267	3.20803
4933402N03Rik	RIKEN cDNA 4933402N03 gene	3.22077	3.15911	3.23273	3.62416	3.39658	3.21325
4933402P03Rik	RIKEN cDNA 4933402P03 gene	3.76178	3.8697	3.83002	3.82511	3.69561	3.69922
4933403O08Rik	RIKEN cDNA 4933403O08 gene	3.07449	3.02205	2.91133	2.9043	3.17117	3.15691
4933404G15Rik	RIKEN cDNA 4933404G15 gene	3.15034	3.01041	3.18995	3.27277	3.14497	3.06767
4933404K08Rik	RIKEN cDNA 4933404K08 gene	3.14989	3.11816	3.19621	3.04069	3.10125	3.03099
4933404O12Rik	RIKEN cDNA 4933404O12 gene	4.29401	3.97149	4.27114	3.99318	4.31645	4.1489
4933405D12Rik	RIKEN cDNA 4933405D12 gene	3.63419	3.62152	3.92895	3.33284	3.61555	4.11636
4933405E24Rik	RIKEN cDNA 4933405E24 gene	3.61844	3.41274	3.29564	3.27345	3.38152	3.36206
4933405L10Rik	RIKEN cDNA 4933405L10 gene	4.15434	3.79582	3.76682	3.66048	3.92035	3.75851
4933405O20Rik	RIKEN cDNA 4933405O20 gene	3.77913	3.32136	3.44063	3.8211	3.5484	3.38811
4933406C10Rik	RIKEN cDNA 4933406C10 gene	3.47056	3.2377	3.35342	3.51311	3.46924	3.41995
4933406D12Rik	RIKEN cDNA 4933406D12 gene	2.91126	3.25281	3.05312	3.11479	3.05321	3.20998
4933406F09Rik	RIKEN cDNA 4933406F09 gene	3.15782	3.05243	2.96648	3.06841	3.09514	3.09934
4933406G16Rik	RIKEN cDNA 4933406G16 gene	2.83528	2.77609	2.88769	3.17965	2.83863	2.98001
4933406I18Rik	RIKEN cDNA 4933406I18 gene	3.06097	3.09758	3.14546	3.17476	3.25743	3.52398
4933406J08Rik	RIKEN cDNA 4933406J08 gene	3.10129	3.11427	3.10487	3.24634	3.14624	3.1075
4933406J10Rik	RIKEN cDNA 4933406J10 gene	4.7644	4.9959	4.67362	4.82803	4.75169	4.78678
4933406K04Rik	RIKEN cDNA 4933406K04 gene	3.64996	3.63386	3.85194	3.86416	3.52359	3.51175
4933406M09Rik	RIKEN cDNA 4933406M09 gene	3.6451	3.52006	3.49166	3.6361	3.47175	3.20401
4933406P04Rik	RIKEN cDNA 4933406P04 gene	3.69529	4.53541	4.48319	3.50245	3.9187	4.01704
4933407E24Rik	RIKEN cDNA 4933407E24 gene	3.77376	3.69168	3.95925	3.91732	4.03355	4.18032
4933407G14Rik	RIKEN cDNA 4933407G14 gene	2.95079	2.91064	2.83454	3.04638	2.81652	2.79899
4933407I05Rik	RIKEN cDNA 4933407I05 gene	3.68366	3.7114	3.84196	3.64506	3.58223	3.72783
4933407I08Rik	RIKEN cDNA 4933407I08 gene	2.94667	3.00349	3.0527	2.81746	3.01599	2.96657
4933407I18Rik	RIKEN cDNA 4933407I18 gene	3.30735	3.4892	3.41475	3.19856	3.48204	3.19838
4933407K13Rik	RIKEN cDNA 4933407K13 gene	4.76704	5.40088	5.26715	4.49547	5.21198	5.31555
4933407L21Rik	RIKEN cDNA 4933407L21 gene	3.17999	3.792	3.5235	3.21922	3.37279	3.28781
4933408B17Rik	RIKEN cDNA 4933408B17 gene	3.12484	3.16777	3.17452	3.11052	3.12583	3.10638
4933408J17Rik	RIKEN cDNA 4933408J17 gene	3.15612	3.32515	3.37291	3.07409	3.30306	3.2197
4933408N05Rik	RIKEN cDNA 4933408N05 gene	4.78598	4.29794	4.44506	4.50819	4.74334	4.66574
4933409D19Rik	RIKEN cDNA 4933409D19 gene	3.246	3.18545	3.24683	3.48583	3.26781	3.19401
4933409G03Rik	RIKEN cDNA 4933409G03 gene	3.22419	3.03259	3.08635	3.24079	3.15832	3.22167
4933411E08Rik	RIKEN cDNA 4933411E08 gene	2.82216	2.9288	2.82828	2.88681	2.67872	3.05292
4933411G06Rik	Sumo1 pseudogene	4.21354	3.47298	3.47234	3.6911	3.3808	3.36921
4933411G11Rik	RIKEN cDNA 4933411G11Rik gene	3.62512	3.24459	3.46069	3.28872	3.28769	3.56764
4933411K16Rik	RIKEN cDNA 4933411K16 gene	3.88403	3.71065	4.00875	3.9169	3.87051	3.91893
4933412E12Rik	RIKEN cDNA 4933412E12 gene	5.15595	5.12826	5.10143	5.16272	5.31318	5.08407
4933412E24Rik	RIKEN cDNA 4933412E24 gene	4.60112	4.3092	4.49064	4.34618	4.47206	4.51694
4933412O06Rik	RIKEN cDNA 4933412O06 gene	2.66356	2.56925	2.56001	2.71071	2.6529	2.59612
4933413C19Rik	RIKEN cDNA 4933413C19 gene	2.89699	3.28977	2.98614	3.09937	2.92286	3.0239
4933413G19Rik	RIKEN cDNA 4933413G19 gene	4.72472	4.96736	4.56808	4.88636	4.30708	4.68556
4933413J09Rik	RIKEN cDNA 4933413J09 gene	3.3368	3.12295	3.46491	3.33851	3.44818	3.47683
4933413L06Rik	RIKEN cDNA 4933413L06 gene	3.09146	2.81869	2.88582	2.92319	2.92579	2.95911
4933414I15Rik	RIKEN cDNA 4933414I15 gene	3.60682	3.42193	3.44522	3.80271	3.63475	3.53344
4933415A04Rik	RIKEN cDNA 4933415A04 gene	3.87256	3.83022	3.83065	3.61394	3.45995	3.92746
4933415F23Rik	RIKEN cDNA 4933415F23 gene	4.28437	3.96074	3.72715	3.75066	3.72652	3.7117
4933416C03Rik	RIKEN cDNA 4933416C03 gene	4.69156	4.35853	4.89892	4.69793	4.72951	4.72529
4933416E03Rik	RIKEN cDNA 4933416E03 gene	2.82225	2.93709	2.98781	2.88979	3.32366	3.07308
4933416E14Rik	RIKEN cDNA 4933416E14 gene	3.92449	3.76111	4.23205	4.00764	3.95646	4.10709
4933416I08Rik	RIKEN cDNA 4933416I08 gene	3.07512	3.90211	3.01246	3.2766	3.31827	3.39662
4933416M06Rik	RIKEN cDNA 4933416M06 gene	4.22684	4.25393	4.38986	3.91167	4.24308	4.02034
4933416M07Rik	RIKEN cDNA 4933416M07 gene	3.97458	4.02288	3.72345	4.13968	4.14855	3.82582
4933416O17Rik	RIKEN cDNA 4933416O17 gene	3.91506	3.74641	3.57925	3.80523	3.73371	3.69841
4933417A18Rik	RIKEN cDNA 4933417A18 gene	3.47308	3.3772	3.3116	3.33439	3.04884	3.25346
4933417D19Rik	RIKEN cDNA 4933417D19 gene	4.12297	4.18747	4.14401	3.96537	4.05307	3.90732
4933417E11Rik	RIKEN cDNA 4933417E11 gene	3.28517	3.16907	3.17471	3.34192	3.09603	3.12035
4933417G07Rik	SEC13 homolog pseudogene	2.99738	3.51081	2.92898	3.27917	3.48295	3.03578
4933417O13Rik	RIKEN cDNA 4933417O13 gene	3.9549	3.77868	3.79812	3.74263	3.52436	3.72532
4933421A08Rik	RIKEN cDNA 4933421A08 gene	4.68134	4.23772	4.57892	4.32077	4.49892	4.6003
4933421I07Rik	RIKEN cDNA 4933421I07 gene	3.97614	3.64886	4.20977	4.54002	3.57591	4.02114
4933421O10Rik	RIKEN cDNA 4933421O10 gene	5.63358	5.51918	5.53055	5.67693	5.69596	5.62958
4933422A05Rik	RIKEN cDNA 4933422A05 gene	3.55731	4.20593	4.30807	3.35687	3.82138	3.66686
4933423P22Rik	RIKEN cDNA 4933423P22 gene	3.87526	3.63946	3.91051	3.63445	3.64947	4.27104
4933424G05Rik	RIKEN cDNA 4933424G05 gene	5.00854	4.80777	5.00792	5.1412	4.85168	5.00338
4933424G06Rik	RIKEN cDNA 4933424G06 gene	5.17495	5.10886	5.09022	5.1454	5.06203	5.06181
4933424M12Rik	RIKEN cDNA 4933424M12 gene	3.4004	3.09524	3.30147	3.44455	3.10457	3.0957
4933425L06Rik	RIKEN cDNA 4933425L06 gene	2.96811	3.05055	2.9134	2.90243	2.92885	2.86701
4933426K07Rik	RIKEN cDNA 4933426K07 gene	3.18699	3.75246	4.02223	3.46526	3.2719	3.32356
4933427D06Rik	RIKEN cDNA 4933427D06 gene	3.86887	3.72736	3.90664	3.77797	3.90758	3.94043
4933427D14Rik	RIKEN cDNA 4933427D14 gene	5.14784	4.90564	4.63661	4.94798	5.15542	4.94131
4933427E11Rik	RIKEN cDNA 4933427E11 gene	5.22767	5.16909	5.36969	5.32525	5.33871	5.35764
4933427E13Rik	RIKEN cDNA 4933427E13 gene	2.92708	2.7053	2.92708	2.96563	3.00405	2.9548
4933427G17Rik	RIKEN cDNA 4933427G17 gene	3.4643	3.55992	3.38996	3.34005	3.34608	3.39382
4933427I04Rik	Riken cDNA 4933427I04 gene	3.66839	3.69554	3.62033	3.5792	3.30941	3.46151
4933427I22Rik	RIKEN cDNA 4933427I22 gene	3.28982	3.13703	3.28792	3.27552	3.30727	3.31356
4933427J07Rik	RIKEN cDNA 4933427J07 gene	3.07902	3.13018	2.88774	3.07006	3.12103	3.06373
4933428C19Rik	RIKEN cDNA 4933428C19 gene	2.89096	3.17102	2.98366	3.05764	3.37301	3.02658
4933428G20Rik	RIKEN cDNA 4933428G20 gene	3.8881	3.71218	4.03615	4.29318	4.16292	3.9949
4933428M09Rik	RIKEN cDNA 4933428M09 gene	3.39205	3.2148	3.18799	3.40046	3.31591	3.29011
4933429K18Rik	RIKEN cDNA 4933429K18 gene	3.63136	3.58395	3.87709	3.84322	3.62363	3.52567
4933429O19Rik	RIKEN cDNA 4933429O19 gene	2.86191	2.70336	2.85118	2.54892	2.51582	2.87044
4933430H16Rik	RIKEN cDNA 4933430H16 gene	3.14596	3.02426	2.84151	3.02253	2.9789	3.17001
4933430I17Rik	RIKEN cDNA 4933430I17 gene	3.34955	2.83369	3.31565	3.1563	3.24883	3.14976
4933430M04Rik	RIKEN cDNA 4933430M04 gene	2.9909	2.5503	2.60416	2.93828	2.75899	2.71445
4933430N04Rik	RIKEN cDNA 4933430N04 gene	3.41555	3.25999	3.60034	3.08694	3.23436	3.53593
4933431E20Rik	RIKEN cDNA 4933431E20 gene	3.58227	3.14217	3.55332	3.608	3.36887	3.32044
4933431G14Rik	RIKEN cDNA 4933431G14 gene	3.13196	3.30939	3.46844	3.59276	3.03261	3.50502
4933431K23Rik	RIKEN cDNA 4933431K23 gene	3.74423	3.88966	4.08538	3.99604	3.90353	4.04308
4933432G23Rik	RIKEN cDNA 4933432G23 gene	2.88494	2.88232	2.91114	2.95685	3.01133	3.02513
4933432I03Rik	RIKEN cDNA 4933432I03 gene	4.10217	4.0784	4.28364	4.34718	4.1995	4.21178
4933432I09Rik	RIKEN cDNA 4933432I09 gene	3.00345	3.31267	3.12362	3.16844	3.11193	3.47966
4933432K03Rik	RIKEN cDNA 4933432K03 gene	3.22327	3.17538	3.13483	3.04921	3.1398	3.04213
4933433C11Rik	RIKEN cDNA 4933433C11 gene	3.8927	3.78514	3.90264	3.8391	3.86491	4.00501
4933433F19Rik	RIKEN cDNA 4933433F19 gene	3.20709	3.24941	3.37065	3.18816	3.29509	3.25453
4933433G08Rik	RIKEN cDNA 4933433G08 gene	3.5288	3.4028	3.5862	3.48572	3.61883	3.6476
4933433G15Rik	RIKEN cDNA 4933433G15 gene	3.8552	3.73497	3.64077	3.76586	3.57663	4.08871
4933433G19Rik	RIKEN cDNA 4933433G19 gene	3.87516	4.09424	3.78738	3.74617	3.88531	3.86018
4933433H22Rik	RIKEN cDNA 4933433H22 gene	4.31714	3.97931	3.63703	3.76123	3.86518	3.77309
4933434E20Rik	RIKEN cDNA 4933434E20 gene	3.86379	3.93596	3.85367	3.906	3.8723	4.08619
4933434E20Rik	RIKEN cDNA 4933434E20 gene	6.67975	6.52191	6.18953	7.18931	6.85426	6.77888
4933434E20Rik	RIKEN cDNA 4933434E20 gene	7.53886	7.39717	7.19726	8.25218	7.78048	7.71221
4933434M16Rik	RIKEN cDNA 4933434M16 gene	3.68582	3.80242	3.86159	3.57788	3.64612	3.86879
4933435F18Rik	RIKEN cDNA 4933435F18 gene	3.6785	3.53376	3.73908	3.82902	3.50152	3.7306
4933436E23Rik	RIKEN cDNA 4933436E23 gene	3.72109	3.69692	3.77532	3.84914	3.60793	3.61973
4933436H12Rik	RIKEN cDNA 4933436H12 gene	2.8543	2.89643	2.89706	2.8548	2.73364	3.04661
4933436I01Rik	RIKEN cDNA 4933436I01 gene	2.84644	2.49838	2.69911	2.74482	2.7024	2.61637
4933438A12Rik	RIKEN cDNA 4933438A12 gene	3.3466	3.19937	3.15431	3.19937	3.28891	3.2298
4933438B17Rik	RIKEN cDNA 4933438B17 gene	3.75864	4.01702	3.91134	3.92479	3.87617	3.89272
4933438K21Rik	RIKEN cDNA 4933438K21 gene	2.66769	2.68666	2.50725	2.84801	2.64282	2.66848
4933439C10Rik	RIKEN cDNA 4933439C10 gene	4.58212	4.37062	4.6449	4.47024	4.41277	4.51951
4933439G19Rik	RIKEN cDNA 4933439G19 gene	2.9625	3.54706	3.41881	3.22614	3.3903	4.42068
4933439G19Rik	RIKEN cDNA 4933439G19 gene	2.9625	3.54706	3.41881	3.22614	3.3903	4.42068
4933439K11Rik	RIKEN cDNA 4933439K11 gene	3.69454	3.52837	3.69301	4.01393	3.6961	3.71707
4933440J02Rik	RIKEN cDNA 4933440J02 gene	3.14074	2.91366	2.9516	3.06346	3.05747	2.96179
4933440M02Rik	RIKEN cDNA 4933440M02 gene	3.10148	2.82324	3.02389	3.12739	3.11089	3.31161
4933440N22Rik	RIKEN cDNA 4933440N22 gene	6.13081	5.95474	6.02481	5.86417	6.00766	5.66864
5031414D18Rik	RIKEN cDNA 5031414D18 gene	4.32209	4.26887	4.37686	4.42586	4.43524	4.24301
5031415H12Rik	RIKEN cDNA 5031415H12 gene	3.61251	3.52765	3.76766	3.77074	3.68044	3.66141
5031425E22Rik	RIKEN cDNA 5031425E22 gene	5.69042	6.29457	6.1515	5.47585	5.86853	6.36831
5031425F14Rik	RIKEN cDNA 5031425F14 gene	3.4321	3.24184	3.40789	3.29417	3.29729	3.40798
5031426D15Rik	RIKEN cDNA 5031426D15 gene	3.17357	2.97453	3.00867	3.13042	2.96071	2.92461
5031434C07Rik	RIKEN cDNA 5031434C07 gene	3.24765	3.26694	3.2772	3.14764	2.9571	3.23278
5031434O11Rik	RIKEN cDNA 5031434O11 gene	3.90943	4.1366	3.99088	3.57688	3.74446	4.172
5031439G07Rik	RIKEN cDNA 5031439G07 gene	7.32931	6.79304	6.08484	6.92399	6.95625	6.73403
5033403F01Rik	RIKEN cDNA 5033403F01 gene	3.65343	3.60506	3.74425	3.63504	3.79301	3.51039
5033403H07Rik	RIKEN cDNA 5033403H07 gene	2.99069	2.84282	3.00907	3.14022	3.25426	3.00849
5033404E19Rik	NSA2 ribosome biogenesis homolog pseudogene	3.68797	3.7675	3.58474	3.58969	3.42716	3.53028
5033406O09Rik	RIKEN cDNA 5033406O09 gene	5.10388	5.0637	5.43469	5.21937	5.16705	5.29373
5033428I22Rik	RIKEN cDNA 5033428I22 gene	3.37264	3.44584	3.5635	3.54126	3.20538	3.55167
5033430I15Rik	RIKEN cDNA 5033430I15 gene	4.58715	4.64087	4.96253	4.80716	4.67855	4.61367
5133400J02Rik	RIKEN cDNA 5133400J02 gene	5.44637	5.35219	5.61358	5.61051	5.57435	5.36009
5330411J11Rik	RIKEN cDNA 5330411J11 gene	2.86602	2.97257	3.2022	2.82969	2.80902	2.78622
5330413P13Rik	RIKEN cDNA 5330413P13 gene	3.66156	3.83921	3.84567	4.03603	3.86585	3.77417
5330416C01Rik	RIKEN cDNA 5330416C01 gene	3.33915	3.33344	3.24972	3.19896	2.92474	3.33149
5330417C22Rik	RIKEN cDNA 5330417C22 gene	3.30366	3.30814	3.51815	3.52521	3.3613	3.19488
5330417H12Rik	RIKEN cDNA 5330417H12 gene	3.57079	3.35591	3.66557	3.5069	3.51672	3.68165
5330426P16Rik	RIKEN cDNA 5330426P16 gene	5.61723	6.16388	5.78377	5.94448	5.79591	5.94075
5330427O13Rik	RIKEN cDNA 5330427O13 gene	3.84327	4.25104	4.2589	4.13005	3.9573	4.19438
5330429C05Rik	RIKEN cDNA 5330429C05 gene	3.10138	3.26479	3.14328	3.72819	3.56395	3.18284
5330432E05Rik	RIKEN cDNA 5330432E05 gene	3.84853	3.80537	3.85008	3.69599	3.72858	3.82245
5330434G04Rik	RIKEN cDNA 5330434G04 gene	3.12275	3.13905	3.21863	3.16606	3.07485	3.31054
5330438D12Rik	RIKEN cDNA 5330438D12 gene	4.11804	4.85445	4.61886	4.37349	4.47412	4.37992
5330439A09Rik	RIKEN cDNA 5330439A09 gene	5.08247	4.25265	4.65426	4.67348	4.57712	4.44819
5330439B14Rik	RIKEN cDNA 5330439B14 gene	4.13215	3.69139	3.89395	3.57334	3.39294	3.55135
5330439K02Rik	RIKEN cDNA 5330439K02 gene	3.63423	3.71402	4.03047	3.68558	3.60952	3.55703
5430400D12Rik	RIKEN cDNA 5430400D12 gene	5.65713	6.07561	6.15595	5.7545	5.74858	5.89248
5430401F13Rik	RIKEN cDNA 5430401F13 gene	4.12203	3.97055	3.62124	3.9938	3.85304	3.60571
5430401H09Rik	RIKEN cDNA 5430401H09 gene	3.17251	2.8976	3.29981	3.40896	3.05184	3.04739
5430402E10Rik	RIKEN cDNA 5430402E10 gene	2.90198	2.68758	3.11811	3.12529	2.70854	2.60307
5430402O13Rik	RIKEN cDNA 5430402O13 gene	4.5189	4.68262	4.83795	4.42907	4.61711	4.58618
5430403N17Rik	RIKEN cDNA 5430403N17 gene	3.3721	3.3451	3.18714	3.38163	3.33379	3.29812
5430405H02Rik	RIKEN cDNA 5430405H02 gene	4.61111	5.26801	5.4315	4.83406	5.43215	5.17045
5430416N02Rik	RIKEN cDNA 5430416N02 gene	5.18799	5.06076	4.66141	4.90152	4.98227	4.68285
5430416N02Rik	RIKEN cDNA 5430416N02 gene	4.70209	4.01912	4.08043	4.16451	4.65492	4.222
5430416N02Rik	RIKEN cDNA 5430416N02 gene	4.45326	5.34952	5.28391	4.33852	4.50904	5.22006
5430416O09Rik	RIKEN cDNA 5430416O09 gene	3.48999	3.13835	3.49532	2.9817	3.04725	3.1646
5430419D17Rik	RIKEN cDNA 5430419D17 gene	4.55117	4.14696	4.08906	4.39863	4.08906	4.17232
5430421F17Rik	RIKEN cDNA 5430421F17 gene	3.59654	3.50552	3.6344	3.56616	3.27903	3.36044
5430421N21Rik	RIKEN cDNA 5430421N21 gene	4.22745	4.89333	4.9754	4.34144	4.63191	4.75956
5430427M07Rik	RIKEN cDNA 5430427M07 gene	3.48438	3.56587	3.47182	3.51037	3.40065	3.47182
5430427O19Rik	RIKEN cDNA 5430427O19 gene	3.13939	2.8113	2.74975	3.27509	2.82288	2.71707
5430428K19Rik	RIKEN cDNA 5430428K19 gene	3.10225	2.92965	3.15779	2.84167	2.92854	2.95631
5430434I15Rik	RIKEN cDNA 5430434I15 gene	3.48798	3.10757	3.31033	3.16497	3.03646	3.08503
5430435G22Rik	RIKEN cDNA 5430435G22 gene	3.95195	4.26218	4.09926	4.0425	4.47834	4.13225
5430437J10Rik	RIKEN cDNA 5430437J10 gene	3.02889	2.90573	2.9967	3.27328	2.95972	3.15442
5430440P10Rik	RIKEN cDNA 5430440P10 gene	4.39608	3.85432	4.54853	4.1033	4.12447	4.00453
5530400C23Rik	RIKEN cDNA 5530400C23 gene	2.66091	2.14154	2.24011	2.686	2.3928	2.24255
5530401A14Rik	RIKEN cDNA 5530401A14 gene	3.36309	3.14862	3.20284	3.09699	3.32218	3.07354
5730403I07Rik	RIKEN cDNA 5730403I07 gene	3.5443	3.07435	3.5554	3.43652	3.46459	3.41854
5730405O15Rik	RIKEN cDNA 5730405O15 gene	4.89667	5.12669	5.45874	4.92222	4.57445	5.25585
5730409E04Rik	RIKEN cDNA 5730409E04Rik gene	4.71227	4.56723	4.66142	4.99798	4.58485	4.67492
5730409K12Rik	RIKEN cDNA 5730409K12 gene	4.54129	4.87927	4.87001	4.70825	4.80125	4.79206
5730412P04Rik	RIKEN cDNA 5730412P04 gene	3.09721	3.23672	3.26997	3.2519	3.13673	3.21199
5730416F02Rik	capping protein (actin filament), gelsolin-like pseudogene	4.69131	4.80104	4.27762	4.53852	4.46552	4.37147
5730420D15Rik	RIKEN cDNA 5730420D15 gene	4.50678	4.31353	4.46769	4.06828	4.32962	4.2371
5730422E09Rik	RIKEN cDNA 5730422E09 gene	4.59639	4.87684	4.76929	4.19675	4.46818	4.85279
5730435O14Rik	RIKEN cDNA 5730435O14 gene	5.45728	5.7858	6.3612	5.7104	5.62328	6.05217
5730437C11Rik	RIKEN cDNA 5730437C11 gene	3.69851	3.56536	3.87178	3.70228	3.72409	3.71589
5730455P16Rik	RIKEN cDNA 5730455P16 gene	4.73954	4.60743	4.88551	4.91104	5.11866	4.95165
5730457N03Rik	RIKEN cDNA 5730457N03 gene	3.79591	3.65016	3.90208	3.97089	3.94442	3.76546
5730460C07Rik	RIKEN cDNA 5730460C07 gene	3.51215	3.96151	4.01012	4.01767	3.90687	3.80201
5730480H06Rik	RIKEN cDNA 5730480H06 gene	3.66139	3.68868	3.75884	3.68225	3.42421	3.69232
5730507C01Rik	RIKEN cDNA 5730507C01 gene	3.20741	3.2024	2.94411	3.18011	3.28624	2.87308
5730508B09Rik	RIKEN cDNA 5730508B09 gene	5.53087	5.6915	5.71322	5.76285	5.56898	5.52048
5730522E02Rik	RIKEN cDNA 5730522E02 gene	3.19882	2.88285	3.31764	3.12047	3.13466	3.11984
5730559C18Rik	RIKEN cDNA 5730559C18 gene	5.15015	5.33706	5.45927	5.33497	5.27263	5.22724
5730596B20Rik	RIKEN cDNA 5730596B20 gene	3.46406	3.58451	3.59899	3.64136	3.59969	3.44457
5830411N06Rik	RIKEN cDNA 5830411N06 gene	3.48118	3.55548	3.64984	3.41613	3.65195	3.65517
5830415F09Rik	RIKEN cDNA 5830415F09 gene	5.72264	5.51364	5.55689	5.61513	5.62624	5.66658
5830416I19Rik	RIKEN cDNA 5830416I19 gene	3.64108	3.61874	4.00288	3.83883	4.23746	4.06181
5830416P10Rik	RIKEN cDNA 5830416P10 gene	4.77294	6.03792	5.83931	5.01041	5.11662	5.2077
5830417I10Rik	gon-4-like pseudogene	6.56745	6.96737	6.55677	7.27312	7.2174	6.79202
5830418P13Rik	RIKEN cDNA 5830418P13 gene	4.16673	4.08214	4.40618	4.18834	4.00985	4.38914
5830428M24Rik	RIKEN cDNA 5830428M24 gene	3.40104	4.00591	3.68357	3.84871	3.6989	4.13476
5830432E09Rik	RIKEN cDNA 5830432E09 gene	6.09401	6.79509	6.49857	6.15559	6.0633	6.61726
5830444B04Rik	RIKEN cDNA 5830444B04 gene	3.61592	3.60898	3.54321	3.77074	4.03943	3.87736
5830454E08Rik	RIKEN cDNA 5830454E08 gene	5.25949	5.01805	5.04015	4.93235	4.93269	4.66066
5830462I19Rik	RIKEN cDNA 5830462I19 gene	4.88062	4.64416	4.72474	4.77293	4.78348	4.66219
5830472F04Rik	RIKEN cDNA 5830472F04 gene	6.50436	8.10531	7.97558	5.8294	6.42489	7.17246
5830473C10Rik	RIKEN cDNA 5830473C10 gene	2.87225	2.84287	2.9045	2.88276	2.85284	2.95412
5930403L14Rik	RIKEN cDNA 5930403L14 gene	3.45296	3.18775	3.52541	3.30555	3.20964	3.54288
5930412G12Rik	RIKEN cDNA 5930412G12 gene	3.67061	3.77179	4.14842	3.83065	3.54762	3.94702
5930422O12Rik	RIKEN cDNA 5930422O12 gene	3.3835	3.07991	3.31874	3.62981	3.50996	3.33446
5930438M14Rik	RIKEN cDNA 5930438M14 gene	2.91482	2.89594	3.14846	3.04698	2.77742	2.93394
6030407O03Rik	RIKEN cDNA 6030407O03 gene	3.10347	3.1858	3.0343	3.0361	3.09223	3.07457
6030408B16Rik	RIKEN cDNA 6030408B16 gene	3.91908	4.0966	4.26144	3.83632	3.6879	3.90426
6030419C18Rik	RIKEN cDNA 6030419C18 gene	4.31236	4.42068	4.77812	4.24761	4.32441	4.20189
6030426L16Rik	RIKEN cDNA 6030426L16 gene	3.9068	3.68492	3.86033	4.0895	3.86395	3.89752
6030440G07Rik	RIKEN cDNA 6030440G07 gene	3.83831	3.43523	3.58933	3.64498	3.40836	3.67898
6030443J06Rik	RIKEN cDNA 6030443J06 gene	3.42652	3.53384	3.45388	3.46703	3.72882	3.77511
6030445D17Rik	RIKEN cDNA 6030445D17 gene	4.87586	4.61302	4.51362	4.75523	4.71035	4.3631
6030452D12Rik	RIKEN cDNA 6030452D12 gene	3.94034	4.11479	3.9428	4.13769	4.09042	4.23227
6030458C11Rik	RIKEN cDNA 6030458C11 gene	6.13132	6.5082	5.91075	6.5441	6.41173	6.47639
6030466F02Rik	RIKEN cDNA 6030466F02 gene	4.07324	4.07281	4.23536	4.18205	4.05361	4.07643
6030468B19Rik	RIKEN cDNA 6030468B19 gene	3.24578	3.71772	3.85452	3.73472	3.7062	4.14437
6030469F06Rik	RIKEN cDNA 6030469F06 gene	3.73232	3.37407	3.50154	3.07574	3.44543	3.24649
6030471H07Rik	RIKEN cDNA 6030471H07 gene	4.07994	4.1606	4.46836	4.21279	4.02763	4.24007
6030498E09Rik	RIKEN cDNA 6030498E09 gene	2.85296	2.80015	3.03773	2.99942	2.9597	2.80762
6230400D17Rik	RIKEN cDNA 6230400D17 gene	6.18965	6.64079	6.91223	5.85075	5.90396	6.56565
6230426M11Rik	RIKEN cDNA 6230426M11 gene	4.11929	3.90282	4.0826	4.37342	3.86769	4.17062
6330403A02Rik	RIKEN cDNA 6330403A02 gene	4.74882	4.09678	4.64967	4.41218	4.28665	4.49349
6330403K07Rik	RIKEN cDNA 6330403K07 gene	3.64398	3.79582	3.73391	3.91775	3.8223	3.50572
6330403L08Rik	RIKEN cDNA 6330403L08 gene	3.62326	3.40806	3.85381	3.7309	3.80638	3.59811
6330403N20Rik	RIKEN cDNA 6330403N20 gene	3.86806	4.62071	3.89514	3.91828	3.9364	4.30671
6330407A03Rik	RIKEN cDNA 6330407A03 gene	2.86014	2.99244	3.46663	2.92707	2.94881	3.04439
6330408A02Rik	RIKEN cDNA 6330408A02 gene	4.79097	4.56671	5.02469	4.94978	4.8274	4.97092
6330409D20Rik	RIKEN cDNA 6330409D20 gene	3.06331	2.78829	3.27782	2.97729	2.8367	2.86827
6330410L21Rik	RIKEN cDNA 6330410L21 gene	3.17654	3.14436	2.93458	2.98055	3.02233	3.10632
6330411D24Rik	RIKEN cDNA 6330411D24 gene	3.58202	3.74574	3.70224	3.70076	3.96167	3.94996
6330415B21Rik	RIKEN cDNA 6330415B21 gene	2.84073	2.90634	2.7436	2.99278	3.06969	2.94461
6330415G19Rik	RIKEN cDNA 6330415G19 gene	4.36285	4.85319	4.37674	4.41448	4.29807	4.19123
6330416G13Rik	RIKEN cDNA 6330416G13 gene	5.57713	6.02148	5.64035	5.96898	5.72967	6.07799
6330418K02Rik	RIKEN cDNA 6330418K02 gene	4.82061	4.66036	4.6493	4.58776	4.72524	4.73837
6330419J24Rik	RIKEN cDNA 6330419J24 gene	4.27124	3.78449	3.7542	3.91493	3.6048	3.94234
6330420H09Rik	RIKEN cDNA 6330420H09 gene	3.22899	3.10013	3.18063	3.23361	3.11307	2.84428
6330549D23Rik	RIKEN cDNA 6330549D23 gene	3.8079	3.84857	3.76394	3.63317	3.5883	4.1628
6330562C20Rik	RIKEN cDNA 6330562C20 gene	4.79533	4.79914	5.03964	4.95401	4.94435	5.33554
6430503K07Rik	RIKEN cDNA 6430503K07 gene	5.70269	5.25942	5.77192	5.99431	5.43733	5.36353
6430531B16Rik	RIKEN cDNA 6430531B16 gene	3.97534	3.82525	3.84564	4.12319	4.15194	4.06835
6430548M08Rik	RIKEN cDNA 6430548M08 gene	4.15992	4.00299	4.09768	3.83637	3.69871	3.92745
6430550D23Rik	RIKEN cDNA 6430550D23 gene	5.1432	5.04215	4.81587	4.73061	4.86225	4.80247
6430562O15Rik	RIKEN cDNA 6430562O15 gene	4.07596	4.68431	4.40875	4.42734	4.41379	4.40882
6430571L13Rik	RIKEN cDNA 6430571L13 gene	4.50216	4.63011	4.82069	4.84129	4.90226	4.94981
6430573F11Rik	RIKEN cDNA 6430573F11 gene	3.70714	3.6982	3.57955	3.87514	3.73986	3.65999
6430584L05Rik	RIKEN cDNA 6430584L05 gene	2.93872	2.59129	2.8313	2.80808	2.92447	3.01626
6430590A07Rik	RIKEN cDNA 6430590A07 gene	4.19058	4.56408	4.30014	3.88886	4.20147	4.54776
6430628N08Rik	RIKEN cDNA 6430628N08 gene	5.40091	5.35869	5.35163	5.65141	5.40811	5.2756
6430710C18Rik	RIKEN cDNA 6430710C18 gene	4.00257	3.88741	4.21892	4.14499	4.02269	3.94405
6530401F13Rik	RIKEN cDNA 6530401F13 gene	3.7449	3.44032	3.40372	3.55126	3.63876	3.4735
6530402F18Rik	RIKEN cDNA 6530402F18 gene	4.6508	3.97643	4.05778	5.45445	5.19406	4.55195
6530409C15Rik	RIKEN cDNA 6530409C15 gene	4.20852	4.27516	3.97936	4.06484	3.8554	3.75909
6530411M01Rik	RIKEN cDNA 6530411M01 gene	3.03848	3.02522	3.13372	3.13728	3.24419	3.07386
6720468P15Rik	RIKEN cDNA 6720468P15 gene	3.70276	3.198	3.40717	3.41363	3.26467	3.40709
6720483E21Rik	RIKEN cDNA 6720483E21 gene	3.82215	3.53934	3.91568	3.88643	3.54897	3.27998
6720489N17Rik	RIKEN cDNA 6720489N17 gene	3.21152	3.67566	3.37173	3.21711	3.21967	3.90417
6820408C15Rik	RIKEN cDNA 6820408C15 gene	3.61523	3.55025	3.58096	3.91785	3.55855	3.64818
6820426E19Rik	RIKEN cDNA 6820426E19 gene	4.40002	4.5199	4.87229	4.70446	4.82197	4.59576
7330404K18Rik	RIKEN cDNA 7330404K18 gene	3.06916	2.87804	2.85953	2.93068	2.85339	2.8203
7420426K07Rik	RIKEN cDNA 7420426K07 gene	3.23802	3.23479	3.03155	3.22023	3.26427	3.37957
7420461P10Rik	RIKEN cDNA 7420461P10 gene	4.1733	3.89689	3.90566	4.19158	3.95215	3.89224
7420700N18Rik	RIKEN cDNA 7420700N18 gene	3.52965	3.35681	3.64058	3.41622	3.38591	3.36279
7420701I03Rik	RIKEN cDNA 7420701I03 gene	3.87961	4.09257	3.70008	3.77249	3.83264	4.13305
7530414M10Rik	RIKEN cDNA 7530414M10 gene	3.55184	3.3988	3.49103	3.68621	3.26696	3.30077
7530416G11Rik	RIKEN cDNA 7530416G11 gene	5.27088	5.1966	5.67406	5.06056	5.19761	5.34697
7630403G23Rik	RIKEN cDNA 7630403G23 gene	3.00807	2.98825	3.01711	3.26512	3.14494	3.31666
8030411F24Rik	RIKEN cDNA 8030411F24 gene	3.34299	3.3356	3.72967	3.37083	3.14763	3.08826
8030423F21Rik	RIKEN cDNA 8030423F21 gene	4.28146	3.91428	4.15801	4.19785	4.22987	4.24923
8030423J24Rik	RIKEN cDNA 8030423J24 gene	4.40102	4.21396	4.18098	4.35774	4.30911	4.50676
8030442B05Rik	RIKEN cDNA 8030442B05 gene	4.35039	4.16366	4.1334	4.41131	4.01614	4.25499
8030443G20Rik	RIKEN cDNA 8030443G20 gene	3.36569	3.17052	3.32342	3.30292	3.06686	3.03553
8030451A03Rik	RIKEN cDNA 8030451A03 gene	3.90953	3.98089	3.76246	4.08826	3.80881	3.97548
8030453O22Rik	RIKEN cDNA 8030453O22 gene	5.25982	5.2003	5.29554	5.15859	5.15859	5.08298
8030462N17Rik	RIKEN cDNA 8030462N17 gene	6.56668	6.80801	6.85776	6.46473	6.56431	6.96238
8030474K03Rik	RIKEN cDNA 8030474K03 gene	3.80415	3.56499	3.53986	3.60456	3.83278	3.50915
8430408G22Rik	RIKEN cDNA 8430408G22 gene	4.05459	3.80355	4.0317	3.76992	3.84419	3.9963
8430419K02Rik	RIKEN cDNA 8430419K02 gene	3.56499	3.06355	3.23159	3.42618	3.33805	3.13788
8430419L09Rik	RIKEN cDNA 8430419L09 gene	5.82094	5.41713	5.55818	5.7022	5.93206	5.47076
8430422H06Rik	RIKEN cDNA 8430422H06 gene	2.95434	3.06029	3.17829	3.12012	3.11409	3.09374
8430423G03Rik	RIKEN cDNA 8430423G03 gene	5.10018	4.40703	4.83377	4.69126	4.78824	4.60727
8430426J06Rik	RIKEN cDNA 8430426J06 gene	3.6737	3.62973	3.58616	3.8854	3.64501	3.72756
8430429K09Rik	RIKEN cDNA 8430429K09 gene	5.77111	5.83127	5.76938	6.09668	5.75168	5.77454
8430431K14Rik	RIKEN cDNA 8430431K14 gene	2.72057	2.64992	2.7581	2.53772	2.51344	2.60672
8430432A02Rik	RIKEN cDNA 8430432A02 gene	3.45643	3.48526	3.28343	3.26431	3.17024	3.40166
8430436N08Rik	RIKEN cDNA 8430436N08 gene	3.30722	3.26865	3.36583	3.32884	3.21323	3.11291
8430437L04Rik	RIKEN cDNA 8430437L04 gene	3.43703	3.22407	3.23597	3.36963	3.25017	3.3103
9030025P20Rik	RIKEN cDNA 9030025P20 gene	5.09082	6.79237	6.58751	5.43774	6.03224	7.25325
9030204H09Rik	RIKEN cDNA 9030204H09 gene	3.28696	3.30384	3.17257	3.22688	3.40891	3.13676
9030404E10Rik	RIKEN cDNA 9030404E10 gene	4.19138	3.88015	4.2225	3.70841	4.09744	3.68236
9030407P20Rik	RIKEN cDNA 9030407P20 gene	3.33929	3.05594	3.65202	3.52035	3.61477	3.89967
9030612E09Rik	RIKEN cDNA 9030612E09 gene	4.40866	4.58333	4.44571	4.75755	4.37445	4.44759
9030617O03Rik	RIKEN cDNA 9030617O03 gene	5.0033	5.01377	4.73674	5.32416	5.21804	5.27914
9030619P08Rik	lymphocyte antigen 6 complex pseudogene	4.13644	3.85058	4.03556	4.39766	3.92317	3.71714
9030622O22Rik	RIKEN cDNA 9030622O22 gene	4.35372	4.12191	4.44939	3.97568	3.83019	4.34221
9030624G23Rik	RIKEN cDNA 9030624G23 gene	4.1179	4.42238	4.53846	4.19965	4.03787	4.4025
9030624J02Rik	RIKEN cDNA 9030624J02 gene	7.07312	6.99005	6.89289	7.46514	7.30756	7.44578
9130004J05Rik	RIKEN cDNA 9130004J05 gene	4.54905	7.66156	7.37244	5.21136	5.4557	6.92173
9130008F23Rik	RIKEN cDNA 9130008F23 gene	3.40409	3.21152	3.37925	3.15825	3.24138	3.40912
9130011E15Rik	RIKEN cDNA 9130011E15 gene	6.35758	6.35018	5.75074	6.46116	6.22039	6.24983
9130015A21Rik	RIKEN cDNA 9130015A21 gene	3.24659	3.31615	3.58712	3.25101	3.08859	3.18933
9130015L21Rik	RIKEN cDNA 9130015L21 gene	2.93232	2.79003	2.71381	2.8663	2.86971	2.81841
9130017K11Rik	RIKEN cDNA 9130017K11 gene	3.92982	4.13437	3.83106	4.01978	3.8338	4.22851
9130019O22Rik	RIKEN cDNA 9130019O22 gene	5.27477	5.37743	5.2132	5.53021	5.16651	5.20854
9130019P16Rik	RIKEN cDNA 9130019P16 gene	3.78176	3.78747	4.21793	3.96131	3.85612	4.15825
9130020K20Rik	RIKEN cDNA 9130020K20 gene	3.5721	4.97452	3.94914	3.80284	3.65148	4.55343
9130023H24Rik	RIKEN cDNA 9130023H24 gene	5.09179	5.52497	5.37317	4.99698	4.81596	5.65962
9130204L05Rik	RIKEN cDNA 9130204L05 gene	3.20305	2.97139	3.05461	2.98164	2.69262	2.9401
9130209A04Rik	RIKEN cDNA 9130209A04 gene	4.3115	3.75746	4.30433	4.25575	4.08456	4.05822
9130213A22Rik	RIKEN cDNA 9130213A22 gene	3.689	3.17184	3.29086	3.13345	3.18098	3.27466
9130221F21Rik	RIKEN cDNA 9130221F21 gene	3.41173	3.23079	3.26395	3.14381	3.28394	3.37909
9130227L01Rik	RIKEN cDNA 9130227L01 gene	3.52148	3.01273	3.36315	3.42228	3.29523	3.14208
9130230L23Rik	RIKEN cDNA 9130230L23 gene	3.35361	3.59692	3.36212	3.46389	3.68692	3.19552
9130230N09Rik	RIKEN cDNA 9130230N09 gene	4.84993	5.03622	4.90611	5.11681	5.30251	4.79581
9130401M01Rik	RIKEN cDNA 9130401M01 gene	6.25459	6.17768	6.061	6.14739	6.62574	5.97626
9130409I23Rik	RIKEN cDNA 9130409I23 gene	3.48221	3.23411	3.3143	3.23831	3.66728	3.31202
9130409J20Rik	RIKEN cDNA 9130409J20 gene	3.36787	3.47805	3.42385	3.65405	3.5167	3.37506
9130410C08Rik	RIKEN cDNA 9130410C08 gene	3.21701	3.06972	3.32222	3.60934	3.45614	3.40241
9230009I02Rik	RIKEN cDNA 9230009I02 gene	3.04552	2.99436	2.97278	3.01005	3.04552	2.85214
9230019H11Rik	RIKEN cDNA 9230019H11 gene	3.97656	4.03356	3.77199	3.79169	4.1709	3.92153
9230020A06Rik	RIKEN cDNA 9230020A06 gene	3.22163	3.1465	3.22778	3.26369	3.12325	3.25537
9230102K24Rik	RIKEN cDNA 9230102K24 gene	3.24837	3.27889	3.33427	3.52372	3.42638	3.16974
9230102O04Rik	RIKEN cDNA 9230102O04 gene	3.40602	3.68928	3.77473	3.50657	3.60228	3.81903
9230104L09Rik	RIKEN cDNA 9230104L09 gene	3.34746	3.40549	3.22306	3.41578	3.45762	3.5044
9230105E05Rik	RIKEN cDNA 9230105E05 gene	3.50431	3.51362	3.71596	3.09726	3.82083	3.54345
9230109A22Rik	RIKEN cDNA 9230109A22 gene	3.11894	2.9252	2.86553	3.03344	2.92306	3.07495
9230110C19Rik	RIKEN cDNA 9230110C19 gene	2.87095	2.8049	2.92229	2.92742	2.92825	2.84402
9230110F15Rik	RIKEN cDNA 9230110F15 gene	3.07583	2.93262	3.3465	3.08956	3.10642	2.99669
9230112D13Rik	RIKEN cDNA 9230112D13 gene	2.91218	2.7441	2.81497	2.96834	2.99137	2.94825
9230112E08Rik	RIKEN cDNA 9230112E08 gene	4.13418	4.42068	4.21458	4.5051	4.34139	5.10739
9230112J17Rik	RIKEN cDNA 9230112J17 gene	3.74805	3.63646	3.39536	3.46616	3.75398	3.68228
9230113P08Rik	RIKEN cDNA 9230113P08 gene	2.72084	2.59108	2.53283	2.4248	2.4515	2.41064
9230114K14Rik	RIKEN cDNA 9230114K14 gene	3.4195	3.16144	3.20752	3.39107	2.72963	3.27502
9230116N13Rik	RIKEN cDNA 9230116N13 gene	4.08675	4.09653	4.10648	4.11938	3.98811	3.82326
9230117E06Rik	RIKEN cDNA 9230117E06 gene	4.72075	4.1364	4.30071	4.26205	4.15594	4.39805
9330020H09Rik	RIKEN cDNA 9330020H09 gene	5.28573	5.47352	5.26185	5.41713	5.17815	5.3183
9330102E08Rik	RIKEN cDNA 9330102E08 gene	3.76513	3.36778	3.55472	3.8473	3.76748	3.67006
9330104G04Rik	RIKEN cDNA 9330104G04 gene	3.18367	3.22859	3.25072	3.41405	3.21712	3.3166
9330117O12Rik	RIKEN cDNA 9330117O12 gene	3.43338	3.14479	3.08988	3.17478	3.12299	3.08739
9330121J05Rik	RIKEN cDNA 9330121J05 gene	3.90935	4.03092	3.99166	3.89793	3.86551	3.9867
9330133O14Rik	RIKEN cDNA 9330133O14 gene	6.3203	6.78829	6.98585	6.52233	6.41681	6.81649
9330136K24Rik	RIKEN cDNA 9330136K24 gene	3.32595	3.15469	3.13436	3.15105	3.2275	3.12932
9330151L19Rik	RIKEN cDNA 9330151L19 gene	5.7588	6.66686	6.59808	5.90076	6.09464	6.43524
9330154J02Rik	RIKEN cDNA 9330154J02 gene	3.70317	3.55619	3.61306	3.56366	3.50149	3.58041
9330154K18Rik	RIKEN cDNA 9330154K18 gene	3.75491	4.06936	3.88955	3.70026	3.69122	3.61248
9330158H04Rik	RIKEN cDNA 9330158H04 gene	3.46006	3.39769	3.5438	3.51585	3.46432	3.32823
9330159F19Rik	RIKEN cDNA 9330159F19 gene	3.76801	3.45169	3.64756	3.62221	3.79961	3.68081
9330159M07Rik	RIKEN cDNA 9330159M07 gene	5.05875	5.18094	4.97642	5.15735	5.59071	5.44881
9330160F10Rik	RIKEN cDNA 9330160F10 gene	5.55148	5.40402	5.58022	5.35586	5.49042	5.17927
9330161L09Rik	RIKEN cDNA 9330161L09 gene	5.03502	5.6221	5.19467	4.99527	4.71384	5.27159
9330162012Rik	cDNA RIKEN 9330162012 gene	5.12851	5.42593	5.8407	5.42599	5.54657	5.15564
9330162B11Rik	RIKEN cDNA 9330162B11 gene	3.09336	3.46663	3.20917	3.3135	3.3135	3.34022
9330171B17Rik	RIKEN cDNA 9330171B17 gene	3.84066	3.82367	3.99408	3.95075	3.89578	3.76045
9330175E14Rik	RIKEN cDNA 9330175E14 gene	4.28169	4.77571	4.66898	4.37471	4.29575	4.5301
9330175M20Rik	RIKEN cDNA 9330175M20 gene	2.79482	3.05668	3.15818	3.11813	3.10567	2.99037
9330178D15Rik	RIKEN cDNA 9330178D15 gene	3.14346	3.37338	3.20404	3.06892	3.06751	3.05244
9330179D12Rik	RIKEN cDNA 9330179D12 gene	4.45354	4.38915	4.84024	4.18278	4.61286	4.58742
9330182L06Rik	RIKEN cDNA 9330182L06 gene	4.43732	3.93717	4.00187	4.07406	3.99479	4.00165
9330182O14Rik	RIKEN cDNA 9330182O14 gene	3.71568	3.67044	3.79155	3.90211	3.70464	3.83685
9330185C12Rik	RIKEN cDNA 9330185C12 gene	2.6045	2.6556	2.66343	2.61675	2.6899	2.55747
9330188P03Rik	RIKEN cDNA 9330188P03 gene	4.85048	4.69968	5.12887	4.93988	4.99072	4.85899
9330198N18Rik	RIKEN cDNA 9330198N18 gene	3.82414	3.35399	3.58807	3.62835	3.27871	3.30561
9330210C06	uncharacterized protein 9330210C06	4.91568	4.91291	5.00094	4.97098	4.83415	4.93505
9430002A10Rik	RIKEN cDNA 9430002A10 gene	3.37609	3.3281	3.32054	3.21604	3.42065	3.30523
9430007A20Rik	RIKEN cDNA 9430007A20 gene	2.7779	2.8762	3.04607	2.97673	2.92655	2.83181
9430008C03Rik	RIKEN cDNA 9430008C03 gene	4.94516	5.11937	4.96509	4.94826	4.6805	5.03638
9430008C03Rik	RIKEN cDNA 9430008C03 gene	9.14407	6.60944	7.0242	9.04191	8.82127	7.08981
9430014N10Rik	RIKEN cDNA 9430014N10 gene	3.29171	3.46165	3.09968	3.01989	2.97761	3.21318
9430015G10Rik	RIKEN cDNA 9430015G10 gene	4.93065	5.50319	5.17095	5.10363	4.72462	5.4067
9430016H08Rik	RIKEN cDNA 9430016H08 gene	6.2549	6.25502	6.0048	6.17188	5.93029	5.98148
9430018G01Rik	RIKEN cDNA 9430018G01 gene	2.84062	3.08841	2.91626	3.18091	2.8576	2.9479
9430019J16Rik	RIKEN cDNA 9430019J16 gene	2.52683	2.50558	2.6294	2.71456	2.70724	2.51825
9430019J16Rik	RIKEN cDNA 9430019J16 gene	2.91054	2.89828	2.98527	3.26651	3.01763	2.83754
9430020K01Rik	RIKEN cDNA 9430020K01 gene	3.85244	3.78595	3.88685	3.46961	3.96084	4.02725
9430021M05Rik	RIKEN cDNA 9430021M05 gene	3.2528	3.14407	3.05119	3.21588	2.9496	3.13537
9430024E24Rik	RIKEN cDNA 9430024E24 gene	4.55898	4.41635	4.23665	4.51794	4.54514	4.47262
9430032J07Rik	RIKEN cDNA 9430032J07 gene	3.41165	3.40027	3.56315	3.36826	3.31837	3.38889
9430037G07Rik	RIKEN cDNA 9430037G07 gene	3.69454	3.68501	3.68501	3.45023	3.81576	3.89057
9430038I01Rik	RIKEN cDNA 9430038I01 gene	5.66116	5.58948	5.72889	5.49269	5.50679	5.78955
9430041J12Rik	RIKEN cDNA 9430041J12 gene	3.0678	2.98798	3.19954	3.10409	2.87226	3.15231
9430060I03Rik	RIKEN cDNA 9430060I03 gene	3.61852	3.49263	3.68742	3.29083	3.82013	3.35411
9430065F17Rik	RIKEN cDNA 9430065F17 gene	4.11352	3.95424	4.03512	4.08007	3.9392	3.62656
9430069I07Rik	RIKEN cDNA 9430069I07 gene	3.35922	3.40583	3.4593	3.23609	3.33388	3.39645
9430077A04Rik	RIKEN cDNA 9430077A04 gene	4.17487	4.06823	4.18772	4.0205	4.09992	4.09992
9430083A17Rik	RIKEN cDNA 9430083A17 gene	3.55453	3.53921	3.29542	3.31923	3.52735	3.32979
9430091E24Rik	RIKEN cDNA 9430091E24 gene	5.55237	6.21485	5.52091	5.15201	5.31581	6.37964
9430093N23Rik	RIKEN cDNA 9430093N23 gene	3.15819	2.87505	2.8888	3.01307	2.78061	2.8194
9430097D07Rik	RIKEN cDNA 9430097D07 gene	3.28512	2.97873	3.29735	3.08936	3.05389	3.31515
9530002B09Rik	RIKEN cDNA 9530002B09 gene	2.70054	2.49798	2.58965	2.5599	2.6591	2.62704
9530003J23Rik	RIKEN cDNA 9530003J23 gene	3.76094	3.83409	3.79598	3.98015	4.2907	4.15292
9530026F06Rik	RIKEN cDNA 9530026F06 gene	4.86352	4.84377	4.90469	4.98576	4.89035	4.74739
9530026P05Rik	RIKEN cDNA 9530026P05 gene	3.45352	3.37039	3.3667	3.06669	3.40103	3.13403
9530027J09Rik	RIKEN cDNA 9530027J09 gene	3.24145	3.19753	3.23683	3.09939	2.91538	2.91629
9530034E10Rik	RIKEN cDNA 9530034E10 gene	3.65556	3.59227	3.96484	3.58403	3.46875	3.8731
9530036M11Rik	RIKEN cDNA 9530036M11 gene	2.63544	2.55914	2.67848	2.6111	2.44183	2.53981
9530036O11Rik	RIKEN cDNA 9530036O11Rik	3.3012	3.4991	3.38225	3.27755	3.66126	3.37406
9530036O11Rik	RIKEN cDNA 9530036O11Rik	3.26579	3.17559	2.99668	2.96182	3.07929	3.05955
9530046B11Rik	RIKEN cDNA 9530046B11 gene	4.46584	4.152	4.57039	4.25901	4.06246	4.45427
9530051G07Rik	RIKEN cDNA 9530051G07 gene	4.16979	4.8502	4.40563	4.11419	4.25142	4.34224
9530052C20Rik	RIKEN cDNA 9530052C20 gene	3.20786	3.22401	3.0241	3.10808	3.18621	3.22818
9530052E02Rik	RIKEN cDNA 9530052E02 gene	4.5518	4.45121	4.3295	4.04545	4.50164	4.52675
9530053A07Rik	RIKEN cDNA 9530053A07 gene	3.2136	3.49375	3.43206	3.27165	3.35106	3.00094
9530059O14Rik	RIKEN cDNA 9530059O14 gene	4.09704	3.93982	3.85314	3.77179	4.02983	3.94102
9530068E07Rik	RIKEN cDNA 9530068E07 gene	6.64842	6.29828	6.59731	6.64218	6.73098	6.57343
9530077C05Rik	RIKEN cDNA 9530077C05 gene	3.56042	3.43652	3.61486	3.29295	3.32178	3.53542
9530080O11Rik	RIKEN cDNA 9530080O11 gene	4.46876	4.40857	4.58395	4.19546	4.19996	4.20617
9530082P21Rik	RIKEN cDNA 9530082P21 gene	4.76722	4.47731	5.08784	4.73773	4.56424	4.61535
9530085L02Rik	RIKEN cDNA 9530085L02 gene	3.30692	3.53251	3.35782	3.46972	3.42533	3.43744
9530091C08Rik	RIKEN cDNA 9530091C08 gene	4.65445	4.42881	4.61236	4.61283	4.53861	4.45661
9630001P10Rik	RIKEN cDNA 9630001P10 gene	2.95913	2.98477	3.11106	3.13117	3.03766	3.10988
9630013A20Rik	RIKEN cDNA 9630013A20 gene	3.44797	3.16783	3.46923	3.50992	3.35612	3.41796
9630013D21Rik	RIKEN cDNA 9630013D21 gene	2.55598	2.58238	2.77672	2.65661	2.65931	2.86923
9630013K17Rik	RIKEN cDNA 9630013K17 gene	4.19599	4.69679	4.22772	4.34583	4.2474	4.41971
9630028B13Rik	RIKEN cDNA 9630028B13 gene	4.53664	4.62478	4.58372	4.56931	4.54717	4.38578
9630028H03Rik	RIKEN cDNA 9630028H03 gene	3.27413	3.16187	3.09102	3.1167	3.40065	3.34241
9630033F20Rik	RIKEN cDNA 9630033F20 gene	3.49579	3.77554	3.88288	3.47898	3.61927	3.68553
9630033F20Rik	RIKEN cDNA 9630033F20 gene	5.97853	5.87703	6.04217	5.85284	5.90027	5.88829
9630041A04Rik	RIKEN cDNA 9630041A04 gene	4.02694	3.85364	3.72121	4.07612	3.69582	3.97131
9830107B12Rik	RIKEN cDNA 9830107B12 gene	3.45286	3.29146	3.21974	3.4548	3.17783	3.25763
9830132P13Rik	RIKEN cDNA 9830132P13 gene	2.78734	2.55477	2.63629	2.73728	2.69335	2.65064
9830144P21Rik	RIKEN cDNA 9830144P21 gene	3.2309	3.45326	3.46893	3.04824	3.37577	3.22062
9830147E19Rik	RIKEN cDNA 9830147E19 gene	3.17553	3.22686	3.21693	3.25096	3.28843	3.39646
9830166K06Rik	RIKEN cDNA 9830166K06 gene	3.57101	3.26022	3.47042	3.19541	3.34582	3.53934
9930012K11Rik	RIKEN cDNA 9930012K11 gene	4.75147	4.85441	4.67653	4.58996	5.28306	4.98232
9930014A18Rik	RIKEN cDNA 9930014A18 gene	3.4568	2.81718	3.01576	3.18886	3.13223	2.92448
9930017N22Rik	RIKEN cDNA 9930017N22 gene	3.40536	5.55299	5.09224	3.68889	4.10474	5.51275
9930021J03Rik	RIKEN cDNA 9930021J03 gene	8.16968	8.49837	8.07202	7.86928	7.97684	7.80022
9930022D16Rik	RIKEN cDNA 9930022D16 gene	4.09113	4.08272	4.04076	4.07701	3.80317	3.72186
9930038B18Rik	RIKEN cDNA 9930038B18 gene	4.92878	4.88299	4.84145	4.97229	4.89566	4.82796
9930104L06Rik	RIKEN cDNA 9930104L06 gene	4.31855	4.81619	4.70948	4.2866	4.67855	4.51861
9930111J21Rik2	RIKEN cDNA 9930111J21 gene 2	9.66499	9.61356	8.732	9.36333	9.39664	8.94146
a	nonagouti	4.04447	3.25042	3.73348	3.8819	3.72737	3.8194
A030001D20Rik	RIKEN cDNA A030001D20 gene	3.86712	3.88081	3.75258	3.88434	3.631	3.42976
A130010J15Rik	RIKEN cDNA A130010J15 gene	3.72173	3.9875	3.56499	3.84577	3.90885	4.15017
A130010J15Rik	RIKEN cDNA A130010J15 gene	4.57509	4.47608	4.39225	4.41462	4.46854	4.28078
A130015J22Rik	RIKEN cDNA A130015J22 gene	4.29972	4.88	4.98229	4.30511	4.53234	5.10137
A130023I24Rik	RIKEN cDNA A130023I24 gene	2.9095	2.71723	2.85962	3.02407	2.7459	3.27917
A130030D18Rik	RIKEN cDNA A130030D18 gene	2.80371	2.80872	2.68184	2.72238	2.54043	2.59272
A130040M12Rik	RIKEN cDNA A130040M12 gene	8.78431	8.37255	9.45931	3.6554	3.19921	3.26434
A130040M12Rik	RIKEN cDNA A130040M12 gene	9.706	8.27604	9.37689	3.48457	3.11678	3.27463
A130050O07Rik	RIKEN cDNA A130050O07 gene	3.29635	4.71317	4.61273	3.87883	4.31847	4.70713
A130051J06Rik	RIKEN cDNA A130051J0 gene	3.52649	3.43185	3.46663	3.61995	3.21324	3.23216
A130077B15Rik	RIKEN cDNA A130077B15 gene	3.09097	3.73466	3.36559	3.09308	3.41745	3.58628
A1bg	alpha-1-B glycoprotein	4.08098	3.80106	3.85436	3.95692	3.9188	3.86015
A1cf	APOBEC1 complementation factor	3.04411	2.79553	2.74326	2.61381	2.85768	2.6624
A230001M10Rik	RIKEN cDNA A230001M10 gene	4.69819	4.35839	4.50971	4.45894	4.29944	4.34442
A230005M16Rik	RIKEN cDNA A230005M16 gene	4.06382	3.87374	4.02294	3.9747	3.98428	3.87468
A230006K03Rik	RIKEN cDNA A230006K03 gene	2.79257	3.08472	2.63968	2.97554	2.63515	2.8276
A230009B12Rik	RIKEN cDNA A230009B12 gene	3.35991	3.38572	3.80243	3.31184	3.49047	3.46765
A230020J21Rik	RIKEN cDNA A230020J21 gene	3.84285	3.75031	3.75971	3.85571	3.54492	3.5945
A230028O05Rik	RIKEN cDNA A230028O05 gene	3.46291	3.40419	3.50471	3.42791	3.56872	3.48294
A230045G11Rik	RIKEN cDNA A230045G11 gene	8.34749	7.82522	7.82391	7.88235	8.20516	7.79804
A230046K03Rik	RIKEN cDNA A230046K03 gene	8.49022	8.78412	8.43333	7.88118	8.03605	8.14961
A230050P20Rik	RIKEN cDNA A230050P20 gene	5.37611	5.20535	5.51956	5.23314	5.77454	5.57351
A230051N06Rik	RIKEN cDNA A230051N06 gene	5.0227	4.89521	5.11014	5.07725	5.10815	4.98916
A230052G05Rik	RIKEN cDNA A230052G05 gene	4.82781	4.71343	5.01691	4.65388	4.81487	4.70586
A230056P14Rik	RIKEN cDNA A230056P14 gene	3.39766	3.80857	3.29101	3.3872	3.30858	3.44157
A230057D06Rik	RIKEN cDNA A230057D06 gene	3.18945	3.21993	3.07125	3.02159	3.02125	3.06024
A230059L01Rik	RIKEN cDNA A230059L01 gene	3.02604	2.76541	2.71632	2.91742	2.84433	3.03655
A230065H16Rik	RIKEN cDNA A230065H16 gene	5.41754	5.60515	5.5589	5.16878	5.03813	5.65349
A230065N10Rik	RIKEN cDNA A230065N10 gene	4.41779	4.04869	4.2702	4.44728	4.22577	4.07199
A230070E04Rik	RIKEN cDNA A230070E04 gene	3.72077	3.29622	3.61353	3.48651	3.42799	3.3792
A230072C01Rik	RIKEN cDNA A230072C01 gene	3.46162	3.59795	3.68724	3.42319	3.49108	3.4611
A230072E10Rik	RIKEN cDNA A230072E10 gene	4.14689	4.65345	4.12253	4.18353	4.56206	4.30267
A230072E10Rik	RIKEN cDNA A230072E10 gene	4.94041	5.56105	5.90782	5.10378	5.02058	5.53372
A230072I06Rik	RIKEN cDNA A230072I06 gene	3.87536	3.54805	4.03884	3.51287	3.48312	3.5077
A230073K19Rik	RIKEN cDNA A230073K19 gene	4.31157	4.29695	3.89733	3.83738	3.75489	3.92734
A230077H06Rik	RIKEN cDNA A230077H06 gene	4.34225	4.36563	4.33689	4.61148	3.99751	4.19146
A230083G16Rik	RIKEN cDNA A230083G16 gene	3.54542	3.22724	3.5194	3.34134	3.47222	3.47542
A230087F16Rik	RIKEN cDNA A230087F16 gene	5.39204	5.07377	5.56566	5.11886	5.13577	5.34895
A230098N10Rik	RIKEN cDNA A230098N10 gene	3.6503	3.58522	3.63773	3.51544	3.63289	3.58786
A230103J11Rik	RIKEN cDNA A230103J11 gene	6.16077	6.05625	6.15364	5.85833	6.1302	5.92189
A230107N01Rik	RIKEN cDNA A230107N01 gene	2.78973	2.70214	2.75665	2.68472	2.794	2.73659
A230108P19Rik	RIKEN cDNA A230108P19 gene	4.47342	4.6128	4.29551	4.45481	3.98154	4.55303
A2m	alpha-2-macroglobulin	3.72948	3.69334	3.79867	3.6019	3.43216	3.79164
A330008L17Rik	RIKEN cDNA A330008L17 gene	2.78142	2.86678	2.95735	2.77819	2.67954	2.83368
A330009N23Rik	RIKEN cDNA A330009N23 gene	4.24116	3.73497	3.81353	4.13221	3.90042	3.87926
A330017A19Rik	RIKEN cDNA A330017A19 gene	5.48764	5.43083	5.52628	5.43513	5.37735	5.72421
A330032B11Rik	RIKEN cDNA A330032B11 gene	4.79219	4.19951	4.57507	4.76529	4.79231	4.55602
A330033J07Rik	RIKEN cDNA A330033J07 gene	3.28992	3.15039	3.38622	3.17077	3.12767	3.1836
A330035P11Rik	RIKEN cDNA A330035P11 gene	4.01933	4.34896	4.74691	3.82443	3.79877	3.96665
A330040F15Rik	RIKEN cDNA A330040F15 gene	3.94419	3.98249	3.9914	4.09253	3.92078	3.99618
A330041J22Rik	RIKEN cDNA A330041J22 gene	3.70262	3.31692	3.45999	3.52385	3.39547	3.6475
A330043C09Rik	RIKEN cDNA A330043C09 gene	2.85642	2.97174	2.80871	2.96356	2.88938	2.91446
A330048O09Rik	RIKEN cDNA A330048O09 gene	3.78543	3.60508	4.09298	3.865	3.93163	3.82446
A330049N07Rik	RIKEN cDNA A330049N07 gene	3.19073	3.15653	3.07269	3.21425	3.2506	3.20845
A330050F15Rik	RIKEN cDNA A330050F15 gene	3.4963	3.39358	3.27951	3.40852	3.52482	3.29284
A330069E16Rik	RIKEN cDNA A330069E16 gene	4.7402	4.94554	4.98034	5.03281	5.06403	5.16257
A330070K13Rik	RIKEN cDNA A330070K13 gene	3.7067	3.4644	3.49753	3.41822	3.28888	3.43719
A330076C08Rik	RIKEN cDNA A330076C08 gene	3.15328	3.21854	3.22353	3.41214	3.11165	3.16506
A330076H08Rik	RIKEN cDNA A330076H08 gene	2.99135	3.11274	3.41894	3.16563	3.18832	3.08375
A330093E20Rik	RIKEN cDNA A330093E20 gene	3.90211	3.65055	3.82156	3.7038	3.2883	3.25044
A330094K24Rik	RIKEN cDNA A330094K24 gene	4.1081	4.2662	4.49607	3.75949	4.24876	4.34323
A330102I10Rik	RIKEN cDNA A330102I10 gene	4.44183	4.25152	4.27031	4.34478	4.06389	4.11737
A3galt2	alpha 1,3-galactosyltransferase 2 (isoglobotriaosylceramide synthase)	5.23806	5.44345	5.27254	4.90463	5.00137	5.1299
A430005L14Rik	RIKEN cDNA A430005L14 gene	7.19163	6.81565	6.92319	6.97839	7.28	6.78036
A430010J10Rik	RIKEN cDNA A430010J10 gene	4.36706	4.58006	4.61075	4.49979	4.5891	4.681
A430018G15Rik	RIKEN cDNA A430018G15 gene	3.60731	3.18449	3.35707	3.42715	3.40714	3.16412
A430027H14Rik	RIKEN cDNA A430027H14 gene	4.02749	4.14749	4.24464	3.80951	3.94586	4.07192
A430033K04Rik	RIKEN cDNA A430033K04 gene	5.83542	5.94072	5.74468	5.88535	5.79415	5.75577
A430035B10Rik	RIKEN cDNA A430035B10 gene	3.80194	3.63857	3.68792	3.60578	3.8938	3.5985
A430046D13Rik	Riken cDNA A430046D13 gene	3.65031	3.80513	3.59121	3.52889	3.71637	3.643
A430048G15Rik	RIKEN cDNA A430048G15 gene	3.79581	3.63506	3.73241	3.83602	3.86851	3.90339
A430057M04Rik	RIKEN cDNA A430057M04 gene	3.88608	4.01534	4.93659	4.08397	3.95078	3.97838
A430060F13Rik	RIKEN cDNA A430060F13 gene	3.54845	3.42719	3.42486	3.79712	3.67864	3.35827
A430072P03Rik	RIKEN cDNA A430072P03 gene	4.07546	3.55017	3.62501	3.93569	3.97398	4.03834
A430078G23Rik	RIKEN cDNA A430078G23 gene	8.37409	9.01523	8.62677	8.19345	8.33319	8.69803
A430078I02Rik	RIKEN cDNA A430078I02 gene	3.94737	4.11325	4.11325	4.03441	3.87633	4.27112
[truncated: 23,268 more rows]
