# Supplementary material for: Antigen presentation between T cells drives Th17 polarization under conditions of limiting antigen
Source: Cell Rep. 2021 Mar 16;34(11):108861. doi: 10.1016/j.celrep.2021.108861 (PMC7972993; doi:10.1016/j.celrep.2021.108861)
Supplement: Table S2. RNA-seq data of T cell cultures at the indicated number per well, related to Figure 6 [file mmc3.xlsx]

## Sheet: Hoja1
Gene name	Gene description	1 T cell / well			10 T cells / well			100 T cells / well
Gnai3	guanine nucleotide binding protein (G protein), alpha inhibiting 3 [Source:MGI Symbol;Acc:MGI:95773]	58.3396	82.1767	73.2885	68.808	74.4031	43.3937	141.716	83.5598	87.279
Cdc45	cell division cycle 45 [Source:MGI Symbol;Acc:MGI:1338073]	17.5756	0	3.8965	39.4726	15.2561	21.6724	25.4595	25.2885	23.5232
Scml2	Scm polycomb group protein like 2 [Source:MGI Symbol;Acc:MGI:1340042]	0	0	0	1.4667	0.810373	2.44143	0	3.23716	0.0646323
Narf	nuclear prelamin A recognition factor [Source:MGI Symbol;Acc:MGI:1914858]	25.0353	2.20069	0.227404	8.16737	5.34665	5.92927	2.76797	6.5128	6.27399
Cav2	caveolin 2 [Source:MGI Symbol;Acc:MGI:107571]	32.7259	82.3206	77.4877	9.18989	6.47044	11.9749	0	0	0
Klf6	Kruppel-like factor 6 [Source:MGI Symbol;Acc:MGI:1346318]	295.551	347.024	364.909	193.264	262.077	267.7	264.42	387.685	292.803
Scmh1	sex comb on midleg homolog 1 [Source:MGI Symbol;Acc:MGI:1352762]	6.31695	10.1431	7.1757	0	0.49456	9.98653	0	0	0
Cox5a	cytochrome c oxidase subunit 5A [Source:MGI Symbol;Acc:MGI:88474]	604.351	960.602	882.314	864.882	870.907	949.216	605.697	479.802	463.259
Wnt3	wingless-type MMTV integration site family, member 3 [Source:MGI Symbol;Acc:MGI:98955]	1.99281	0	0	2.49667	0.578858	9.38052	2.20803	1.43186	3.33523
Fer	fer (fms/fps related) protein kinase [Source:MGI Symbol;Acc:MGI:105917]	1.54914	0	2.09634	0	1.20546	0	0	0	0
Xpo6	exportin 6 [Source:MGI Symbol;Acc:MGI:2429950]	44.8869	6.47528	21.3244	35.0895	54.039	19.2255	41.9577	70.4639	92.7452
Tfe3	transcription factor E3 [Source:MGI Symbol;Acc:MGI:98511]	10.8236	7.10343	15.2979	5.5355	7.11909	0.216756	3.50067	0	0
Brat1	BRCA1-associated ATM activator 1 [Source:MGI Symbol;Acc:MGI:1891679]	0.0289292	7.37116	2.34904	0	0.676133	0	0.0112398	0.0161702	0
Gna12	guanine nucleotide binding protein, alpha 12 [Source:MGI Symbol;Acc:MGI:95767]	0.390495	4.74416	7.95575	0	4.07149	0	1.57815	3.35854	4.89905
Slc22a18	solute carrier family 22 (organic cation transporter), member 18 [Source:MGI Symbol;Acc:MGI:1336884]	8.97298	4.10505	5.35892	0	0	0	0	0	3.39041
Itgb2l	integrin beta 2-like [Source:MGI Symbol;Acc:MGI:1277979]	0	0	0	2.33249	0	0	0	0	0
Pih1d2	PIH1 domain containing 2 [Source:MGI Symbol;Acc:MGI:1919864]	0.132742	0.0500917	3.39944	5.42436	3.13736	0	0.304177	0	0.068027
Dlat	dihydrolipoamide S-acetyltransferase (E2 component of pyruvate dehydrogenase complex) [Source:MGI Symbol;Acc:MGI:2385311]	16.6812	27.2136	45.7121	28.821	35.2464	50.4547	15.8354	15.8166	8.11994
Sdhd	succinate dehydrogenase complex, subunit D, integral membrane protein [Source:MGI Symbol;Acc:MGI:1914175]	279.678	444.898	401.096	316.211	348.603	397.106	194.865	232.778	328.043
Ccnd2	cyclin D2 [Source:MGI Symbol;Acc:MGI:88314]	559.12	206.204	47.694	1990.7	2046.88	2008.6	1688.17	1797.31	1799.36
Gpr107	G protein-coupled receptor 107 [Source:MGI Symbol;Acc:MGI:2139054]	30.9408	44.4763	33.2415	9.92101	16.6707	15.0626	37.9901	2.36392	60.6458
Tspan32	tetraspanin 32 [Source:MGI Symbol;Acc:MGI:1350360]	122.645	34.3577	44.8897	128.648	99.8158	113.404	190.08	361.545	210.584
Lhx2	LIM homeobox protein 2 [Source:MGI Symbol;Acc:MGI:96785]	0	0	0	3.59551	0.66294	0	0	0	0
Gmpr	guanosine monophosphate reductase [Source:MGI Symbol;Acc:MGI:1913605]	10.4125	7.94979	19.8146	2.78951	2.93066	10.5423	0	0	0
Trim25	tripartite motif-containing 25 [Source:MGI Symbol;Acc:MGI:102749]	0.0289241	8.05228	6.43091	1.18415	2.28482	2.47533	0.0873366	0.00542867	2.43193
Dgke	diacylglycerol kinase, epsilon [Source:MGI Symbol;Acc:MGI:1889276]	1.25992	0.870654	0.909355	0.843662	1.57611	0.00582602	0.00334202	1.36159	2.84267
Scpep1	serine carboxypeptidase 1 [Source:MGI Symbol;Acc:MGI:1921867]	126.333	292.831	283.035	63.1218	60.8278	98.165	19.1149	14.2193	53.7994
Mnt	max binding protein [Source:MGI Symbol;Acc:MGI:109150]	1.22779	3.12249	0.00928703	0.956006	0.199124	0.732562	1.53371	0	0
Itgb2	integrin beta 2 [Source:MGI Symbol;Acc:MGI:96611]	290.862	627.877	845.594	117.186	120.961	195.017	124.462	91.0866	165.927
Hddc2	HD domain containing 2 [Source:MGI Symbol;Acc:MGI:1916942]	61.9822	55.9489	28.5286	120.317	78.2077	110.846	147.505	114.641	81.1722
Pemt	phosphatidylethanolamine N-methyltransferase [Source:MGI Symbol;Acc:MGI:104535]	0	6.3693	13.1739	0	0	0	0	14.5129	0
Ckmt1	creatine kinase, mitochondrial 1, ubiquitous [Source:MGI Symbol;Acc:MGI:99441]	8.83504	0	0	24.2624	27.0966	42.5622	13.0276	0	0.125059
Clec10a	C-type lectin domain family 10, member A [Source:MGI Symbol;Acc:MGI:96975]	0	16.2582	0	0	0.919779	0	0	0	0
Comt	catechol-O-methyltransferase [Source:MGI Symbol;Acc:MGI:88470]	50.777	51.8337	65.9012	48.5546	68.1501	70.6536	69.0435	46.3753	43.2002
Rtca	RNA 3'-terminal phosphate cyclase [Source:MGI Symbol;Acc:MGI:1913618]	34.7071	39.2356	44.967	24.5168	37.1352	17.4966	17.1661	34.7338	35.2636
Dbt	dihydrolipoamide branched chain transacylase E2 [Source:MGI Symbol;Acc:MGI:105386]	15.5012	6.97159	5.5805	6.17068	6.09072	0.0774321	16.5595	12.1861	5.45268
Dazap2	DAZ associated protein 2 [Source:MGI Symbol;Acc:MGI:1344344]	504.741	537.746	511.878	400.573	389.188	387.563	806.914	615.529	619.707
Mcts1	malignant T cell amplified sequence 1 [Source:MGI Symbol;Acc:MGI:1916245]	75.8747	153.822	76.3601	112.684	164.365	76.0907	139.569	81.7468	168.987
Trappc10	trafficking protein particle complex 10 [Source:MGI Symbol;Acc:MGI:1336209]	4.65593	6.76835	1.73047	5.19076	1.99328	4.71374	0.893632	6.50187	0.651587
Ccm2	cerebral cavernous malformation 2 [Source:MGI Symbol;Acc:MGI:2384924]	129.094	60.484	66.2585	62.1428	64.2922	61.9602	130.418	88.5066	174.363
Tbrg4	transforming growth factor beta regulated gene 4 [Source:MGI Symbol;Acc:MGI:1100868]	16.4188	20.8723	54.3905	25.8426	16.3877	48.4233	2.11156	18.7375	39.0014
Mx1	MX dynamin-like GTPase 1 [Source:MGI Symbol;Acc:MGI:97243]	14.4454	24.6889	6.64559	4.50251	1.13114	2.49287	0	0	0
Fap	fibroblast activation protein [Source:MGI Symbol;Acc:MGI:109608]	0	0	0	6.2147	2.61022	9.26448	0	0	0
Ndufa9	NADH:ubiquinone oxidoreductase subunit A9 [Source:MGI Symbol;Acc:MGI:1913358]	76.356	207.721	213	158.589	185.641	159.464	248.812	211.247	258.106
Lck	lymphocyte protein tyrosine kinase [Source:MGI Symbol;Acc:MGI:96756]	495.63	17.0705	27.2914	631.379	476.689	386.952	1170	1225.6	957.314
Galnt1	polypeptide N-acetylgalactosaminyltransferase 1 [Source:MGI Symbol;Acc:MGI:894693]	8.95474	7.78611	5.94492	13.6976	11.0877	21.011	16.7783	13.86	10.7774
Mkrn2	makorin, ring finger protein, 2 [Source:MGI Symbol;Acc:MGI:1914277]	6.2504	0.325828	4.32895	9.7637	12.1668	14.0365	8.7871	10.9	47.1672
Pparg	peroxisome proliferator activated receptor gamma [Source:MGI Symbol;Acc:MGI:97747]	27.1359	38.5044	47.9284	2.55273	2.82948	16.5164	0	0	0
Raf1	v-raf-leukemia viral oncogene 1 [Source:MGI Symbol;Acc:MGI:97847]	35.5628	48.3791	73.8377	30.6217	40.3507	41.7524	12.6598	65.3598	4.57746
2019-09-01	septin 1 [Source:MGI Symbol;Acc:MGI:1858916]	444.293	29.1546	17.0176	334.731	231.276	212.746	698.332	631.28	708.67
Pdgfb	platelet derived growth factor, B polypeptide [Source:MGI Symbol;Acc:MGI:97528]	9.48424	4.13054	0.0242737	7.80354	5.26374	5.27486	0	0.0129327	0
Acvrl1	activin A receptor, type II-like 1 [Source:MGI Symbol;Acc:MGI:1338946]	8.63233	8.27109	8.51839	2.77936	2.99867	2.53586	0	0	0
Grasp	GRP1 (general receptor for phosphoinositides 1)-associated scaffold protein [Source:MGI Symbol;Acc:MGI:1860303]	2.75895	4.21277	3.69186	0.951211	1.92833	0	0	0	0
Acvr1b	activin A receptor, type 1B [Source:MGI Symbol;Acc:MGI:1338944]	1.28058	2.14975	0	0.454126	1.60696	0	0	0	0.0212343
Tom1l2	target of myb1-like 2 (chicken) [Source:MGI Symbol;Acc:MGI:2443306]	0.493776	1.3406	0	0.768724	1.27319	0.00854609	0	0	1.52087
Zfp385a	zinc finger protein 385A [Source:MGI Symbol;Acc:MGI:1352495]	8.35919	17.0895	4.72313	0	1.13942	0	0	0	0
Itga5	integrin alpha 5 (fibronectin receptor alpha) [Source:MGI Symbol;Acc:MGI:96604]	3.55953	12.1609	23.4073	0.186277	2.26621	0	0	0	0
Wdr77	WD repeat domain 77 [Source:MGI Symbol;Acc:MGI:1917715]	30.8492	16.9791	34.2418	44.6268	64.4026	80.0433	77.9804	58.6157	36.8683
Adora3	adenosine A3 receptor [Source:MGI Symbol;Acc:MGI:104847]	4.26624	0	0	0	4.67061	0	0.0170168	0	0
Atp5f1	ATP synthase, H+ transporting, mitochondrial F0 complex, subunit B1 [Source:MGI Symbol;Acc:MGI:1100495]	329.471	405.653	304.501	427.568	520.882	433.313	536.25	470.016	292.802
Hnrnpd	heterogeneous nuclear ribonucleoprotein D [Source:MGI Symbol;Acc:MGI:101947]	53.8174	14.1453	19.4509	55.2291	40.7853	71.804	50.1658	104.137	76.3924
Dynlt1c	dynein light chain Tctex-type 1C [Source:MGI Symbol;Acc:MGI:3807476]	10.3539	6.30551	3.99016	9.88331	11.8585	0.0869077	11.1055	26.9224	0
C1d	C1D nuclear receptor co-repressor [Source:MGI Symbol;Acc:MGI:1927354]	184.695	193.892	196.091	225.732	210.797	128.344	199.853	148.721	174.257
Gm2a	GM2 ganglioside activator protein [Source:MGI Symbol;Acc:MGI:95762]	80.8188	150.959	154.758	28.7869	52.9356	71.6898	38.5847	67.1833	33.4817
Krit1	KRIT1, ankyrin repeat containing [Source:MGI Symbol;Acc:MGI:1930618]	38.0633	18.1972	14.747	27.4763	21.426	28.4483	42.8501	56.9698	52.6311
Clcn4	chloride channel, voltage-sensitive 4 [Source:MGI Symbol;Acc:MGI:104571]	32.3184	30.5666	68.3535	19.8554	23.3201	37.4359	46.6371	34.7736	34.1472
Hk2	hexokinase 2 [Source:MGI Symbol;Acc:MGI:1315197]	17.1093	8.80586	34.2724	16.77	28.304	7.90231	38.9111	15.3542	21.1227
Myo18a	myosin XVIIIA [Source:MGI Symbol;Acc:MGI:2667185]	6.74332	6.90487	5.4164	4.89122	3.17714	0.487784	0.428235	13.8959	1.53282
Haao	3-hydroxyanthranilate 3,4-dioxygenase [Source:MGI Symbol;Acc:MGI:1349444]	5.20847	0	0	4.09923	5.71603	15.3768	13.4596	0	15.4399
Cd52	CD52 antigen [Source:MGI Symbol;Acc:MGI:1346088]	1661.86	1458.82	890.644	1962.93	2616.36	1916.92	2591.11	3013.91	2712.27
Abhd15	abhydrolase domain containing 15 [Source:MGI Symbol;Acc:MGI:1914727]	4.36914	2.5656	0.613089	0	0.721324	0	0	0	0
Loxl3	lysyl oxidase-like 3 [Source:MGI Symbol;Acc:MGI:1337004]	3.11166	7.83117	1.25399	0	0.0840957	0	0	0	0
Kat2b	K(lysine) acetyltransferase 2B [Source:MGI Symbol;Acc:MGI:1343094]	7.11117	9.13743	3.93787	10.5941	1.11835	11.6575	15.2548	18.2549	12.1855
Rab5b	RAB5B, member RAS oncogene family [Source:MGI Symbol;Acc:MGI:105938]	15.1979	23.1523	29.2345	7.64791	9.86951	6.79073	0	2.98782	5.35106
Dnmt3l	DNA (cytosine-5-)-methyltransferase 3-like [Source:MGI Symbol;Acc:MGI:1859287]	17.8807	0	11.5947	4.94755	0	21.0014	0	0	0
Icosl	icos ligand [Source:MGI Symbol;Acc:MGI:1354701]	0.709827	6.57812	4.14213	3.48916	3.35999	6.90595	0	0	0
Spg7	SPG7, paraplegin matrix AAA peptidase subunit [Source:MGI Symbol;Acc:MGI:2385906]	7.09115	11.4688	11.3012	15.6453	7.27985	51.8543	4.13835	0	15.3066
Rpl13	ribosomal protein L13 [Source:MGI Symbol;Acc:MGI:105922]	1120.11	1036.07	841.105	1816.72	1930.66	1915.46	1529.84	1377.36	1634.64
Chmp1a	charged multivesicular body protein 1A [Source:MGI Symbol;Acc:MGI:1920159]	60.2937	132.126	105.653	57.0127	35.181	14.4047	58.4985	58.6249	60.9659
Rpa1	replication protein A1 [Source:MGI Symbol;Acc:MGI:1915525]	79.8	27.0538	29.6465	93.4379	139.882	118.513	226.781	136.059	215.856
Tubgcp3	tubulin, gamma complex associated protein 3 [Source:MGI Symbol;Acc:MGI:2183752]	7.80332	8.08292	10.9927	4.93705	9.12065	10.9936	0	23.8496	6.55168
Polr3d	polymerase (RNA) III (DNA directed) polypeptide D [Source:MGI Symbol;Acc:MGI:1914315]	10.2862	21.9706	22.2718	14.5752	8.2051	0	0	7.28552	17.7716
Tcf7	transcription factor 7, T cell specific [Source:MGI Symbol;Acc:MGI:98507]	151.508	14.981	1.38022	86.4672	75.0666	81.9886	205.146	176.435	192.764
Ddx3x	DEAD/H (Asp-Glu-Ala-Asp/His) box polypeptide 3, X-linked [Source:MGI Symbol;Acc:MGI:103064]	24.9676	25.33	44.398	22.0253	42.0836	25.4374	11.6845	31.2716	20.9985
Il12rb1	interleukin 12 receptor, beta 1 [Source:MGI Symbol;Acc:MGI:104579]	0	0	3.4244	0.634535	2.98522	0	0	0.0756311	6.37127
Kcnn3	potassium intermediate/small conductance calcium-activated channel, subfamily N, member 3 [Source:MGI Symbol;Acc:MGI:2153183]	1.1927	1.66464	5.69721	0	0	0	0	0	0
Usp32	ubiquitin specific peptidase 32 [Source:MGI Symbol;Acc:MGI:2144475]	7.07743	0.466761	0.204496	1.86302	2.26211	3.43279	0.0502305	15.7626	5.06234
Car4	carbonic anhydrase 4 [Source:MGI Symbol;Acc:MGI:1096574]	7.31502	30.3985	0	0	0	0	0	0	0
Txnrd3	thioredoxin reductase 3 [Source:MGI Symbol;Acc:MGI:2386711]	0	0	4.35544	0	0.0806809	0	0	0	0
Fasl	Fas ligand (TNF superfamily, member 6) [Source:MGI Symbol;Acc:MGI:99255]	0	0	0	10.5546	12.4092	0.031009	0.0146464	10.3133	0
Zfp512b	zinc finger protein 512B [Source:MGI Symbol;Acc:MGI:2685478]	12.0541	1.10658	0.683002	5.17169	7.21373	8.67769	6.00969	3.31475	6.26046
Dnajc5	DnaJ heat shock protein family (Hsp40) member C5 [Source:MGI Symbol;Acc:MGI:892995]	14.8973	24.2234	19.4076	4.5526	14.9626	10.5641	17.3423	18.4012	10.0652
Tpd52l2	tumor protein D52-like 2 [Source:MGI Symbol;Acc:MGI:1913564]	70.1915	107.722	114.596	157.046	106.025	138.475	76.9992	107.231	88.572
Fmr1	fragile X mental retardation 1 [Source:MGI Symbol;Acc:MGI:95564]	7.46368	3.16203	1.13553	17.1299	8.10454	19.2728	5.11893	5.23846	11.337
Pxmp4	peroxisomal membrane protein 4 [Source:MGI Symbol;Acc:MGI:1891701]	9.66625	11.5598	23.3092	29.4066	21.2299	32.3751	11.2529	16.6978	24.135
Gnb1l	guanine nucleotide binding protein (G protein), beta polypeptide 1-like [Source:MGI Symbol;Acc:MGI:1338057]	21.6587	13.0534	4.98175	27.084	25.9115	0	18.3455	0.116001	34.4554
Mmp11	matrix metallopeptidase 11 [Source:MGI Symbol;Acc:MGI:97008]	3.95233	0.707844	1.25887	0.486124	3.18836	0.772197	0.212336	0.493771	0.99881
Smarcb1	SWI/SNF related, matrix associated, actin dependent regulator of chromatin, subfamily b, member 1 [Source:MGI Symbol;Acc:MGI:1328366]	40.6622	46.3406	43.6827	70.545	61.1389	58.9103	105.301	40.8696	61.0829
Hip1r	huntingtin interacting protein 1 related [Source:MGI Symbol;Acc:MGI:1352504]	3.48954	0.0244729	0.585584	2.52836	0.45934	0	0.0382251	1.10696	0.0283969
Nsun5	NOL1/NOP2/Sun domain family, member 5 [Source:MGI Symbol;Acc:MGI:2140844]	24.0677	0	28.4194	48.9689	29.6913	24.113	0	48.248	27.5128
Top1mt	DNA topoisomerase 1, mitochondrial [Source:MGI Symbol;Acc:MGI:1920210]	14.437	6.73065	6.88575	0	5.34814	12.5547	0	5.98846	9.95936
Hoxa10	homeobox A10 [Source:MGI Symbol;Acc:MGI:96171]	0	0	3.30007	0	0	0	0	0	0
Mmp14	matrix metallopeptidase 14 (membrane-inserted) [Source:MGI Symbol;Acc:MGI:101900]	3.2359	0.626198	2.71775	0.647444	0.044272	0	0.0737721	0.0660285	0.0642571
Slc7a7	solute carrier family 7 (cationic amino acid transporter, y+ system), member 7 [Source:MGI Symbol;Acc:MGI:1337120]	24.5567	9.04786	4.98652	5.07871	0	0	0	0	0
Oxa1l	oxidase assembly 1-like [Source:MGI Symbol;Acc:MGI:1916339]	9.01788	15.2444	14.7302	6.31777	20.6646	6.75651	13.2292	29.8752	70.428
Heatr6	HEAT repeat containing 6 [Source:MGI Symbol;Acc:MGI:1919790]	9.42687	5.78445	8.8125	6.6383	12.1005	0.0781393	8.74327	2.94246	6.83403
Ccl3	chemokine (C-C motif) ligand 3 [Source:MGI Symbol;Acc:MGI:98260]	312.477	222.532	210.12	282.837	227.008	112.501	0.0471043	14.5437	15.1971
Wfdc18	WAP four-disulfide core domain 18 [Source:MGI Symbol;Acc:MGI:107506]	0	0.0434155	6.05413	2.07912	2.806	0	0	9.12797	0
Icam4	intercellular adhesion molecule 4, Landsteiner-Wiener blood group [Source:MGI Symbol;Acc:MGI:1925619]	0	6.86537	2.6178	0	0	0	0	0	0
Ilf2	interleukin enhancer binding factor 2 [Source:MGI Symbol;Acc:MGI:1915031]	41.7942	24.7035	28.1463	47.2366	59.466	85.4965	56.8982	42.4724	54.8458
Chtop	chromatin target of PRMT1 [Source:MGI Symbol;Acc:MGI:1913761]	33.6421	34.1661	43.4603	67.9395	64.6489	46.3633	95.6463	96.0718	97.9658
Snapin	SNAP-associated protein [Source:MGI Symbol;Acc:MGI:1333745]	101.151	112.669	81.0374	68.7589	64.807	47.9857	88.9742	89.4784	93.2813
S100a4	S100 calcium binding protein A4 [Source:MGI Symbol;Acc:MGI:1330282]	90.416	129.44	66.9525	67.5438	100.543	129.316	24.8873	12.2494	27.5656
S100a3	S100 calcium binding protein A3 [Source:MGI Symbol;Acc:MGI:1338849]	0.00841135	0	0	0.0406675	0	0.00970855	11.038	0	0.0537719
S100a6	S100 calcium binding protein A6 (calcyclin) [Source:MGI Symbol;Acc:MGI:1339467]	542.587	889.17	805.782	232.34	280.323	302.298	279.985	227	79.6764
Icam2	intercellular adhesion molecule 2 [Source:MGI Symbol;Acc:MGI:96394]	17.1667	18.7388	4.37277	23.5583	22.739	50.8602	10.6258	105.286	45.9141
B9d1	B9 protein domain 1 [Source:MGI Symbol;Acc:MGI:1351471]	0	0	0	9.94662	14.1698	0	0	12.3181	0
Sec24b	Sec24 related gene family, member B (S. cerevisiae) [Source:MGI Symbol;Acc:MGI:2139764]	10.8528	17.0296	11.2475	8.83605	16.3534	13.6057	8.81962	33.2022	33.2354
N4bp3	NEDD4 binding protein 3 [Source:MGI Symbol;Acc:MGI:2442218]	0	3.73558	0.510093	0	0	1.48225	0	0	0
Rmnd5b	required for meiotic nuclear division 5 homolog B [Source:MGI Symbol;Acc:MGI:1913339]	33.0563	19.4175	54.6868	31.8542	17.1504	17.9066	56.9853	48.8382	33.1162
Nhp2	NHP2 ribonucleoprotein [Source:MGI Symbol;Acc:MGI:1098547]	213.543	458.553	356.863	488.077	404.427	408.63	339.655	310.868	321.722
Vps9d1	VPS9 domain containing 1 [Source:MGI Symbol;Acc:MGI:1914143]	3.81191	0.2592	0	0	0.0605719	4.74768	0	0	0
Zfp276	zinc finger protein (C2H2 type) 276 [Source:MGI Symbol;Acc:MGI:1888495]	0	2.18442	27.4642	1.4802	0.0399965	0	5.32329	2.2952	0
Mfsd10	major facilitator superfamily domain containing 10 [Source:MGI Symbol;Acc:MGI:1915544]	57.2193	44.5159	79.4125	46.1163	29.5579	114.703	29.147	39.3419	65.6148
Luzp1	leucine zipper protein 1 [Source:MGI Symbol;Acc:MGI:107629]	9.57805	49.6531	72.9557	20.9701	15.1057	1.03027	39.1059	13.8379	16.4444
Kctd10	potassium channel tetramerisation domain containing 10 [Source:MGI Symbol;Acc:MGI:2141207]	11.806	40.3156	34.6238	8.64105	12.8546	19.2927	43.7892	20.262	28.7042
Poldip2	polymerase (DNA-directed), delta interacting protein 2 [Source:MGI Symbol;Acc:MGI:1915061]	14.2063	51.302	36.3516	18.1693	17.4768	36.5291	0.213583	5.43287	36.4603
Ift20	intraflagellar transport 20 [Source:MGI Symbol;Acc:MGI:1915585]	99.0401	94.3142	95.4248	127.118	73.421	117.18	58.4586	86.844	62.6202
Pcbp3	poly(rC) binding protein 3 [Source:MGI Symbol;Acc:MGI:1890470]	0.121821	0	0	4.01261	4.58812	12.93	6.00402	0	0
Lgals9	lectin, galactose binding, soluble 9 [Source:MGI Symbol;Acc:MGI:109496]	93.5391	89.687	118.078	76.8278	94.7338	87.6616	112.722	102.633	134.716
Araf	Araf proto-oncogene, serine/threonine kinase [Source:MGI Symbol;Acc:MGI:88065]	58.813	49.9873	81.1997	42.4034	70.2212	69.6001	10.2447	57.0761	110.371
Cfp	complement factor properdin [Source:MGI Symbol;Acc:MGI:97545]	77.2895	162.629	73.0981	6.96952	16.2143	8.0016	0	0	0
Uxt	ubiquitously expressed prefoldin like chaperone [Source:MGI Symbol;Acc:MGI:1277988]	59.5442	76.6902	59.4052	54.9253	67.6996	65.6874	83.5464	80.3149	129.145
Cnnm3	cyclin M3 [Source:MGI Symbol;Acc:MGI:2151055]	3.37828	0.205564	1.28937	0	2.07552	0.0071168	6.54878	0	2.08843
Lman2l	lectin, mannose-binding 2-like [Source:MGI Symbol;Acc:MGI:2443010]	14.331	34.1932	16.1578	3.81019	6.68809	0.0919307	15.5887	0.085348	11.7382
Mcm3ap	minichromosome maintenance complex component 3 associated protein [Source:MGI Symbol;Acc:MGI:1930089]	5.15006	8.35327	22.4376	14.3883	22.4596	53.1877	6.27968	0	24.9142
Pcnt	pericentrin (kendrin) [Source:MGI Symbol;Acc:MGI:102722]	4.97736	13.2432	3.9049	6.33463	8.89786	0.583757	2.89952	18.9298	4.477
Mxd1	MAX dimerization protein 1 [Source:MGI Symbol;Acc:MGI:96908]	9.36774	20.1974	12.9055	8.10723	6.1452	8.61342	10.3448	4.34169	11.2668
Gmcl1	germ cell-less, spermatogenesis associated 1 [Source:MGI Symbol;Acc:MGI:1345156]	9.93024	6.90224	20.4826	10.2433	14.6375	8.84488	0.156959	5.2328	11.4717
Snrnp27	small nuclear ribonucleoprotein 27 (U4/U6.U5) [Source:MGI Symbol;Acc:MGI:1913868]	137.36	177.685	157.623	205.222	189.849	149.198	158.772	179.29	179.518
Oas1c	2'-5' oligoadenylate synthetase 1C [Source:MGI Symbol;Acc:MGI:2149633]	4.88932	0	0.19659	2.91012	4.97574	0	0	9.0948	3.30147
Ocrl	OCRL, inositol polyphosphate-5-phosphatase [Source:MGI Symbol;Acc:MGI:109589]	0.0415258	0	5.23995	0.397914	2.11744	8.26371	0.0441559	0	4.24247
Calm1	calmodulin 1 [Source:MGI Symbol;Acc:MGI:88251]	4421.45	4488.02	5527.69	6558.48	5265.66	5501.99	4586.86	4922.64	4274.06
Agpat3	1-acylglycerol-3-phosphate O-acyltransferase 3 [Source:MGI Symbol;Acc:MGI:1336186]	3.75459	18.4498	23.2726	44.5774	40.4585	20.9348	52.3732	20.4154	33.3055
Uhrf1	ubiquitin-like, containing PHD and RING finger domains, 1 [Source:MGI Symbol;Acc:MGI:1338889]	13.0746	0.0115821	1.34946	15.0498	22.9159	23.165	18.0504	8.46726	4.32392
Dpp9	dipeptidylpeptidase 9 [Source:MGI Symbol;Acc:MGI:2443967]	6.41338	3.69698	1.46866	2.50056	5.07961	1.78902	0	2.60777	3.57827
Lsr	lipolysis stimulated lipoprotein receptor [Source:MGI Symbol;Acc:MGI:1927471]	0.0188017	5.58559	0	0	1.49673	4.10445	0	0	0
Gramd1a	GRAM domain containing 1A [Source:MGI Symbol;Acc:MGI:105490]	33.7195	0	6.34387	18.6204	17.2705	12.1943	70.5987	84.1479	66.4243
Ckb	creatine kinase, brain [Source:MGI Symbol;Acc:MGI:88407]	145.321	408.179	682.011	38.9981	37.8909	72.5902	55.1594	64.3237	52.5503
Sp1	trans-acting transcription factor 1 [Source:MGI Symbol;Acc:MGI:98372]	1.85898	3.03744	2.37389	4.06255	2.86536	2.69239	5.53767	5.0947	0.878493
Itgb7	integrin beta 7 [Source:MGI Symbol;Acc:MGI:96616]	127.827	16.6444	12.1552	41.8618	35.2882	108.614	218.636	121.097	137.817
Myg1	melanocyte proliferating gene 1 [Source:MGI Symbol;Acc:MGI:1929864]	54.1163	35.9054	56.8474	88.2824	93.3081	110.963	126.742	89.5974	65.1832
Pfdn5	prefoldin 5 [Source:MGI Symbol;Acc:MGI:1928753]	870.293	768.226	761.074	809.524	708.978	830.953	645.459	813.87	833.502
Efnb2	ephrin B2 [Source:MGI Symbol;Acc:MGI:105097]	1.6909	0	0.729724	0.647825	0.0811391	1.30533	0	0	0
Rrp15	ribosomal RNA processing 15 homolog (S. cerevisiae) [Source:MGI Symbol;Acc:MGI:1914473]	21.7419	25.6316	36.4419	81.0995	56.8294	57.3	25.2094	33.2438	27.7105
Rnd2	Rho family GTPase 2 [Source:MGI Symbol;Acc:MGI:1338755]	7.43576	23.3283	19.2601	2.58812	0.0452261	0.387612	0	0	0
Srr	serine racemase [Source:MGI Symbol;Acc:MGI:1351636]	10.1875	3.82923	7.01088	9.67208	15.5285	6.99625	7.40801	8.52195	3.69453
Acp5	acid phosphatase 5, tartrate resistant [Source:MGI Symbol;Acc:MGI:87883]	90.6432	66.0129	62.5256	31.303	24.8303	16.6217	133.959	88.4201	121.059
Fbxo9	f-box protein 9 [Source:MGI Symbol;Acc:MGI:1918788]	22.2416	31.147	8.97367	6.13919	8.93267	4.52717	11.6668	13.7945	7.13315
Vps50	VPS50 EARP/GARPII complex subunit [Source:MGI Symbol;Acc:MGI:1920538]	19.6355	10.3175	7.134	16.0922	6.19965	15.012	23.2347	11.598	20.4407
Hars	histidyl-tRNA synthetase [Source:MGI Symbol;Acc:MGI:108087]	18.6737	18.3045	28.5883	52.8262	57.3037	17.2089	27.2657	43.4588	44.7862
Zmat2	zinc finger, matrin type 2 [Source:MGI Symbol;Acc:MGI:1913742]	24.7173	28.0308	19.5516	30.6003	45.4034	35.6027	34.5281	26.2862	19.603
Ube2c	ubiquitin-conjugating enzyme E2C [Source:MGI Symbol;Acc:MGI:1915862]	96.7844	0	3.86742	284.468	266.389	199.292	391.209	435.87	373.438
Smg5	Smg-5 homolog, nonsense mediated mRNA decay factor (C. elegans) [Source:MGI Symbol;Acc:MGI:2447364]	12.0934	5.7923	2.06827	6.66757	1.54519	0.232769	0.63527	1.70241	2.39344
Cct3	chaperonin containing Tcp1, subunit 3 (gamma) [Source:MGI Symbol;Acc:MGI:104708]	130.712	107.746	130.651	212.285	187.96	136.706	198.512	143.412	249.19
Glmp	glycosylated lysosomal membrane protein [Source:MGI Symbol;Acc:MGI:1913318]	762.92	1798.34	1285.98	252.658	320.207	438.808	290.999	194.969	320.796
Mef2d	myocyte enhancer factor 2D [Source:MGI Symbol;Acc:MGI:99533]	5.22481	18.5962	6.46354	3.05729	1.01449	17.1833	3.86119	0	2.78137
Tmem79	transmembrane protein 79 [Source:MGI Symbol;Acc:MGI:1919163]	0	2.71239	0	0	2.71911	0	0	0	0
Snd1	staphylococcal nuclease and tudor domain containing 1 [Source:MGI Symbol;Acc:MGI:1929266]	29.2732	37.5131	33.4462	14.6637	25.323	37.9651	17.8611	24.0977	40.7291
Slc19a1	solute carrier family 19 (folate transporter), member 1 [Source:MGI Symbol;Acc:MGI:103182]	6.96832	6.28996	7.39176	17.0971	7.01338	15.658	24.173	0	14.5338
Kpnb1	karyopherin (importin) beta 1 [Source:MGI Symbol;Acc:MGI:107532]	21.13	27.827	16.56	29.0827	27.3905	65.4033	32.031	22.4017	14.0471
Npepps	aminopeptidase puromycin sensitive [Source:MGI Symbol;Acc:MGI:1101358]	21.229	33.4188	50.2555	38.0852	33.8188	68.5988	23.7225	124.677	45.6373
Mrpl10	mitochondrial ribosomal protein L10 [Source:MGI Symbol;Acc:MGI:1333801]	34.9553	27.8548	27.8298	23.107	22.807	13.5965	19.609	41.9018	25.4411
Cyp51	cytochrome P450, family 51 [Source:MGI Symbol;Acc:MGI:106040]	7.72429	8.27886	49.3736	33.4748	34.528	36.8667	48.4678	20.0992	1.60013
Tcf25	transcription factor 25 (basic helix-loop-helix) [Source:MGI Symbol;Acc:MGI:1914105]	128.368	107.613	176.104	113.434	74.7715	131.445	152.582	4.31006	217.52
Tubb6	tubulin, beta 6 class V [Source:MGI Symbol;Acc:MGI:1915201]	50.1183	128.461	211.176	62.5104	47.66	52.81	2.98778	4.84136	11.1566
Def8	differentially expressed in FDCP 8 [Source:MGI Symbol;Acc:MGI:1346331]	1.977	9.07581	2.23752	2.7489	1.5643	2.48137	0	0	0.827511
Foxm1	forkhead box M1 [Source:MGI Symbol;Acc:MGI:1347487]	2.82383	0	0	1.42329	3.94476	0	2.66128	2.67829	0.150066
Itfg2	integrin alpha FG-GAP repeat containing 2 [Source:MGI Symbol;Acc:MGI:1915450]	5.18804	0.0374437	9.93477	12.4881	17.5667	2.68087	40.3123	0.230743	2.38053
Nrip2	nuclear receptor interacting protein 2 [Source:MGI Symbol;Acc:MGI:1891884]	2.03752	0.0112308	0	0.0342149	0.0157591	0.0385799	0	0.0586328	0.0359581
Tulp3	tubby-like protein 3 [Source:MGI Symbol;Acc:MGI:1329045]	0.145749	0.0277192	1.58672	3.60233	0.53395	0.166976	0.0671757	0.060063	0.0981164
Gtf2h4	general transcription factor II H, polypeptide 4 [Source:MGI Symbol;Acc:MGI:1338799]	6.05471	47.1341	3.60603	0.937912	9.74456	27.9099	22.437	22.647	0.03761
Tubb5	tubulin, beta 5 class I [Source:MGI Symbol;Acc:MGI:107812]	196.789	110.813	118.666	395.544	424.256	446.076	563.403	441.352	379.54
Ell2	elongation factor RNA polymerase II 2 [Source:MGI Symbol;Acc:MGI:2183438]	11.4771	27.4549	26.3349	8.48019	13.1796	14.767	1.38104	7.82671	0.0236732
Jup	junction plakoglobin [Source:MGI Symbol;Acc:MGI:96650]	0	1.83325	0	3.85623	1.87747	0	0.116683	0	0
Nom1	nucleolar protein with MIF4G domain 1 [Source:MGI Symbol;Acc:MGI:1861749]	16.3382	15.9397	33.4163	20.4703	26.2639	11.9997	5.58569	0.122822	45.7627
Ergic1	endoplasmic reticulum-golgi intermediate compartment (ERGIC) 1 [Source:MGI Symbol;Acc:MGI:1914708]	69.4706	88.4481	98.348	96.3759	79.6759	75.2119	64.3106	71.6192	59.7939
Acap1	ArfGAP with coiled-coil, ankyrin repeat and PH domains 1 [Source:MGI Symbol;Acc:MGI:2388270]	50.1163	2.17039	13.6925	25.5249	25.2383	24.8081	41.7082	39.4248	53.3008
Tcea3	transcription elongation factor A (SII), 3 [Source:MGI Symbol;Acc:MGI:1196908]	0	0	0	1.89855	2.23574	0.864394	0.173674	0	0
Ifrd1	interferon-related developmental regulator 1 [Source:MGI Symbol;Acc:MGI:1316717]	139.375	504.679	1092.34	75.1908	55.9831	101.989	29.74	53.0468	13.0776
Stk38l	serine/threonine kinase 38 like [Source:MGI Symbol;Acc:MGI:1922250]	4.04833	4.83211	8.34208	13.4211	13.7722	6.12557	1.39704	3.06987	3.26239
Brpf1	bromodomain and PHD finger containing, 1 [Source:MGI Symbol;Acc:MGI:1926033]	1.49827	3.69741	5.72256	2.65757	3.55061	4.21885	3.06776	2.15881	0.0106002
Akr1b3	aldo-keto reductase family 1, member B3 (aldose reductase) [Source:MGI Symbol;Acc:MGI:1353494]	79.2028	59.6824	64.1227	72.5485	81.8405	110.029	74.2233	80.1573	100.249
Gstt1	glutathione S-transferase, theta 1 [Source:MGI Symbol;Acc:MGI:107379]	9.54754	0	0	6.29333	0	0	0	0	0
Gstt3	glutathione S-transferase, theta 3 [Source:MGI Symbol;Acc:MGI:2143526]	13.7593	10.4158	12.7892	21.6686	25.6973	47.5123	12.7188	0	11.2811
Ddt	D-dopachrome tautomerase [Source:MGI Symbol;Acc:MGI:1298381]	137.959	139.141	86.305	172.852	150.552	130.545	70.7901	97.1001	107.11
Ddx18	DEAD (Asp-Glu-Ala-Asp) box polypeptide 18 [Source:MGI Symbol;Acc:MGI:1914192]	19.3946	19.973	19.2081	26.5545	31.394	41.2969	32.2184	33.9513	51.9885
Ubl3	ubiquitin-like 3 [Source:MGI Symbol;Acc:MGI:1344373]	77.2759	193.481	165.541	38.3777	53.9603	38.9455	42.7284	23.5908	32.1787
Gramd3	GRAM domain containing 3 [Source:MGI Symbol;Acc:MGI:1914815]	24.0774	16.328	7.43438	3.97656	6.60356	16.2953	65.6351	69.4535	32.4876
Eef1e1	eukaryotic translation elongation factor 1 epsilon 1 [Source:MGI Symbol;Acc:MGI:1913393]	44.1482	73.2924	61.2335	85.5939	78.8654	99.133	59.2091	95.8291	31.7257
Akt1	thymoma viral proto-oncogene 1 [Source:MGI Symbol;Acc:MGI:87986]	13.0756	30.8974	24.9157	14.8938	12.3236	26.4526	0	3.67731	26.4611
Il16	interleukin 16 [Source:MGI Symbol;Acc:MGI:1270855]	27.5022	6.47966	2.99486	17.8461	20.9391	23.1027	67.2143	53.1608	56.1819
Tcirg1	T cell, immune regulator 1, ATPase, H+ transporting, lysosomal V0 protein A3 [Source:MGI Symbol;Acc:MGI:1350931]	182.851	524.549	345.503	14.9134	39.2352	50.9643	12.8645	26.6093	2.25965
Naglu	alpha-N-acetylglucosaminidase (Sanfilippo disease IIIB) [Source:MGI Symbol;Acc:MGI:1351641]	6.19585	30.7457	35.2496	0.718712	3.43977	0	0	0	0
Coasy	Coenzyme A synthase [Source:MGI Symbol;Acc:MGI:1918993]	4.96472	7.84093	0	15.5111	8.99539	0	0	0	0
Smo	smoothened, frizzled class receptor [Source:MGI Symbol;Acc:MGI:108075]	0	0	0	1.73839	2.13674	0	0	1.00243	0
Tspan33	tetraspanin 33 [Source:MGI Symbol;Acc:MGI:1919012]	1.17313	5.56401	0.690863	0	2.68899	5.17763	0.0077731	0	0
Crnkl1	crooked neck pre-mRNA splicing factor 1 [Source:MGI Symbol;Acc:MGI:1914127]	19.7364	17.7933	10.2417	17.4708	16.4279	12.7069	33.8294	41.0328	6.3589
Rin2	Ras and Rab interactor 2 [Source:MGI Symbol;Acc:MGI:1921280]	5.30867	13.0533	13.3628	0.115595	1.66995	0.0145367	0.0945461	0.00636557	0.0263656
Chordc1	cysteine and histidine-rich domain (CHORD)-containing, zinc-binding protein 1 [Source:MGI Symbol;Acc:MGI:1914167]	44.7928	35.9383	55.3901	114.78	124.958	115.389	60.3838	157.255	101.832
Rtcb	RNA 2',3'-cyclic phosphate and 5'-OH ligase [Source:MGI Symbol;Acc:MGI:106379]	50.2679	63.269	86.2959	117.345	106.328	101.39	95.0873	105.018	144.195
Pwp1	PWP1 homolog, endonuclein [Source:MGI Symbol;Acc:MGI:1914735]	10.5515	23.5005	16.313	33.5436	21.2236	8.18233	49.2415	24.2003	38.3134
Fbxo7	F-box protein 7 [Source:MGI Symbol;Acc:MGI:1917004]	20.7356	30.5776	25.0887	7.86197	22.606	44.0985	4.54974	17.6837	5.02783
Capns1	calpain, small subunit 1 [Source:MGI Symbol;Acc:MGI:88266]	150.329	100.635	136.697	23.2011	40.3276	54.1171	36.128	19.9154	59.9257
Clpb	ClpB caseinolytic peptidase B [Source:MGI Symbol;Acc:MGI:1100517]	6.51666	6.0132	27.4462	26.1313	16.4937	22.2801	11.8316	36.7226	4.56675
2019-09-07	septin 7 [Source:MGI Symbol;Acc:MGI:1335094]	205.384	226.64	146.815	342.681	338.911	259.671	398.656	381.651	328.452
Zdhhc4	zinc finger, DHHC domain containing 4 [Source:MGI Symbol;Acc:MGI:1920131]	28.0153	11.9214	35.2236	24.9963	23.4302	8.61414	32.3735	78.8289	5.2815
Rac1	Rac family small GTPase 1 [Source:MGI Symbol;Acc:MGI:97845]	204.034	314.727	281.567	189.904	213.851	342.482	202.156	213.706	243.37
Nup214	nucleoporin 214 [Source:MGI Symbol;Acc:MGI:1095411]	52.7266	56.3689	8.76001	23.4475	27.8939	67.0804	34.4939	26.4559	91.2266
Ugp2	UDP-glucose pyrophosphorylase 2 [Source:MGI Symbol;Acc:MGI:2183447]	66.115	112.485	138.733	50.5144	38.2312	68.7088	18.419	46.9002	23.917
Trmt1	tRNA methyltransferase 1 [Source:MGI Symbol;Acc:MGI:1289155]	28.8295	14.0231	15.7746	32.5976	20.6343	18.0399	56.4607	39.0433	0.0856493
Nacc1	nucleus accumbens associated 1, BEN and BTB (POZ) domain containing [Source:MGI Symbol;Acc:MGI:1914080]	0.948369	2.66722	2.53272	0.0587361	1.63408	0.291521	0	0	0
Nfix	nuclear factor I/X [Source:MGI Symbol;Acc:MGI:97311]	2.05137	0.00819768	2.61687	2.91721	2.34449	0.208048	5.47975	6.27055	3.86211
Slc1a5	solute carrier family 1 (neutral amino acid transporter), member 5 [Source:MGI Symbol;Acc:MGI:105305]	49.54	51.7911	50.2367	47.1396	48.4856	76.6748	28.1744	31.3139	66.5033
Uba1	ubiquitin-like modifier activating enzyme 1 [Source:MGI Symbol;Acc:MGI:98890]	40.3984	49.6059	52.4638	80.0311	65.4386	72.4793	60.9182	60.0465	75.3674
Vwf	Von Willebrand factor [Source:MGI Symbol;Acc:MGI:98941]	8.54628	15.5422	18.0396	1.89625	0	20.8225	0.0143285	0	0
Siae	sialic acid acetylesterase [Source:MGI Symbol;Acc:MGI:104803]	23.551	9.60014	7.67525	4.16397	10.663	9.19209	9.11311	21.0897	6.81128
Esam	endothelial cell-specific adhesion molecule [Source:MGI Symbol;Acc:MGI:1916774]	0	20.8638	7.85896	1.52597	3.86872	0	0	0	0
Spa17	sperm autoantigenic protein 17 [Source:MGI Symbol;Acc:MGI:1333778]	0	5.24303	9.66344	0	3.60203	0	5.45326	0	0
Fam50a	family with sequence similarity 50, member A [Source:MGI Symbol;Acc:MGI:1351626]	39.1153	71.8593	122.077	45.4736	37.4938	48.2787	45.6489	14.1546	28.6132
Emd	emerin [Source:MGI Symbol;Acc:MGI:108117]	42.7345	29.4276	46.8143	49.43	94.4924	93.5162	61.5043	39.6997	31.4028
Taco1	translational activator of mitochondrially encoded cytochrome c oxidase I [Source:MGI Symbol;Acc:MGI:1917457]	4.11056	6.66174	4.0533	8.24287	8.09691	10.8219	28.3027	0	10.1913
Gria3	glutamate receptor, ionotropic, AMPA3 (alpha 3) [Source:MGI Symbol;Acc:MGI:95810]	2.19789	0	0	2.77459	0.970712	0	0.00495513	0	2.09034
Ap4e1	adaptor-related protein complex AP-4, epsilon 1 [Source:MGI Symbol;Acc:MGI:1336993]	1.9107	5.21016	3.73639	2.73307	3.80209	3.5373	2.18123	2.07821	3.34734
Blvra	biliverdin reductase A [Source:MGI Symbol;Acc:MGI:88170]	198.026	266.613	282.953	173.673	108.204	113.982	125.825	136.555	213.788
Idh3g	isocitrate dehydrogenase 3 (NAD+), gamma [Source:MGI Symbol;Acc:MGI:1099463]	92.3089	88.7614	94.112	138.475	111.213	150.95	168.892	110.726	70.8735
Ssr4	signal sequence receptor, delta [Source:MGI Symbol;Acc:MGI:1099464]	196.309	320.23	238.638	253.174	190.295	212.868	220.052	133.225	132.201
Bcap31	B cell receptor associated protein 31 [Source:MGI Symbol;Acc:MGI:1350933]	614.791	957.464	1356.14	392.451	439.118	528.082	316.665	381.009	451.596
Fam98a	family with sequence similarity 98, member A [Source:MGI Symbol;Acc:MGI:1919972]	7.25404	4.7964	9.53681	5.84382	21.4712	14.5246	10.681	0	0
Kmt2a	lysine (K)-specific methyltransferase 2A [Source:MGI Symbol;Acc:MGI:96995]	4.25171	5.44676	3.70774	4.63478	2.52579	1.12871	0.192766	7.85529	6.73861
Ift46	intraflagellar transport 46 [Source:MGI Symbol;Acc:MGI:1923818]	33.867	45.4378	55.352	70.6137	30.4402	131.329	100.31	199.233	84.7232
Cd3g	CD3 antigen, gamma polypeptide [Source:MGI Symbol;Acc:MGI:88333]	571.89	27.7841	13.642	1079.15	1046	1081.83	1234.64	1492.62	1140.83
Trappc6a	trafficking protein particle complex 6A [Source:MGI Symbol;Acc:MGI:1914341]	136.165	224.022	192.258	103.374	149.833	195.491	144.608	136.354	123.102
Supt6	suppressor of Ty 6 [Source:MGI Symbol;Acc:MGI:107726]	3.48695	4.97573	2.42321	2.97762	4.70099	3.15897	2.48789	2.07783	0.00893941
Spag5	sperm associated antigen 5 [Source:MGI Symbol;Acc:MGI:1927470]	6.88194	0	0	9.62186	12.0571	21.6442	13.8203	13.1487	16.3355
Unc119	unc-119 lipid binding chaperone [Source:MGI Symbol;Acc:MGI:1328357]	17.2724	20.6211	6.41663	8.17857	3.75587	0	5.38124	4.77313	0.43852
Rab34	RAB34, member RAS oncogene family [Source:MGI Symbol;Acc:MGI:104606]	0.242755	1.77181	14.8475	3.28122	2.97346	0	0.470212	0.518232	0.117618
Sdf2	stromal cell derived factor 2 [Source:MGI Symbol;Acc:MGI:108019]	77.334	95.9509	96.0815	64.468	63.3224	83.1469	112.887	49.3464	40.0546
Ccne1	cyclin E1 [Source:MGI Symbol;Acc:MGI:88316]	29.1105	8.83838	9.5144	42.8407	41.3033	32.2257	57.8146	43.8861	26.0115
Bbc3	BCL2 binding component 3 [Source:MGI Symbol;Acc:MGI:2181667]	19.5842	10.0501	7.38007	5.8126	2.21192	9.50081	0	0	0
Mybpc3	myosin binding protein C, cardiac [Source:MGI Symbol;Acc:MGI:102844]	0	1.75366	0.00987821	0	0	0	0	0	0
Psmc3	proteasome (prosome, macropain) 26S subunit, ATPase 3 [Source:MGI Symbol;Acc:MGI:1098754]	247.303	196.302	323.053	327.711	328.585	372.115	280.166	284.429	315.296
Acp2	acid phosphatase 2, lysosomal [Source:MGI Symbol;Acc:MGI:87882]	10.0313	26.1353	43.6036	3.87928	7.10083	13.1033	4.92465	4.50023	3.73944
Rapsn	receptor-associated protein of the synapse [Source:MGI Symbol;Acc:MGI:99422]	2.7965	0	2.92446	6.04892	1.60074	0	0.0252713	0	0
Slc39a13	solute carrier family 39 (metal ion transporter), member 13 [Source:MGI Symbol;Acc:MGI:1915677]	11.1798	6.72959	5.45943	5.04178	9.5964	0.233667	0	1.43259	0
Celf2	CUGBP, Elav-like family member 2 [Source:MGI Symbol;Acc:MGI:1338822]	48.4246	55.452	67.4976	78.8694	85.8843	78.2813	144.482	103.253	99.1707
Nr1h3	nuclear receptor subfamily 1, group H, member 3 [Source:MGI Symbol;Acc:MGI:1352462]	5.64478	0	25.9167	7.71082	4.02394	0	0	0	0
Ddb2	damage specific DNA binding protein 2 [Source:MGI Symbol;Acc:MGI:1355314]	22.1568	1.36586	6.83893	7.6909	15.3742	13.7943	35.1839	23.3197	22.0731
Spi1	spleen focus forming virus (SFFV) proviral integration oncogene [Source:MGI Symbol;Acc:MGI:98282]	163.026	329.904	396.566	8.77327	12.9583	64.9137	0	0	0.0179233
Sf3a1	splicing factor 3a, subunit 1 [Source:MGI Symbol;Acc:MGI:1914715]	9.03624	3.3103	9.08556	11.4452	16.9695	10.0797	3.30376	13.3631	24.6257
Stat6	signal transducer and activator of transcription 6 [Source:MGI Symbol;Acc:MGI:103034]	16.3361	31.6649	26.0061	5.046	11.6975	10.5656	30.8934	9.12491	10.8127
Clgn	calmegin [Source:MGI Symbol;Acc:MGI:107472]	0	0	0	0	0	0	0	0	3.72114
Napsa	napsin A aspartic peptidase [Source:MGI Symbol;Acc:MGI:109365]	75.501	124.255	114.401	18.1644	21.8236	15.8589	8.72957	10.2307	0
Vrk3	vaccinia related kinase 3 [Source:MGI Symbol;Acc:MGI:2182465]	64.5063	44.5305	40.4095	15.5971	42.1952	40.8066	61.2272	115.03	66.2364
Smg9	smg-9 homolog, nonsense mediated mRNA decay factor (C. elegans) [Source:MGI Symbol;Acc:MGI:1919247]	26.3376	6.74997	15.3621	0.536653	5.31503	1.83725	11.0809	22.1885	31.4306
Paxip1	PAX interacting (with transcription-activation domain) protein 1 [Source:MGI Symbol;Acc:MGI:1890430]	6.34015	12.526	7.84572	4.48712	8.59892	0.465251	0.216687	6.50389	8.33934
Rmnd5a	required for meiotic nuclear division 5 homolog A [Source:MGI Symbol;Acc:MGI:1915727]	6.07608	0.0101695	3.23984	8.25524	7.62497	1.00454	12.4285	5.94459	1.27836
Mov10	Moloney leukemia virus 10 [Source:MGI Symbol;Acc:MGI:97054]	2.07485	0	0	3.88105	2.82269	7.33504	11.5574	5.79521	1.12323
Ppm1j	protein phosphatase 1J [Source:MGI Symbol;Acc:MGI:1919137]	15.2692	6.0268	0	0.292803	6.36928	0	9.79454	28.3021	9.66495
Rhoc	ras homolog family member C [Source:MGI Symbol;Acc:MGI:106028]	56.0687	163.185	248.878	12.6211	19.8164	10.2334	0	12.5894	0
Ppard	peroxisome proliferator activator receptor delta [Source:MGI Symbol;Acc:MGI:101884]	7.72105	0	9.03554	3.07087	0.246061	0.684144	0	0.0276311	1.92612
Def6	differentially expressed in FDCP 6 [Source:MGI Symbol;Acc:MGI:1346328]	25.6813	32.649	8.0799	31.4482	27.5081	50.5542	42.9445	58.3862	61.7343
Peg3	paternally expressed 3 [Source:MGI Symbol;Acc:MGI:104748]	0	0	0	0.889976	0	0	0	0	0
Metrn	meteorin, glial cell differentiation regulator [Source:MGI Symbol;Acc:MGI:1917333]	0	0	0.196502	2.57729	1.81296	1.83631	1.11702	3.02508	5.17311
Lmf1	lipase maturation factor 1 [Source:MGI Symbol;Acc:MGI:1923733]	18.505	7.25628	3.95294	7.85316	7.87765	5.49993	0	0	8.72022
Narfl	nuclear prelamin A recognition factor-like [Source:MGI Symbol;Acc:MGI:1914813]	20.5034	34.0364	23.6004	22.137	13.743	33.7805	0.0316337	9.3498	7.79839
Angptl4	angiopoietin-like 4 [Source:MGI Symbol;Acc:MGI:1888999]	2.54919	5.20766	6.19543	8.2258	3.74678	0	9.1667	0	8.05342
Dbf4	DBF4 zinc finger [Source:MGI Symbol;Acc:MGI:1351328]	3.8073	15.9588	2.13582	9.61884	12.1448	10.8776	28.6259	23.8603	19.8537
Daxx	Fas death domain-associated protein [Source:MGI Symbol;Acc:MGI:1197015]	37.078	8.71234	12.5681	9.74315	18.6559	42.074	31.5635	71.2032	0.0833861
Cd320	CD320 antigen [Source:MGI Symbol;Acc:MGI:1860083]	18.9528	26.6453	22.4408	39.1419	24.5657	14.417	16.2294	25.6445	0
Ipo4	importin 4 [Source:MGI Symbol;Acc:MGI:1923001]	6.65846	29.9716	3.14565	37.6799	22.4788	8.83216	37.784	0	0
Tm9sf1	transmembrane 9 superfamily member 1 [Source:MGI Symbol;Acc:MGI:1921390]	42.2658	45.887	32.0088	45.0292	33.7817	47.6265	54.3667	30.9852	38.0325
Rec8	REC8 meiotic recombination protein [Source:MGI Symbol;Acc:MGI:1929645]	0	0	0	1.65549	3.23799	0	7.58124	0	8.70333
Irf9	interferon regulatory factor 9 [Source:MGI Symbol;Acc:MGI:107587]	13.7019	4.98015	7.51607	9.08532	7.45459	3.39036	56.3538	15.0713	2.98738
Gmpr2	guanosine monophosphate reductase 2 [Source:MGI Symbol;Acc:MGI:1917903]	35.9237	50.8426	65.4285	73.0224	49.5457	40.6107	71.6867	41.1067	48.4757
Mdp1	magnesium-dependent phosphatase 1 [Source:MGI Symbol;Acc:MGI:1915131]	11.2679	9.42797	12.7324	34.8088	23.2828	23.0671	11.0028	31.8265	85.3741
Dhrs1	dehydrogenase/reductase (SDR family) member 1 [Source:MGI Symbol;Acc:MGI:1196314]	54.1775	39.1871	44.4654	23.6228	12.3003	43.0528	0	31.0272	0.0890609
Tmem161a	transmembrane protein 161A [Source:MGI Symbol;Acc:MGI:2384577]	13.5638	19.6003	3.38817	1.65138	2.69876	14.9637	21.2816	0	0
Armc6	armadillo repeat containing 6 [Source:MGI Symbol;Acc:MGI:1924063]	0	28.2708	17.0301	1.26843	8.34895	7.91771	0	10.9345	14.3632
Borcs8	BLOC-1 related complex subunit 8 [Source:MGI Symbol;Acc:MGI:1919618]	34.313	41.253	58.1688	34.29	44.3729	34.3013	70.904	48.4426	45.4918
Slc25a42	solute carrier family 25, member 42 [Source:MGI Symbol;Acc:MGI:1920345]	0.0633857	0.106731	0.0386969	2.247	1.96837	8.62759	0.0667121	0.0578021	0.0643718
Snx9	sorting nexin 9 [Source:MGI Symbol;Acc:MGI:1913866]	11.8815	5.13542	9.53693	4.06891	5.82292	1.97357	0	6.20734	0
Ranbp3	RAN binding protein 3 [Source:MGI Symbol;Acc:MGI:1919060]	38.9095	37.7824	50.5632	23.8445	21.495	31.8072	13.0967	26.5901	40.3849
Ndufa11	NADH:ubiquinone oxidoreductase subunit A11 [Source:MGI Symbol;Acc:MGI:1917125]	334.519	342.917	320.582	476.209	453.029	552.573	349.969	404.485	596.562
Nr2f6	nuclear receptor subfamily 2, group F, member 6 [Source:MGI Symbol;Acc:MGI:1352453]	13.8742	1.76709	13.2414	0.632866	2.43375	0	2.62206	0	2.46901
Use1	unconventional SNARE in the ER 1 homolog (S. cerevisiae) [Source:MGI Symbol;Acc:MGI:1914273]	104.814	92.7248	75.8154	118.995	143.492	88.525	169.99	191.826	210.71
Ocel1	occludin/ELL domain containing 1 [Source:MGI Symbol;Acc:MGI:1924340]	0.345453	4.44726	0.605462	2.95202	5.18342	0	11.8454	0	0.0158333
Braf	Braf transforming gene [Source:MGI Symbol;Acc:MGI:88190]	3.97141	3.54852	5.56882	5.26288	3.27825	0.0864152	4.55977	2.0478	0.109351
Ndufb2	NADH:ubiquinone oxidoreductase subunit B2 [Source:MGI Symbol;Acc:MGI:1915448]	453.553	704.416	605.69	534.657	494.348	597.108	534.816	274.063	407.855
Hltf	helicase-like transcription factor [Source:MGI Symbol;Acc:MGI:1196437]	15.4	12.5458	10.2079	12.6738	21.0988	8.01384	16.1604	35.9987	13.7083
Prpf6	pre-mRNA splicing factor 6 [Source:MGI Symbol;Acc:MGI:1922946]	12.5456	13.349	9.202	18.6428	15.8219	20.9602	22.0661	32.432	14.7561
Rgs19	regulator of G-protein signaling 19 [Source:MGI Symbol;Acc:MGI:1915153]	103.049	127.8	133.334	122.271	159.529	98.0524	110.897	105.333	248.612
Abhd3	abhydrolase domain containing 3 [Source:MGI Symbol;Acc:MGI:2147183]	2.48986	6.25798	15.5601	1.1502	0	0	0	0	0
Snrpd1	small nuclear ribonucleoprotein D1 [Source:MGI Symbol;Acc:MGI:98344]	224.667	86.6513	150.158	329.25	487.406	310.721	198.387	234.267	217.272
Tchp	trichoplein, keratin filament binding [Source:MGI Symbol;Acc:MGI:1925082]	4.91592	17.1607	3.22679	2.8087	4.70788	0.565229	10.5293	0.952528	0.737124
Tiam1	T cell lymphoma invasion and metastasis 1 [Source:MGI Symbol;Acc:MGI:103306]	5.88871	5.04223	0.918072	0.204512	3.30623	0.252742	0.407867	0.251745	20.2846
Tsc2	tuberous sclerosis 2 [Source:MGI Symbol;Acc:MGI:102548]	7.13242	21.8306	0.294148	18.169	4.18525	20.9002	60.373	42.4079	0.34638
Slc9a3r2	solute carrier family 9 (sodium/hydrogen exchanger), member 3 regulator 2 [Source:MGI Symbol;Acc:MGI:1890662]	0	0	7.94796	0	1.61251	6.68848	0	0	0
Puf60	poly-U binding splicing factor 60 [Source:MGI Symbol;Acc:MGI:1915209]	79.1774	61.2428	95.413	101.647	118.341	164.891	89.3854	120.185	153.055
Golga2	golgi autoantigen, golgin subfamily a, 2 [Source:MGI Symbol;Acc:MGI:2139395]	7.27982	4.73742	8.20135	4.52517	3.25112	0	0.0078126	3.35512	0
Uck1	uridine-cytidine kinase 1 [Source:MGI Symbol;Acc:MGI:98904]	28.0851	13.0776	40.8695	40.7006	26.3067	14.5465	60.7604	20.8843	50.7458
Scin	scinderin [Source:MGI Symbol;Acc:MGI:1306794]	7.40953	5.06928	0	12.3311	15.4405	32.8626	18.9472	2.86888	30.4631
Ikzf4	IKAROS family zinc finger 4 [Source:MGI Symbol;Acc:MGI:1343139]	2.13024	2.57402	0.131627	9.65501	1.49594	7.90043	2.48766	4.20119	2.52994
Mien1	migration and invasion enhancer 1 [Source:MGI Symbol;Acc:MGI:1913678]	258.33	415.511	383.486	209.026	183.476	209.419	166.279	207.573	99.8449
Axl	AXL receptor tyrosine kinase [Source:MGI Symbol;Acc:MGI:1347244]	12.3007	30.8405	17.2434	8.72624	13.5536	25.0417	6.68388	3.84259	28.7826
Tgfb1	transforming growth factor, beta 1 [Source:MGI Symbol;Acc:MGI:98725]	5.00193	1.85086	1.47512	1.45115	1.65721	1.16041	0.0608078	1.51083	0.072014
Ccdc97	coiled-coil domain containing 97 [Source:MGI Symbol;Acc:MGI:1196455]	11.8125	4.34868	3.39576	2.14122	3.28233	0	0	0.0235125	0
Zfp40	zinc finger protein 40 [Source:MGI Symbol;Acc:MGI:99185]	1.16006	0	0	2.69756	5.39555	0	4.77311	0	22.8863
Akap8l	A kinase (PRKA) anchor protein 8-like [Source:MGI Symbol;Acc:MGI:1860606]	31.6997	22.0102	23.2244	9.54246	12.8369	19.4449	36.761	44.1728	0.0153039
Pdcd2l	programmed cell death 2-like [Source:MGI Symbol;Acc:MGI:1915329]	18.3952	64.7673	31.056	53.3396	47.48	60.0875	0	27.4184	27.9857
Gtf2f1	general transcription factor IIF, polypeptide 1 [Source:MGI Symbol;Acc:MGI:1923848]	48.5547	67.624	65.9407	54.1234	68.4102	40.2389	36.1676	63.2848	78.6464
Clpp	caseinolytic mitochondrial matrix peptidase proteolytic subunit [Source:MGI Symbol;Acc:MGI:1858213]	57.8463	66.8523	114.436	99.4749	84.6362	108.919	78.3298	74.5697	66.8995
Alkbh7	alkB homolog 7 [Source:MGI Symbol;Acc:MGI:1913650]	49.3373	29.6855	37.4449	46.7233	27.3839	80.3864	30.9118	21.0548	34.4574
Dennd1c	DENN/MADD domain containing 1C [Source:MGI Symbol;Acc:MGI:1918035]	35.9305	13.3393	9.04061	17.5756	15.5717	3.6538	11.8893	59.7092	63.1585
Med6	mediator complex subunit 6 [Source:MGI Symbol;Acc:MGI:1917042]	38.6561	31.0519	71.2974	42.8927	33.6626	3.49918	33.1969	33.9962	15.5359
Lcp2	lymphocyte cytosolic protein 2 [Source:MGI Symbol;Acc:MGI:1321402]	111.56	35.9064	60.5418	228.635	179.829	193.633	391.935	345.018	241.787
Cse1l	chromosome segregation 1-like (S. cerevisiae) [Source:MGI Symbol;Acc:MGI:1339951]	16.76	14.2656	18.2805	52.0132	35.5265	15.3003	42.304	50.4502	23.0128
Naa20	N(alpha)-acetyltransferase 20, NatB catalytic subunit [Source:MGI Symbol;Acc:MGI:1915127]	269.128	432.279	392.804	306.421	288.124	301.696	157.551	235.577	270.392
Prkra	protein kinase, interferon inducible double stranded RNA dependent activator [Source:MGI Symbol;Acc:MGI:1344375]	2.34036	23.1512	13.9259	6.27042	9.34171	0.215469	7.41925	0	0
Fkbp7	FK506 binding protein 7 [Source:MGI Symbol;Acc:MGI:1336879]	2.42782	0.148406	0	0	0	6.50444	13.5236	0	0
Plekha3	pleckstrin homology domain-containing, family A (phosphoinositide binding specific) member 3 [Source:MGI Symbol;Acc:MGI:1932515]	4.53551	7.56359	1.66867	3.64696	4.10819	0.148347	16.6832	8.69234	4.52872
Ykt6	YKT6 v-SNARE homolog (S. cerevisiae) [Source:MGI Symbol;Acc:MGI:1927550]	25.7887	34.3993	38.1613	12.0628	19.5245	21.7668	13.7962	26.0089	3.7527
Baz1b	bromodomain adjacent to zinc finger domain, 1B [Source:MGI Symbol;Acc:MGI:1353499]	7.62006	3.56088	5.07904	7.34756	6.52384	14.5278	11.5017	9.69734	10.2304
Pex6	peroxisomal biogenesis factor 6 [Source:MGI Symbol;Acc:MGI:2385054]	0	0.657847	5.35536	1.40234	2.68048	0.0663948	0	3.57915	0
Mrpl2	mitochondrial ribosomal protein L2 [Source:MGI Symbol;Acc:MGI:1351622]	174.085	159.3	94.6744	160.538	131.457	134.861	65.5313	128.125	131.137
Mea1	male enhanced antigen 1 [Source:MGI Symbol;Acc:MGI:96957]	138.502	140.882	107.228	153.986	125.072	192.93	126.001	195.597	127.306
Kdelr1	KDEL (Lys-Asp-Glu-Leu) endoplasmic reticulum protein retention receptor 1 [Source:MGI Symbol;Acc:MGI:1915387]	31.613	37.0526	56.7445	18.3967	20.3255	22.613	39.4742	26.395	24.5189
Tmem143	transmembrane protein 143 [Source:MGI Symbol;Acc:MGI:1917459]	0	5.77699	2.29591	0.28561	2.46989	0.00650649	6.43266	1.8278	0.0767638
Ggct	gamma-glutamyl cyclotransferase [Source:MGI Symbol;Acc:MGI:95700]	6.71764	13.7526	25.3622	8.33575	47.6274	39.7836	18.3785	124.141	46.8227
Btbd6	BTB (POZ) domain containing 6 [Source:MGI Symbol;Acc:MGI:3026623]	0	26.2863	10.6256	2.62383	4.91146	0	0	13.392	0.0168836
Nudt14	nudix (nucleoside diphosphate linked moiety X)-type motif 14 [Source:MGI Symbol;Acc:MGI:1913424]	23.1808	39.5046	30.9688	106.891	31.9733	148.912	54.0193	62.8469	135.113
Flii	flightless I actin binding protein [Source:MGI Symbol;Acc:MGI:1342286]	25.2426	26.8291	26.3707	37.7259	21.6003	30.1753	23.2202	8.49668	27.8402
Top3a	topoisomerase (DNA) III alpha [Source:MGI Symbol;Acc:MGI:1197527]	2.79723	2.17103	0.203516	0.951881	3.93373	2.93016	4.97369	0	13.8704
Atg4d	autophagy related 4D, cysteine peptidase [Source:MGI Symbol;Acc:MGI:2444308]	4.46679	0	12.5855	3.86306	5.46253	4.26359	19.3816	13.514	21.5783
Qtrt1	queuine tRNA-ribosyltransferase catalytic subunit 1 [Source:MGI Symbol;Acc:MGI:1931441]	54.6483	33.9684	50.7361	80.9836	67.5298	67.3263	44.5969	20.6775	15.1452
Hdgfl2	HDGF like 2 [Source:MGI Symbol;Acc:MGI:1194492]	20.952	5.07965	11.1083	26.1806	14.1129	17.4783	47.786	58.8473	26.7627
Chaf1a	chromatin assembly factor 1, subunit A (p150) [Source:MGI Symbol;Acc:MGI:1351331]	5.78864	0.281686	0.34999	2.07973	3.73963	6.01802	0.0267439	7.3424	11.2608
Adprh	ADP-ribosylarginine hydrolase [Source:MGI Symbol;Acc:MGI:1098234]	77.1796	78.601	73.9072	63.3549	66.9214	75.7339	52.8486	26.3062	72.1878
Tmem39a	transmembrane protein 39a [Source:MGI Symbol;Acc:MGI:1915096]	32.9756	66.9259	20.998	71.3608	70.9146	103.179	56.8265	30.5219	91.4695
Timmdc1	translocase of inner mitochondrial membrane domain containing 1 [Source:MGI Symbol;Acc:MGI:1922139]	2.08197	4.35145	4.16446	8.57636	1.82068	6.35871	11.8479	3.55722	2.73684
Pla1a	phospholipase A1 member A [Source:MGI Symbol;Acc:MGI:1934677]	2.97569	2.49442	0	3.27429	3.7362	4.64639	8.53776	11.0487	0
Mcm2	minichromosome maintenance complex component 2 [Source:MGI Symbol;Acc:MGI:105380]	18.1213	21.737	8.511	29.5479	27.1866	12.5831	20.3045	35.8153	22.2471
Tpra1	transmembrane protein, adipocyte asscociated 1 [Source:MGI Symbol;Acc:MGI:1345190]	76.854	145.887	104.993	16.6035	9.06229	3.97152	27.1649	0	0
Nab1	Ngfi-A binding protein 1 [Source:MGI Symbol;Acc:MGI:107564]	6.9245	2.79603	10.3529	3.10867	8.56514	9.13609	21.8716	28.673	7.57088
Adgre5	adhesion G protein-coupled receptor E5 [Source:MGI Symbol;Acc:MGI:1347095]	10.6042	0	5.62438	16.2628	8.17519	16.3565	21.953	19.3476	20.4943
Il17ra	interleukin 17 receptor A [Source:MGI Symbol;Acc:MGI:107399]	4.12902	9.79513	8.54542	2.81351	4.7976	0.0211186	14.2603	12.4611	10.0135
Lamb1	laminin B1 [Source:MGI Symbol;Acc:MGI:96743]	2.93222	0	0	0	0	0	0	0	0
Arrdc2	arrestin domain containing 2 [Source:MGI Symbol;Acc:MGI:1918057]	11.8021	9.6813	0	3.62955	2.25117	0	5.64391	0	0
Cd36	CD36 molecule [Source:MGI Symbol;Acc:MGI:107899]	561.298	1764.16	1602.25	64.6076	109.727	407.435	9.07325	0.0274177	11.1429
Map2k7	mitogen-activated protein kinase kinase 7 [Source:MGI Symbol;Acc:MGI:1346871]	2.81175	3.5705	2.07226	3.74262	8.01415	0	6.29617	3.49518	0
Timm44	translocase of inner mitochondrial membrane 44 [Source:MGI Symbol;Acc:MGI:1343262]	15.0388	41.5336	56.6881	41.4814	26.4873	58.7826	24.8569	68.264	36.2841
Ap2a2	adaptor-related protein complex 2, alpha 2 subunit [Source:MGI Symbol;Acc:MGI:101920]	11.1962	20.0095	5.33612	6.10456	5.46006	6.81046	13.8387	21.678	19.9714
Pnkp	polynucleotide kinase 3'- phosphatase [Source:MGI Symbol;Acc:MGI:1891698]	58.3519	29.8316	26.1726	17.7786	29.1703	9.18013	37.109	27.2399	49.1974
Med25	mediator complex subunit 25 [Source:MGI Symbol;Acc:MGI:1922863]	8.62747	0.0978608	1.77863	2.45756	5.27316	0.256429	4.54637	7.33105	2.82526
Bcam	basal cell adhesion molecule [Source:MGI Symbol;Acc:MGI:1929940]	0	0	0	2.06634	3.02446	0	0.8898	0.683918	0
Clptm1	cleft lip and palate associated transmembrane protein 1 [Source:MGI Symbol;Acc:MGI:1927155]	83.9274	72.7493	86.9741	26.5543	50.3364	5.10438	28.8198	21.8914	24.4965
Relb	avian reticuloendotheliosis viral (v-rel) oncogene related B [Source:MGI Symbol;Acc:MGI:103289]	9.70816	9.42973	11.0311	9.73051	9.89603	6.69248	0	3.59249	4.86553
Tomm40	translocase of outer mitochondrial membrane 40 [Source:MGI Symbol;Acc:MGI:1858259]	51.7142	79.3196	52.0095	31.8178	42.9741	33.5511	7.62567	28.4256	22.4492
Apoe	apolipoprotein E [Source:MGI Symbol;Acc:MGI:88057]	345.752	321.894	77.2395	2.89112	7.2989	37.5874	0.108171	8.49743	0.0294268
Apoc2	apolipoprotein C-II [Source:MGI Symbol;Acc:MGI:88054]	4.37603	35.6087	13.5086	1.86594	0	0	0	0	0
Hbp1	high mobility group box transcription factor 1 [Source:MGI Symbol;Acc:MGI:894659]	100.38	104.355	118.737	36.51	60.9467	44.2518	88.6962	34.4729	86.4788
Prkar2b	protein kinase, cAMP dependent regulatory, type II beta [Source:MGI Symbol;Acc:MGI:97760]	5.57142	10.1657	5.46794	3.06616	7.65196	5.36247	0.0163383	0	0.0535322
Cdkn1b	cyclin-dependent kinase inhibitor 1B [Source:MGI Symbol;Acc:MGI:104565]	2.42729	0.28626	1.20925	3.12379	5.67441	9.10568	13.4375	14.8472	7.74329
Klf4	Kruppel-like factor 4 (gut) [Source:MGI Symbol;Acc:MGI:1342287]	9.72122	8.04771	8.92383	1.16462	2.48153	0.434038	0.147158	0	0.163539
Ap1m1	adaptor-related protein complex AP-1, mu subunit 1 [Source:MGI Symbol;Acc:MGI:102776]	78.9088	63.3061	76.8914	63.5754	49.8182	113.255	101.671	116.43	73.5932
Rab8a	RAB8A, member RAS oncogene family [Source:MGI Symbol;Acc:MGI:96960]	241.435	231.649	242.938	238.623	226.157	239.743	260.094	396.499	407.111
Hmgn2	high mobility group nucleosomal binding domain 2 [Source:MGI Symbol;Acc:MGI:96136]	721.257	268.615	389.614	2284.22	1906.06	1847.3	2564.98	2141.93	2341.33
Fam32a	family with sequence similarity 32, member A [Source:MGI Symbol;Acc:MGI:1915172]	60.3641	79.3497	70.0435	51.8371	55.9958	72.0775	68.1618	53.7167	82.928
Stard3nl	STARD3 N-terminal like [Source:MGI Symbol;Acc:MGI:1923455]	86.5128	89.2403	52.7932	122.48	112.951	81.3585	122.691	128.285	111.29
Stk11	serine/threonine kinase 11 [Source:MGI Symbol;Acc:MGI:1341870]	38.2605	103.422	57.9944	38.3554	35.9177	51.795	49.9588	13.1975	4.5065
Atp5d	ATP synthase, H+ transporting, mitochondrial F1 complex, delta subunit [Source:MGI Symbol;Acc:MGI:1913293]	305.434	279.71	222.061	180.083	230.152	289.839	243.312	158.016	198.747
Ppp5c	protein phosphatase 5, catalytic subunit [Source:MGI Symbol;Acc:MGI:102666]	47.2126	36.3083	85.2516	62.7325	43.3675	53.4412	32.7541	25.1801	24.3809
Cdk12	cyclin-dependent kinase 12 [Source:MGI Symbol;Acc:MGI:1098802]	2.99824	3.52082	3.60311	6.21331	2.56574	14.0212	3.48348	0.90952	0.836163
Lipe	lipase, hormone sensitive [Source:MGI Symbol;Acc:MGI:96790]	4.59944	6.91782	7.26197	5.25544	1.51608	9.02499	0	7.50172	0
Pafah1b2	platelet-activating factor acetylhydrolase, isoform 1b, subunit 2 [Source:MGI Symbol;Acc:MGI:108415]	19.5253	100.268	77.399	44.3347	61.9279	112.178	34.0598	54.5832	88.6611
Tbc1d8	TBC1 domain family, member 8 [Source:MGI Symbol;Acc:MGI:1927225]	8.79786	11.7362	6.87173	2.75816	11.8697	1.01017	0.208668	0	0
Cnot11	CCR4-NOT transcription complex, subunit 11 [Source:MGI Symbol;Acc:MGI:106580]	3.45833	7.80018	7.5215	2.96127	10.5296	6.3414	0	0	0
Slc2a3	solute carrier family 2 (facilitated glucose transporter), member 3 [Source:MGI Symbol;Acc:MGI:95757]	6.71133	0.048247	0.00482674	0.0310823	2.50738	0.0372486	15.984	36.7521	0.072845
Foxj2	forkhead box J2 [Source:MGI Symbol;Acc:MGI:1926805]	1.86813	1.33326	1.0638	1.09302	2.18805	0.686184	0	0	0
Sri	sorcin [Source:MGI Symbol;Acc:MGI:98419]	1034.92	865.405	834.571	1263.58	1021.56	1268.31	1414.72	1561.45	1323.62
Dgcr2	DiGeorge syndrome critical region gene 2 [Source:MGI Symbol;Acc:MGI:892866]	5.21028	5.0505	6.72069	5.00022	3.78154	5.19951	9.79086	4.40507	0.0250608
Irf3	interferon regulatory factor 3 [Source:MGI Symbol;Acc:MGI:1859179]	75.9245	61.459	28.6108	40.965	48.9593	38.5143	70.1551	65.2897	64.9527
Bcl2l12	BCL2-like 12 (proline rich) [Source:MGI Symbol;Acc:MGI:1922986]	31.1548	0.0491214	8.47845	34.798	29.6335	67.4169	29.8175	33.3899	24.2225
Zfp959	zinc finger protein 959 [Source:MGI Symbol;Acc:MGI:2385058]	3.27761	1.16608	0	3.58329	12.322	5.79713	0	27.4217	6.78904
Mpnd	MPN domain containing [Source:MGI Symbol;Acc:MGI:1915297]	29.3494	29.5334	30.7229	11.1125	18.8989	0.0230265	14.1627	18.3328	0.0777445
Sh3gl1	SH3-domain GRB2-like 1 [Source:MGI Symbol;Acc:MGI:700010]	33.5617	22.1134	19.879	11.289	18.4838	9.61455	18.0908	14.0635	40.3299
Ebi3	Epstein-Barr virus induced gene 3 [Source:MGI Symbol;Acc:MGI:1354171]	38.5285	46.6339	40.9033	120.806	114.255	109.198	71.9843	166.233	112.877
Yju2	YJU2 splicing factor [Source:MGI Symbol;Acc:MGI:1920136]	22.9973	5.58071	6.83931	18.4475	19.1921	10.3675	44.6667	12.4017	20.466
Ranbp2	RAN binding protein 2 [Source:MGI Symbol;Acc:MGI:894323]	2.83661	5.93221	1.16891	3.18463	2.22814	6.97201	8.45185	5.09381	4.73741
Grk5	G protein-coupled receptor kinase 5 [Source:MGI Symbol;Acc:MGI:109161]	0.1638	2.20127	8.34382	0.360661	0.00793532	5.36897	0	0	0.945842
Dvl3	dishevelled segment polarity protein 3 [Source:MGI Symbol;Acc:MGI:108100]	9.56306	8.47412	11.1829	7.81395	3.22145	0.0332773	10.0345	1.47808	10.7084
Abcf3	ATP-binding cassette, sub-family F (GCN20), member 3 [Source:MGI Symbol;Acc:MGI:1351656]	72.2516	40.5654	75.2488	57.1565	49.6915	57.6683	38.0016	0	8.17231
Eif2b5	eukaryotic translation initiation factor 2B, subunit 5 epsilon [Source:MGI Symbol;Acc:MGI:2446176]	43.5113	46.7572	38.5972	25.2406	25.3509	35.1513	42.4006	40.4715	7.44346
Cyth2	cytohesin 2 [Source:MGI Symbol;Acc:MGI:1334255]	55.3731	33.4701	53.3706	71.5907	44.7959	113.743	69.4058	112.351	86.1666
Sult2b1	sulfotransferase family, cytosolic, 2B, member 1 [Source:MGI Symbol;Acc:MGI:1926342]	0	5.9871	5.12573	0.383885	3.19198	0.145924	0.537064	0	0.266205
Hck	hemopoietic cell kinase [Source:MGI Symbol;Acc:MGI:96052]	12.7537	26.4466	48.8459	0	6.0576	11.9778	0	0	0
Mrpl4	mitochondrial ribosomal protein L4 [Source:MGI Symbol;Acc:MGI:2137210]	88.2069	62.4898	91.5034	55.2346	80.2628	59.5837	98.8236	82.7463	98.8123
Keap1	kelch-like ECH-associated protein 1 [Source:MGI Symbol;Acc:MGI:1858732]	3.40498	16.9169	10.7939	8.94164	5.8487	3.85991	13.1373	5.67807	2.82754
Glg1	golgi apparatus protein 1 [Source:MGI Symbol;Acc:MGI:104967]	14.2744	29.4468	14.3893	11.597	12.0956	11.7065	6.0999	18.1835	10.5098
Btbd2	BTB (POZ) domain containing 2 [Source:MGI Symbol;Acc:MGI:1933831]	2.07184	16.1083	1.08729	0.260296	1.7967	0	0	0	0
Csnk1g2	casein kinase 1, gamma 2 [Source:MGI Symbol;Acc:MGI:1920014]	17.216	2.49939	14.6733	23.5556	19.8445	8.1281	13.9361	18.2121	10.0442
Abhd17a	abhydrolase domain containing 17A [Source:MGI Symbol;Acc:MGI:106388]	10.4402	0.430662	0.182224	14.577	5.9794	31.6796	12.2058	9.57835	14.9875
Mob3a	MOB kinase activator 3A [Source:MGI Symbol;Acc:MGI:3050117]	78.0449	86.4417	55.8504	62.2675	95.0374	120.088	72.6968	73.1862	91.142
Cacnb3	calcium channel, voltage-dependent, beta 3 subunit [Source:MGI Symbol;Acc:MGI:103307]	50.871	83.6371	32.1582	7.15854	19.1319	19.6847	6.33553	0	5.65156
Fkbp11	FK506 binding protein 11 [Source:MGI Symbol;Acc:MGI:1913370]	26.2891	99.2781	119.162	22.2652	8.07492	49.9897	0.0666011	0.0424863	0.0925815
Ddx23	DEAD (Asp-Glu-Ala-Asp) box polypeptide 23 [Source:MGI Symbol;Acc:MGI:1921601]	4.21882	11.8839	3.81165	20.7261	16.3699	2.02087	12.3102	16.1917	0.112948
Pld3	phospholipase D family, member 3 [Source:MGI Symbol;Acc:MGI:1333782]	628.583	1899.2	2020.57	122.037	105.799	258.318	52.8849	40.1782	68.32
Cd79a	CD79A antigen (immunoglobulin-associated alpha) [Source:MGI Symbol;Acc:MGI:101774]	0	0	0	0	0.0190872	0	0	7.6714	0.204254
Rabac1	Rab acceptor 1 (prenylated) [Source:MGI Symbol;Acc:MGI:1201692]	197.101	312.085	314.408	107.429	161.262	175.577	157.54	142.182	104.887
Etv3	ets variant 3 [Source:MGI Symbol;Acc:MGI:1350926]	23.8988	21.1596	11.9267	2.71349	5.41979	11.696	0.0141726	5.06692	0.00568558
Prkcsh	protein kinase C substrate 80K-H [Source:MGI Symbol;Acc:MGI:107877]	30.8868	51.9777	40.941	17.6663	29.1311	18.7264	40.24	24.1172	26.609
St8sia6	ST8 alpha-N-acetyl-neuraminide alpha-2,8-sialyltransferase 6 [Source:MGI Symbol;Acc:MGI:2386797]	1.68698	0	0	0.375814	0.928814	2.19526	5.77156	0	1.97099
Fcgrt	Fc receptor, IgG, alpha chain transporter [Source:MGI Symbol;Acc:MGI:103017]	25.2209	59.2467	54.7756	0.73816	13.5854	26.35	0	0	0
Nosip	nitric oxide synthase interacting protein [Source:MGI Symbol;Acc:MGI:1913644]	84.344	116.998	98.008	108.62	92.7697	109.094	151.206	283.871	161.731
Pih1d1	PIH1 domain containing 1 [Source:MGI Symbol;Acc:MGI:1916095]	80.3126	15.4263	30.1059	67.5115	72.6392	73.3067	102.769	111.036	83.8122
Rps11	ribosomal protein S11 [Source:MGI Symbol;Acc:MGI:1351329]	1928.95	1358.73	1302.76	3096.95	3006.68	2703.97	2372.63	2352.88	2421.68
Supt5	suppressor of Ty 5 [Source:MGI Symbol;Acc:MGI:1202400]	20.4366	19.6041	16.8139	10.8326	13.1758	18.3179	7.06291	5.23819	19.2935
Paf1	Paf1, RNA polymerase II complex component [Source:MGI Symbol;Acc:MGI:1923988]	43.466	51.7032	61.2343	50.6732	37.646	53.693	30.2551	27.4681	95.8702
Timm50	translocase of inner mitochondrial membrane 50 [Source:MGI Symbol;Acc:MGI:1913775]	99.0323	76.6103	111.986	111.261	78.8524	73.2386	54.8069	95.9861	70.0612
Med29	mediator complex subunit 29 [Source:MGI Symbol;Acc:MGI:1914474]	28.5824	60.5605	45.2091	32.9254	40.4554	54.7236	17.2993	17.325	32.5324
Bicd1	BICD cargo adaptor 1 [Source:MGI Symbol;Acc:MGI:1101760]	0.704491	0.025189	0.661932	0.312628	2.07269	7.809	0.0261873	0.0345143	0.00906752
Ncstn	nicastrin [Source:MGI Symbol;Acc:MGI:1891700]	41.6787	63.8713	71.1064	16.5682	29.4982	13.5026	22.7108	31.1882	25.6637
Pex19	peroxisomal biogenesis factor 19 [Source:MGI Symbol;Acc:MGI:1334458]	37.5292	67.4684	61.4025	26.3699	16.9859	40.8148	32.9026	54.7822	53.216
Cyp4f18	cytochrome P450, family 4, subfamily f, polypeptide 18 [Source:MGI Symbol;Acc:MGI:1919304]	0	0	3.65834	0.554332	0	0	0	0	0
Impdh1	inosine monophosphate dehydrogenase 1 [Source:MGI Symbol;Acc:MGI:96567]	1.47081	3.12966	8.58043	1.1637	0.607812	0.865738	0	0	0
Dusp3	dual specificity phosphatase 3 (vaccinia virus phosphatase VH1-related) [Source:MGI Symbol;Acc:MGI:1919599]	56.8468	121.085	151.969	8.00685	8.20979	21.6656	0.00686206	0.00736923	1.25167
Prodh	proline dehydrogenase [Source:MGI Symbol;Acc:MGI:97770]	12.8539	14.543	7.60867	0	0	0	0	0	0
Ess2	ess-2 splicing factor [Source:MGI Symbol;Acc:MGI:107854]	5.32953	9.47876	5.15512	4.7079	10.5224	4.10293	13.8224	5.23749	2.92502
Slc25a1	solute carrier family 25 (mitochondrial carrier, citrate transporter), member 1 [Source:MGI Symbol;Acc:MGI:1345283]	30.2005	40.5139	53.3905	5.48456	12.0869	16.626	19.9137	20.287	10.7839
Dgcr6	DiGeorge syndrome critical region gene 6 [Source:MGI Symbol;Acc:MGI:1202877]	33.2283	50.2776	20.6171	31.5119	55.3105	55.6841	29.2424	32.9513	48.2319
Ddr1	discoidin domain receptor family, member 1 [Source:MGI Symbol;Acc:MGI:99216]	0	0.665944	0	1.35865	0.543987	0	0	0.0101761	0
Ier3	immediate early response 3 [Source:MGI Symbol;Acc:MGI:104814]	4.30921	38.0323	17.7289	14.0676	4.69594	0	0	10.6571	11.5006
Klc4	kinesin light chain 4 [Source:MGI Symbol;Acc:MGI:1922014]	15.5931	14.6724	16.8551	6.59708	5.99579	19.6746	8.20999	0	0
Ercc1	excision repair cross-complementing rodent repair deficiency, complementation group 1 [Source:MGI Symbol;Acc:MGI:95412]	80.3351	50.9724	38.8952	77.85	89.4129	118.913	60.2195	134.031	57.6839
As3mt	arsenic (+3 oxidation state) methyltransferase [Source:MGI Symbol;Acc:MGI:1929882]	3.09361	3.26563	7.58846	2.70166	5.40296	0	11.4652	0	0
Homer3	homer scaffolding protein 3 [Source:MGI Symbol;Acc:MGI:1347359]	14.029	35.5312	29.0046	3.3266	4.03704	1.70463	0.0930067	8.45993	0
Crtc1	CREB regulated transcription coactivator 1 [Source:MGI Symbol;Acc:MGI:2142523]	0.29786	0	1.63287	1.09225	0.379897	7.8864	1.67932	0.0301419	0
Rnf215	ring finger protein 215 [Source:MGI Symbol;Acc:MGI:1918923]	5.22225	3.52321	2.28144	1.72047	1.04842	0.105148	0	5.76845	10.9317
Aven	apoptosis, caspase activation inhibitor [Source:MGI Symbol;Acc:MGI:1921518]	7.77137	8.82129	0.948568	3.70115	10.4818	0.00625855	2.85576	0.112042	0.0228192
Crot	carnitine O-octanoyltransferase [Source:MGI Symbol;Acc:MGI:1921364]	31.2385	11.2773	20.4581	15.0428	16.9114	17.2766	14.2706	25.8791	34.0605
Rps6ka1	ribosomal protein S6 kinase polypeptide 1 [Source:MGI Symbol;Acc:MGI:104558]	17.7859	23.1474	19.2817	10.5348	23.7073	21.4505	17.2852	45.6556	25.3622
Snrnp200	small nuclear ribonucleoprotein 200 (U5) [Source:MGI Symbol;Acc:MGI:2444401]	11.6836	1.94369	15.4186	18.7404	18.6768	14.4484	13.5892	20.2418	29.0662
Ciao1	cytosolic iron-sulfur protein assembly 1 [Source:MGI Symbol;Acc:MGI:1346998]	14.3685	97.276	46.0796	57.2993	76.185	41.0974	63.5279	36.9984	38.8212
Taf6l	TATA-box binding protein associated factor 6 like [Source:MGI Symbol;Acc:MGI:2444957]	65.9431	93.3639	101.902	88.7927	68.9664	33.4276	70.7934	34.5869	65.4139
Insig2	insulin induced gene 2 [Source:MGI Symbol;Acc:MGI:1920249]	35.7857	109.028	102.36	62.0413	32.6648	30.9019	130.07	47.8032	19.8635
Kpna6	karyopherin (importin) alpha 6 [Source:MGI Symbol;Acc:MGI:1100836]	8.06343	14.3708	14.8938	2.00778	4.46741	8.54968	0	0	2.24737
Man1a	mannosidase 1, alpha [Source:MGI Symbol;Acc:MGI:104677]	10.4508	20.3597	18.9834	15.0078	23.4984	11.5987	18.1433	13.6494	17.1764
Itpkc	inositol 1,4,5-trisphosphate 3-kinase C [Source:MGI Symbol;Acc:MGI:2442554]	0	0	0	0	0	0	2.53127	0	0
Coq8b	coenzyme Q8B [Source:MGI Symbol;Acc:MGI:1924139]	10.4246	4.4028	19.2479	4.20376	4.7488	0	6.657	0	0
Brd8	bromodomain containing 8 [Source:MGI Symbol;Acc:MGI:1925906]	20.9926	10.805	15.1004	34.2206	29.0751	56.3652	69.0062	60.9948	21.9226
Kif20a	kinesin family member 20A [Source:MGI Symbol;Acc:MGI:1201682]	14.1083	0.21941	1.86023	38.4971	38.258	30.9843	53.7781	66.8435	67.6979
Farsa	phenylalanyl-tRNA synthetase, alpha subunit [Source:MGI Symbol;Acc:MGI:1913840]	21.4833	41.8025	33.8839	21.6937	39.5353	64.2345	14.5174	17.1495	46.6703
Gcdh	glutaryl-Coenzyme A dehydrogenase [Source:MGI Symbol;Acc:MGI:104541]	2.9464	5.60217	11.0561	7.31862	7.05403	23.9727	17.0016	0	0.0147408
Mast2	microtubule associated serine/threonine kinase 2 [Source:MGI Symbol;Acc:MGI:894676]	0.52933	4.42586	1.09261	0.148734	1.42298	5.62014	0	0.00581362	0
Dnase2a	deoxyribonuclease II alpha [Source:MGI Symbol;Acc:MGI:1329019]	10.6378	23.0804	30.2353	3.18314	0	11.6748	10.8341	12.4203	1.81156
Rad23a	RAD23 homolog A, nucleotide excision repair protein [Source:MGI Symbol;Acc:MGI:105126]	140.041	147.969	178.002	211.725	183.397	161.564	128.579	153.062	169.354
Calr	calreticulin [Source:MGI Symbol;Acc:MGI:88252]	151.403	280.092	246.882	160.726	174.665	143.492	79.5186	75.1973	111.402
Syce2	synaptonemal complex central element protein 2 [Source:MGI Symbol;Acc:MGI:1919096]	75.3681	11.6894	26.0665	76.2999	136.329	116.767	77.2077	88.2724	147.13
Nfat5	nuclear factor of activated T cells 5 [Source:MGI Symbol;Acc:MGI:1859333]	1.02656	1.04833	0.517	5.02965	4.97781	5.67437	10.3593	2.2409	6.36426
Nob1	NIN1/RPN12 binding protein 1 homolog [Source:MGI Symbol;Acc:MGI:1914869]	30.6225	57.2541	31.7465	38.7301	57.7446	69.4149	91.5892	34.5164	41.8502
Nqo1	NAD(P)H dehydrogenase, quinone 1 [Source:MGI Symbol;Acc:MGI:103187]	20.6441	36.6166	20.82	6.78899	11.3018	5.81668	21.6741	4.29745	7.24699
Gys1	glycogen synthase 1, muscle [Source:MGI Symbol;Acc:MGI:101805]	0.149398	4.96294	4.40744	2.57549	1.11332	2.56163	0.0801217	0.368703	0.424351
Ruvbl2	RuvB-like protein 2 [Source:MGI Symbol;Acc:MGI:1342299]	74.8041	69.5648	44.5977	192.29	150.587	145.412	105.046	106.723	107.242
Bax	BCL2-associated X protein [Source:MGI Symbol;Acc:MGI:99702]	690.243	686.176	592.055	898.554	936.514	1139.97	786.908	763.732	1134.34
Il7r	interleukin 7 receptor [Source:MGI Symbol;Acc:MGI:96562]	110.361	212.368	232.407	27.5881	26.9764	43.8807	30.8548	60.5054	48.4143
Tfam	transcription factor A, mitochondrial [Source:MGI Symbol;Acc:MGI:107810]	31.3742	14.0396	9.58942	65.439	49.0793	60.1615	51.9303	60.9342	15.2382
Zfp81	zinc finger protein 81 [Source:MGI Symbol;Acc:MGI:1890752]	1.74127	9.1486	9.68721	0	4.5998	0	8.41285	12.1417	8.74252
Mmd	monocyte to macrophage differentiation-associated [Source:MGI Symbol;Acc:MGI:1914718]	4.22565	2.48396	2.01248	3.62591	11.7075	0	0	18.5006	0
Fam162a	family with sequence similarity 162, member A [Source:MGI Symbol;Acc:MGI:1917436]	189.832	175.81	114.527	393.458	291.648	427.046	213.779	152.529	266.631
Rpl8	ribosomal protein L8 [Source:MGI Symbol;Acc:MGI:1350927]	451.706	446.539	343.892	700.455	766.216	796.969	603.598	588.887	759.268
Ssbp2	single-stranded DNA binding protein 2 [Source:MGI Symbol;Acc:MGI:1914220]	38.7405	32.7724	3.34098	98.0163	98.43	102.472	154.647	144.689	174.957
Fancl	Fanconi anemia, complementation group L [Source:MGI Symbol;Acc:MGI:1914280]	14.1789	9.04092	0	20.7698	34.0648	3.99076	17.9647	31.2429	23.2388
Gstm5	glutathione S-transferase, mu 5 [Source:MGI Symbol;Acc:MGI:1309466]	0	10.1917	12.2819	0	10.6306	10.8353	0	0	0
Gstm7	glutathione S-transferase, mu 7 [Source:MGI Symbol;Acc:MGI:1915562]	0	0	0	0	0	0	7.65532	0	0
Stat3	signal transducer and activator of transcription 3 [Source:MGI Symbol;Acc:MGI:103038]	44.7153	58.3268	45.2511	43.4637	31.8938	49.4652	26.4957	61.5383	41.4575
Stat5a	signal transducer and activator of transcription 5A [Source:MGI Symbol;Acc:MGI:103036]	5.1548	11.1544	4.4775	11.875	16.6852	12.9911	13.7385	5.01365	6.88593
Cavin1	caveolae associated 1 [Source:MGI Symbol;Acc:MGI:1277968]	1.42713	6.70366	0.362732	1.79575	2.81616	4.03096	2.09587	10.3939	0.0194127
Map3k11	mitogen-activated protein kinase kinase kinase 11 [Source:MGI Symbol;Acc:MGI:1346880]	2.88167	2.67599	3.02416	0	2.67544	0	0	0.23446	0
Akt2	thymoma viral proto-oncogene 2 [Source:MGI Symbol;Acc:MGI:104874]	9.71129	10.744	8.42508	5.08448	6.75897	12.8777	10.1544	17.7934	11.2884
Dnaja3	DnaJ heat shock protein family (Hsp40) member A3 [Source:MGI Symbol;Acc:MGI:1933786]	15.2697	14.4639	35.1265	16.7282	16.4064	27.3986	9.24084	10.1443	8.57065
Hmox2	heme oxygenase 2 [Source:MGI Symbol;Acc:MGI:109373]	121.38	145.91	276.53	107.525	72.8618	173.017	101.047	72.8724	121.005
Cdip1	cell death inducing Trp53 target 1 [Source:MGI Symbol;Acc:MGI:1913876]	11.6506	17.2508	19.7922	15.1873	9.04835	14.4173	10.2379	11.6449	22.7604
Map3k20	mitogen-activated protein kinase kinase kinase 20 [Source:MGI Symbol;Acc:MGI:2443258]	2.40937	4.65093	4.6395	2.72199	1.88883	5.88425	2.39614	1.35682	4.90322
Cwc15	CWC15 spliceosome-associated protein [Source:MGI Symbol;Acc:MGI:1913320]	116.713	79.2739	84.1246	178.113	223.586	204.37	225.721	217.502	196.072
Dnmt1	DNA methyltransferase (cytosine-5) 1 [Source:MGI Symbol;Acc:MGI:94912]	10.7576	13.5174	21.2872	22.4623	16.7555	26.4017	27.3639	31.2058	6.11049
Ppan	peter pan homolog [Source:MGI Symbol;Acc:MGI:2178445]	19.3083	21.0645	34.6038	41.1506	37.2903	30.3553	48.4734	11.2961	28.1144
Angptl2	angiopoietin-like 2 [Source:MGI Symbol;Acc:MGI:1347002]	5.70528	16.502	6.20531	0.273583	0.52985	6.88616	0	7.05701	0
Cacna1b	calcium channel, voltage-dependent, N type, alpha 1B subunit [Source:MGI Symbol;Acc:MGI:88296]	4.49713	0	0.19819	0	0	0	0	0	0
Trmt10a	tRNA methyltransferase 10A [Source:MGI Symbol;Acc:MGI:1920421]	6.14357	8.35145	17.357	19.3697	10.0113	3.32644	2.18061	0.497396	27.809
Etv1	ets variant 1 [Source:MGI Symbol;Acc:MGI:99254]	4.62026	0	0	0	1.00343	0.00394782	0.0301729	0	0
Kifc2	kinesin family member C2 [Source:MGI Symbol;Acc:MGI:109187]	2.85997	2.58812	0.155383	0.704301	0.30361	0.392521	0	0.0112077	0.0987562
Psap	prosaposin [Source:MGI Symbol;Acc:MGI:97783]	0	0	0	257.482	486.695	706.369	76.6683	87.6179	117.913
Ikbkg	inhibitor of kappaB kinase gamma [Source:MGI Symbol;Acc:MGI:1338074]	21.8209	89.7845	58.0253	14.1758	13.1227	19.4993	22.3972	3.26739	20.6874
Wars2	tryptophanyl tRNA synthetase 2 (mitochondrial) [Source:MGI Symbol;Acc:MGI:1917810]	4.95895	4.3238	0	5.5448	6.41216	0.114787	7.64722	6.86866	2.10765
Atn1	atrophin 1 [Source:MGI Symbol;Acc:MGI:104725]	5.91122	13.3649	9.58205	0.45674	2.57502	1.26805	0.116209	0	12.0165
Phb2	prohibitin 2 [Source:MGI Symbol;Acc:MGI:102520]	116.547	225.826	148.912	207.254	277.606	243.837	86.6208	139.197	215.276
Ptpn6	protein tyrosine phosphatase, non-receptor type 6 [Source:MGI Symbol;Acc:MGI:96055]	221.556	156.213	156.09	211.99	215.96	165.492	117.145	168.716	210.315
Eno2	enolase 2, gamma neuronal [Source:MGI Symbol;Acc:MGI:95394]	2.76464	8.05218	0	3.25957	4.34578	0	0	0	0
Emg1	EMG1 N1-specific pseudouridine methyltransferase [Source:MGI Symbol;Acc:MGI:1315195]	241.173	92.9078	109.641	261.517	330.375	243.539	297.27	504.938	432.101
Lpcat3	lysophosphatidylcholine acyltransferase 3 [Source:MGI Symbol;Acc:MGI:1315211]	33.995	69.8702	48.9558	26.0838	32.184	25.8073	11.9432	44.3409	31.971
Atp6v1f	ATPase, H+ transporting, lysosomal V1 subunit F [Source:MGI Symbol;Acc:MGI:1913394]	947.351	1465.73	1713.26	664.736	587.45	498.376	428.793	641.518	479.51
Il12b	interleukin 12b [Source:MGI Symbol;Acc:MGI:96540]	28.8806	29.8526	39.1651	54.3753	35.5922	48.9503	4.68818	0	8.61288
Clcn5	chloride channel, voltage-sensitive 5 [Source:MGI Symbol;Acc:MGI:99486]	2.26859	2.63049	4.8049	0.231196	0.679787	0	0	0	0
Clcn3	chloride channel, voltage-sensitive 3 [Source:MGI Symbol;Acc:MGI:103555]	9.2179	2.05533	5.49384	10.1934	11.2209	0.491807	21.1704	5.24207	14.3003
Hif3a	hypoxia inducible factor 3, alpha subunit [Source:MGI Symbol;Acc:MGI:1859778]	0	0	0	0	0	0	0	0	1.82804
Pde1c	phosphodiesterase 1C [Source:MGI Symbol;Acc:MGI:108413]	1.68905	1.53073	0.00694963	0	0.00645031	0	1.25273	0	3.90815
Utp20	UTP20 small subunit processome component [Source:MGI Symbol;Acc:MGI:1917933]	9.4898	2.85739	2.1669	3.05315	4.01122	0	12.8198	6.68303	6.82111
Spic	Spi-C transcription factor (Spi-1/PU.1 related) [Source:MGI Symbol;Acc:MGI:1341168]	0.0718645	14.0789	19.2445	0.0279259	2.80751	0.269297	0.0626411	0	0.0152403
Cul3	cullin 3 [Source:MGI Symbol;Acc:MGI:1347360]	53.9258	10.8008	36.7755	43.909	24.9547	53.5049	43.9391	57.7786	123.447
Large1	LARGE xylosyl- and glucuronyltransferase 1 [Source:MGI Symbol;Acc:MGI:1342270]	2.24857	2.28601	6.80654	0.693848	2.52764	0	0	0	0
Ddx56	DEAD (Asp-Glu-Ala-Asp) box polypeptide 56 [Source:MGI Symbol;Acc:MGI:1277172]	35.2787	85.9733	79.708	91.5463	83.205	91.0801	70.4085	28.6405	38.9339
Tmed4	transmembrane p24 trafficking protein 4 [Source:MGI Symbol;Acc:MGI:1915070]	65.894	103.405	117.049	57.5206	58.8876	81.6166	80.1234	63.4391	44.7246
Bid	BH3 interacting domain death agonist [Source:MGI Symbol;Acc:MGI:108093]	27.8235	32.9845	56.2764	33.9222	23.7258	30.7261	23.16	34.5996	8.02848
Ralb	v-ral simian leukemia viral oncogene B [Source:MGI Symbol;Acc:MGI:1927244]	34.9177	84.5121	71.8979	4.34717	13.7541	27.0654	5.29404	8.76691	1.93924
Ppp1cc	protein phosphatase 1 catalytic subunit gamma [Source:MGI Symbol;Acc:MGI:104872]	57.1427	13.0903	21.6448	47.022	52.7025	55.7481	39.4017	66.339	22.828
Dnajb11	DnaJ heat shock protein family (Hsp40) member B11 [Source:MGI Symbol;Acc:MGI:1915088]	118.514	150.434	122.126	99.1187	101.165	101.828	114.613	103.641	96.0511
Tbccd1	TBCC domain containing 1 [Source:MGI Symbol;Acc:MGI:1917823]	7.89592	20.3394	1.93993	4.90789	12.8805	6.86523	0	12.8758	13.1626
Clec11a	C-type lectin domain family 11, member a [Source:MGI Symbol;Acc:MGI:1298219]	3.9976	0	0	0.67796	0.0362588	0	2.19881	0	1.96334
Zfp324	zinc finger protein 324 [Source:MGI Symbol;Acc:MGI:2444641]	1.01389	4.24454	2.21649	0	0.659684	2.70017	3.57942	0	0
Gab2	growth factor receptor bound protein 2-associated protein 2 [Source:MGI Symbol;Acc:MGI:1333854]	1.6759	3.51021	2.2233	0	0.200151	0	0	0	0
Coro1c	coronin, actin binding protein 1C [Source:MGI Symbol;Acc:MGI:1345964]	57.5513	99.1971	144.284	22.3905	19.7415	23.6832	16.9805	13.2538	32.4669
Tax1bp1	Tax1 (human T cell leukemia virus type I) binding protein 1 [Source:MGI Symbol;Acc:MGI:1289308]	132.472	244.161	299.616	138.359	140.553	166.398	221.524	141.454	142.024
Ctse	cathepsin E [Source:MGI Symbol;Acc:MGI:107361]	55.233	5.06724	0	62.889	40.3165	38.4029	144.395	139.484	199.688
Ndrg2	N-myc downstream regulated gene 2 [Source:MGI Symbol;Acc:MGI:1352498]	19.701	8.21252	0	11.4582	12.9242	20.7218	48.2033	13.9015	60.8772
Mettl17	methyltransferase like 17 [Source:MGI Symbol;Acc:MGI:1098577]	3.33117	45.9477	13.398	27.2269	22.1422	12.7921	56.2737	12.1597	60.0707
Arhgef40	Rho guanine nucleotide exchange factor (GEF) 40 [Source:MGI Symbol;Acc:MGI:2685515]	9.94197	18.5649	3.52214	0.890676	9.42242	19.9894	0.75054	0.111444	1.08376
Pnpla6	patatin-like phospholipase domain containing 6 [Source:MGI Symbol;Acc:MGI:1354723]	10.4643	0	11.8341	0	7.74765	0	0	2.90475	22.5371
Mcoln1	mucolipin 1 [Source:MGI Symbol;Acc:MGI:1890498]	49.7372	137.346	92.9605	10.4404	19.8127	33.8938	11.0382	14.825	67.899
Arhgef18	rho/rac guanine nucleotide exchange factor (GEF) 18 [Source:MGI Symbol;Acc:MGI:2142567]	3.58275	0	1.5802	0.858177	0.702206	1.40401	8.34458	9.14949	4.69602
Pkn2	protein kinase N2 [Source:MGI Symbol;Acc:MGI:109211]	4.5105	3.96266	11.5656	4.74235	11.2126	5.41491	7.63082	1.33717	1.27824
Cd33	CD33 antigen [Source:MGI Symbol;Acc:MGI:99440]	25.9432	39.0173	66.0418	5.47533	3.50326	18.1831	0	0	0.0173739
Etfb	electron transferring flavoprotein, beta polypeptide [Source:MGI Symbol;Acc:MGI:106098]	345.818	608.269	615.238	679.709	628.187	768.388	389.287	388.038	483.273
Nkg7	natural killer cell group 7 sequence [Source:MGI Symbol;Acc:MGI:1931250]	43.297	9.14203	0	195.916	349.838	436.288	200.965	166.62	87.6147
Stxbp2	syntaxin binding protein 2 [Source:MGI Symbol;Acc:MGI:107370]	167.299	293.965	280.381	65.4879	79.8186	148.181	91.1621	72.0665	113.918
Pcp2	Purkinje cell protein 2 (L7) [Source:MGI Symbol;Acc:MGI:97508]	2.10318	2.23354	3.87552	1.35746	1.1755	0	0	7.03403	0
Chn2	chimerin 2 [Source:MGI Symbol;Acc:MGI:1917243]	8.4212	0	0.371518	3.76384	2.57341	10.6089	8.05759	11.1819	0
Wwox	WW domain-containing oxidoreductase [Source:MGI Symbol;Acc:MGI:1931237]	6.84614	3.72893	9.92136	1.31216	5.9062	4.66465	2.45135	0	0
Slbp	stem-loop binding protein [Source:MGI Symbol;Acc:MGI:108402]	148.995	55.7328	70.9728	455.74	409.957	443.938	507.442	398.463	377.168
Arid3b	AT rich interactive domain 3B (BRIGHT-like) [Source:MGI Symbol;Acc:MGI:1930768]	0.0766827	0	4.87322	0.669131	2.43896	0	1.93329	0	0
Cnn2	calponin 2 [Source:MGI Symbol;Acc:MGI:105093]	77.3445	19.6834	9.77436	56.029	65.8079	72.9116	160.055	109.424	137.591
Polr2e	polymerase (RNA) II (DNA directed) polypeptide E [Source:MGI Symbol;Acc:MGI:1913670]	105.59	217.734	231.555	249.874	192.993	191.381	196.019	136.01	127.402
Myo9b	myosin IXb [Source:MGI Symbol;Acc:MGI:106624]	6.04116	8.57916	2.14387	6.79645	3.16343	2.44872	0.448759	0.122896	3.57399
Hdac9	histone deacetylase 9 [Source:MGI Symbol;Acc:MGI:1931221]	1.62019	0	0	0.682678	0	0	0	0	0
Ly9	lymphocyte antigen 9 [Source:MGI Symbol;Acc:MGI:96885]	50.0792	62.2832	69.533	42.8402	30.612	33.629	53.3735	25.2569	74.3884
Cd244a	CD244 molecule A [Source:MGI Symbol;Acc:MGI:109294]	4.96156	1.96988	7.26241	1.57018	4.76573	0	0	3.50758	0
Adgre1	adhesion G protein-coupled receptor E1 [Source:MGI Symbol;Acc:MGI:106912]	26.1104	81.2337	118.797	2.83282	4.19517	41.3677	0	0	0
Mtfp1	mitochondrial fission process 1 [Source:MGI Symbol;Acc:MGI:1916686]	0	0	10.5627	0	4.18021	10.5832	0	0	0
Rab23	RAB23, member RAS oncogene family [Source:MGI Symbol;Acc:MGI:99833]	1.31873	0	11.0513	3.69153	4.93477	0	5.73886	19.0883	1.90399
Rab11a	RAB11A, member RAS oncogene family [Source:MGI Symbol;Acc:MGI:1858202]	608.201	916.959	1217.4	507.974	598.929	860.995	230.317	306.987	444.387
Eif2b2	eukaryotic translation initiation factor 2B, subunit 2 beta [Source:MGI Symbol;Acc:MGI:2145118]	161.673	38.6551	157.023	147.541	146.504	189.987	199.577	179.658	165.017
Dlst	dihydrolipoamide S-succinyltransferase (E2 component of 2-oxo-glutarate complex) [Source:MGI Symbol;Acc:MGI:1926170]	14.4421	17.6986	10.0695	11.2901	18.6598	13.5301	28.5472	0.101067	36.8997
Pgf	placental growth factor [Source:MGI Symbol;Acc:MGI:105095]	0.272344	1.78077	1.19531	0	6.4671	0	0	0	0
Ulk2	unc-51 like kinase 2 [Source:MGI Symbol;Acc:MGI:1352758]	0.817825	7.48983	2.57969	0	0.624462	2.14304	0	3.32171	6.66882
Dgkq	diacylglycerol kinase, theta [Source:MGI Symbol;Acc:MGI:102918]	1.0538	2.31992	1.70918	0.770099	1.2031	1.36599	4.28322	1.13789	0.592255
Grap	GRB2-related adaptor protein [Source:MGI Symbol;Acc:MGI:1918770]	110.021	31.1049	0	81.4607	167.87	162.24	198.314	218.084	176.784
Chmp2b	charged multivesicular body protein 2B [Source:MGI Symbol;Acc:MGI:1916192]	49.773	72.8331	72.3125	36.9899	36.8705	54.5114	61.2349	21.3686	13.8448
Plod3	procollagen-lysine, 2-oxoglutarate 5-dioxygenase 3 [Source:MGI Symbol;Acc:MGI:1347008]	19.4906	42.3299	62.6446	2.45286	6.08764	12.4746	8.91539	0.664492	1.47151
Ap1s1	adaptor protein complex AP-1, sigma 1 [Source:MGI Symbol;Acc:MGI:1098244]	130.196	160.779	196.535	53.1145	83.4427	99.4622	65.1591	49.4684	46.977
Srpk1	serine/arginine-rich protein specific kinase 1 [Source:MGI Symbol;Acc:MGI:106908]	60.4044	47.508	22.2114	73.3135	64.6067	63.4016	108.121	128.843	137.66
Lbr	lamin B receptor [Source:MGI Symbol;Acc:MGI:2138281]	67.7011	4.9428	2.38928	90.8993	95.5118	45.9008	155.2	140.688	209.051
Crabp2	cellular retinoic acid binding protein II [Source:MGI Symbol;Acc:MGI:88491]	0	0	0	11.8956	11.2462	0	0	0	0
Prcc	papillary renal cell carcinoma (translocation-associated) [Source:MGI Symbol;Acc:MGI:2137738]	0	7.21535	6.59702	3.08693	1.08814	7.8773	6.23766	0	0
Rrnad1	ribosomal RNA adenine dimethylase domain containing 1 [Source:MGI Symbol;Acc:MGI:2387197]	13.4385	7.39664	8.47699	18.3822	17.6991	20.1314	11.8695	20.8026	8.72379
Hdgf	heparin binding growth factor [Source:MGI Symbol;Acc:MGI:1194494]	55.8255	78.6364	66.7244	44.6747	60.413	82.6704	12.5115	44.1795	33.8486
Thop1	thimet oligopeptidase 1 [Source:MGI Symbol;Acc:MGI:1354165]	5.34657	6.62778	2.27463	6.59849	7.21377	0.913334	0	2.22301	0
Apba3	amyloid beta (A4) precursor protein-binding, family A, member 3 [Source:MGI Symbol;Acc:MGI:1888527]	20.1242	17.4053	11.0164	3.14628	4.54783	9.63097	20.3402	0	0
Matk	megakaryocyte-associated tyrosine kinase [Source:MGI Symbol;Acc:MGI:99259]	9.81389	10.8452	15.0736	0	0	0	13.7928	2.96711	25.9829
Pias4	protein inhibitor of activated STAT 4 [Source:MGI Symbol;Acc:MGI:2136940]	16.6572	20.8575	18.4012	13.8815	21.8217	24.4915	9.83238	25.8701	23.6065
Map2k1	mitogen-activated protein kinase kinase 1 [Source:MGI Symbol;Acc:MGI:1346866]	45.0616	47.4427	52.5114	22.38	23.4396	42.3563	4.85816	28.406	60.5453
Sgta	small glutamine-rich tetratricopeptide repeat (TPR)-containing, alpha [Source:MGI Symbol;Acc:MGI:1098703]	44.8084	76.849	95.3749	37.5915	24.2	51.2589	25.8357	42.6283	10.3925
Tmem242	transmembrane protein 242 [Source:MGI Symbol;Acc:MGI:1917794]	224.859	273.529	313.583	316.09	221.341	225.807	286.566	290.563	214.695
Dtx2	deltex 2, E3 ubiquitin ligase [Source:MGI Symbol;Acc:MGI:1921448]	1.19977	0	2.95102	1.55288	0.908259	0	0	0	0
Hspb1	heat shock protein 1 [Source:MGI Symbol;Acc:MGI:96240]	0	4.39683	2.50076	0	1.88864	0	0	2.75054	0
Rasa4	RAS p21 protein activator 4 [Source:MGI Symbol;Acc:MGI:1858600]	20.7138	18.3141	16.0477	1.9352	0.364988	0	5.07971	0	0
Syt5	synaptotagmin V [Source:MGI Symbol;Acc:MGI:1926368]	0	0	0	0	0	0	0	18.9087	0
Hnrnpa2b1	heterogeneous nuclear ribonucleoprotein A2/B1 [Source:MGI Symbol;Acc:MGI:104819]	429.7	296.123	244.375	745.445	688.332	675.338	673.309	921.853	644.094
Ccdc130	coiled-coil domain containing 130 [Source:MGI Symbol;Acc:MGI:1914986]	17.0481	45.2771	52.7844	19.8556	17.2102	44.071	25.0423	21.6982	0
Mri1	methylthioribose-1-phosphate isomerase 1 [Source:MGI Symbol;Acc:MGI:1915123]	46.1134	69.2689	19.5727	60.573	78.2887	129.553	69.0305	10.8776	32.0781
Prkacb	protein kinase, cAMP dependent, catalytic, beta [Source:MGI Symbol;Acc:MGI:97594]	22.3011	6.92276	13.3773	18.9392	32.9753	19.3377	29.8178	73.1295	50.4044
Sgsh	N-sulfoglucosamine sulfohydrolase (sulfamidase) [Source:MGI Symbol;Acc:MGI:1350341]	4.49205	1.77553	1.04249	0	0.314151	0	1.80339	0	1.85058
Cstb	cystatin B [Source:MGI Symbol;Acc:MGI:109514]	1925.43	4144.57	4744.17	635.176	766.894	1407.42	425.02	230.544	373.291
Sh2b2	SH2B adaptor protein 2 [Source:MGI Symbol;Acc:MGI:1345171]	2.76246	16.3986	18.3643	0.109939	1.42904	0.989591	0	0	0
Pex5	peroxisomal biogenesis factor 5 [Source:MGI Symbol;Acc:MGI:1098808]	1.11937	11.0316	14.766	4.4756	1.8811	10.8513	0	0	2.31167
Jkamp	JNK1/MAPK8-associated membrane protein [Source:MGI Symbol;Acc:MGI:1915057]	68.7091	90.8901	108.884	63.3991	44.1392	71.6126	52.1577	39.1651	20.5382
Cd44	CD44 antigen [Source:MGI Symbol;Acc:MGI:88338]	61.2547	94.6549	94.4665	59.5952	50.5846	47.5336	22.8933	20.4743	31.2902
Slc1a2	solute carrier family 1 (glial high affinity glutamate transporter), member 2 [Source:MGI Symbol;Acc:MGI:101931]	0	5.90826	6.54481	0.224162	0	0	0	0	0
Eif2ak4	eukaryotic translation initiation factor 2 alpha kinase 4 [Source:MGI Symbol;Acc:MGI:1353427]	0.503148	1.65191	1.89224	4.73339	1.12372	1.45754	4.36408	0.308827	0.106453
Wdr1	WD repeat domain 1 [Source:MGI Symbol;Acc:MGI:1337100]	141.15	225.99	286.841	189.48	162.301	145.634	117.564	165.016	227.654
Slc2a9	solute carrier family 2 (facilitated glucose transporter), member 9 [Source:MGI Symbol;Acc:MGI:2152844]	0	3.57208	0	1.57313	0	0	0	4.7817	4.36456
Ndrg1	N-myc downstream regulated gene 1 [Source:MGI Symbol;Acc:MGI:1341799]	4.86425	17.0684	1.96096	9.3362	5.61999	1.95448	1.07808	17.0351	3.56874
4930550C14Rik	RIKEN cDNA 4930550C14 gene [Source:MGI Symbol;Acc:MGI:1922561]	2.2939	0	0	0	2.55392	0	0	11.3694	0
Man2b1	mannosidase 2, alpha B1 [Source:MGI Symbol;Acc:MGI:107286]	45.9432	73.2257	63.1117	16.386	11.1806	11.135	17.8205	22.1581	52.2079
Wdr83	WD repeat domain containing 83 [Source:MGI Symbol;Acc:MGI:1915086]	31.3946	37.8521	19.0175	76.639	53.8642	82.1761	46.4687	61.6534	79.1155
Prdx2	peroxiredoxin 2 [Source:MGI Symbol;Acc:MGI:109486]	412.756	411.742	309.446	663.204	630.853	840.779	348.462	321.228	496.329
Polr2a	polymerase (RNA) II (DNA directed) polypeptide A [Source:MGI Symbol;Acc:MGI:98086]	2.35586	2.62901	7.89272	3.2538	2.97315	4.82673	4.1027	2.69345	5.17553
Senp3	SUMO/sentrin specific peptidase 3 [Source:MGI Symbol;Acc:MGI:2158736]	49.6432	29.4183	37.5187	43.7394	25.1151	90.3779	30.563	26.4146	0.109969
Plekha8	pleckstrin homology domain containing, family A (phosphoinositide binding specific) member 8 [Source:MGI Symbol;Acc:MGI:2681164]	0.902057	0.00485611	0	0.013863	0.670209	1.54374	2.51865	1.66196	0
Spc25	SPC25, NDC80 kinetochore complex component, homolog (S. cerevisiae) [Source:MGI Symbol;Acc:MGI:1913692]	133.343	0.670129	7.07805	317.293	189.453	187.7	195.348	249.218	207.137
Ufd1	ubiquitin recognition factor in ER-associated degradation 1 [Source:MGI Symbol;Acc:MGI:109353]	73.9673	142.12	78.137	98.2326	117.335	93.1288	80.6957	155.351	74.4575
Zfp287	zinc finger protein 287 [Source:MGI Symbol;Acc:MGI:2176561]	1.21927	0	3.93983	2.92309	3.01484	5.6985	0.848335	12.5172	0
Prlr	prolactin receptor [Source:MGI Symbol;Acc:MGI:97763]	0	0	0	0.935733	0.0386201	1.71041	0	0	9.2605
Letm1	leucine zipper-EF-hand containing transmembrane protein 1 [Source:MGI Symbol;Acc:MGI:1932557]	9.96082	39.4865	47.4254	29.5556	27.5406	28.4682	19.632	6.61962	27.405
Ubqln1	ubiquilin 1 [Source:MGI Symbol;Acc:MGI:1860276]	24.4961	64.3137	86.6774	29.529	30.2165	36.4129	12.4936	31.0367	20.4166
Txn2	thioredoxin 2 [Source:MGI Symbol;Acc:MGI:1929468]	232.108	357.545	380.916	248.718	211.343	336.078	273.398	166.6	146.961
Crbn	cereblon [Source:MGI Symbol;Acc:MGI:1913277]	43.1065	27.023	17.572	38.9809	50.951	51.7274	84.7502	77.1332	54.9306
Msh6	mutS homolog 6 [Source:MGI Symbol;Acc:MGI:1343961]	5.45031	0	2.61001	4.89494	7.9679	6.04153	19.6598	22.8914	7.51609
Fbxo11	F-box protein 11 [Source:MGI Symbol;Acc:MGI:2147134]	7.08935	5.74697	7.48733	5.64738	7.55286	2.89935	0.288975	8.9253	13.854
Tbl2	transducin (beta)-like 2 [Source:MGI Symbol;Acc:MGI:1351652]	0.494999	1.77049	0.247897	0.00996972	0.142093	0.00394496	2.53763	4.95055	2.54324
Bud23	BUD23, rRNA methyltransferase and ribosome maturation factor [Source:MGI Symbol;Acc:MGI:1913388]	50.2172	109.614	52.215	61.2985	74.8313	28.5631	52.956	183.127	51.3024
Nid1	nidogen 1 [Source:MGI Symbol;Acc:MGI:97342]	2.64557	1.12763	0	0	0	0	0	0	0
Mcm5	minichromosome maintenance complex component 5 [Source:MGI Symbol;Acc:MGI:103197]	17.4205	1.32993	13.8482	83.8702	66.7619	47.0936	54.4519	94.1705	92.282
Hmox1	heme oxygenase 1 [Source:MGI Symbol;Acc:MGI:96163]	290.692	697.255	593.144	49.6013	47.7644	95.2823	0	1.26382	6.64199
Mprip	myosin phosphatase Rho interacting protein [Source:MGI Symbol;Acc:MGI:1349438]	0.995225	0.180501	8.02207	12.2966	8.82719	2.84517	4.37779	7.37877	27.0129
Cic	capicua transcriptional repressor [Source:MGI Symbol;Acc:MGI:1918972]	25.0383	16.6002	17.2112	7.37813	2.63326	5.69026	0	10.0833	0
Pafah1b3	platelet-activating factor acetylhydrolase, isoform 1b, subunit 3 [Source:MGI Symbol;Acc:MGI:108414]	36.7884	35.0067	33.3591	43.048	55.9515	63.4694	42.9745	32.5189	12.2371
Il27ra	interleukin 27 receptor, alpha [Source:MGI Symbol;Acc:MGI:1355318]	21.8634	0	0	8.58874	11.9131	9.45649	33.6382	16.7547	34.2705
Prkaca	protein kinase, cAMP dependent, catalytic, alpha [Source:MGI Symbol;Acc:MGI:97592]	7.09943	14.7064	3.79875	4.91873	7.16629	12.9691	14.0645	6.99334	0.398173
Asf1b	anti-silencing function 1B histone chaperone [Source:MGI Symbol;Acc:MGI:1914179]	149.574	0.0223938	22.7087	311.205	180.947	175.051	409.209	273.01	264.154
Ddx39	DEAD (Asp-Glu-Ala-Asp) box polypeptide 39 [Source:MGI Symbol;Acc:MGI:1915528]	102.309	132.631	133.573	307.358	296.134	185.425	242.735	331.517	243.985
Dnajb1	DnaJ heat shock protein family (Hsp40) member B1 [Source:MGI Symbol;Acc:MGI:1931874]	19.6492	21.9111	20.0855	19.0038	24.3691	30.7957	28.4489	45.7272	27.1944
Usp40	ubiquitin specific peptidase 40 [Source:MGI Symbol;Acc:MGI:2443184]	0.312708	4.81273	5.31173	1.3186	0.862885	0.50327	0.0355049	3.55207	5.58245
Kbtbd4	kelch repeat and BTB (POZ) domain containing 4 [Source:MGI Symbol;Acc:MGI:1914386]	1.23652	6.49198	1.01814	17.6505	32.8607	0.347725	7.79722	14.6622	8.86499
Celf1	CUGBP, Elav-like family member 1 [Source:MGI Symbol;Acc:MGI:1342295]	19.7737	14.4708	11.7056	10.8853	15.7459	14.7821	41.992	24.8172	14.4376
Ndufs3	NADH:ubiquinone oxidoreductase core subunit S3 [Source:MGI Symbol;Acc:MGI:1915599]	142.588	191.825	212.457	194.404	183.17	280.906	209.185	177.713	208.764
Por	P450 (cytochrome) oxidoreductase [Source:MGI Symbol;Acc:MGI:97744]	47.5524	121.924	140.573	7.03802	8.46961	9.32725	10.7815	16.5258	0
Igf1r	insulin-like growth factor I receptor [Source:MGI Symbol;Acc:MGI:96433]	2.42061	0.174947	0.306065	0.965219	4.5964	13.3956	6.83444	19.9562	1.7184
Insr	insulin receptor [Source:MGI Symbol;Acc:MGI:96575]	0.784617	1.75175	2.25181	0.311345	1.5364	9.89999	0	7.19612	0
Trim28	tripartite motif-containing 28 [Source:MGI Symbol;Acc:MGI:109274]	60.0528	37.7904	44.0402	107.484	71.5472	162.918	101.68	54.2276	28.5112
Ube2m	ubiquitin-conjugating enzyme E2M [Source:MGI Symbol;Acc:MGI:108278]	44.0716	41.1989	54.9402	62.4001	38.4134	36.7808	0	7.07999	15.9126
Adcy9	adenylate cyclase 9 [Source:MGI Symbol;Acc:MGI:108450]	1.29208	1.70672	1.9471	0.0196509	0	0	0	0	0
Mef2c	myocyte enhancer factor 2C [Source:MGI Symbol;Acc:MGI:99458]	0	5.46686	0.834427	0	3.49904	0	0	0	0
Ctr9	CTR9 homolog, Paf1/RNA polymerase II complex component [Source:MGI Symbol;Acc:MGI:109345]	7.71479	8.41748	12.0161	18.897	11.8655	3.48719	9.15906	13.94	24.555
Eif4g2	eukaryotic translation initiation factor 4, gamma 2 [Source:MGI Symbol;Acc:MGI:109207]	189.284	288.148	249.367	251.296	386.173	350.337	268.233	236.466	292.505
Pcyt1a	phosphate cytidylyltransferase 1, choline, alpha isoform [Source:MGI Symbol;Acc:MGI:88557]	15.7156	27.8984	31.3125	3.35346	5.81932	2.75368	0.372303	0	0
Zfp592	zinc finger protein 592 [Source:MGI Symbol;Acc:MGI:2443541]	1.42703	2.30581	0	6.8268	3.56099	0.14703	16.9742	19.9869	2.58393
Psmd4	proteasome (prosome, macropain) 26S subunit, non-ATPase, 4 [Source:MGI Symbol;Acc:MGI:1201670]	169.418	162.957	204.973	267	226.194	336.32	307.727	228.316	350.688
Snx6	sorting nexin 6 [Source:MGI Symbol;Acc:MGI:1919433]	122.532	135.173	236.671	160.268	225.194	89.026	167.198	205.732	148.168
Mthfd2	methylenetetrahydrofolate dehydrogenase (NAD+ dependent), methenyltetrahydrofolate cyclohydrolase [Source:MGI Symbol;Acc:MGI:1338850]	32.9022	33.2555	14.1259	46.9665	61.8326	85.9922	138.149	54.3694	72.4302
Kit	KIT proto-oncogene receptor tyrosine kinase [Source:MGI Symbol;Acc:MGI:96677]	0.985121	1.62377	0	1.09046	1.87588	3.36852	16.1854	0.142325	6.13457
Tomm40l	translocase of outer mitochondrial membrane 40-like [Source:MGI Symbol;Acc:MGI:3589112]	19.456	16.4481	17.139	5.4482	12.1945	7.08014	27.9784	11.3457	7.8395
Pan2	PAN2 poly(A) specific ribonuclease subunit [Source:MGI Symbol;Acc:MGI:1918984]	2.45836	0.33774	0	0.947771	3.03045	0	0.0155873	0.0429825	0
Cs	citrate synthase [Source:MGI Symbol;Acc:MGI:88529]	47.9368	53.3377	27.7169	40.8278	40.1256	51.5791	54.3169	40.5557	10.3357
Ampd3	adenosine monophosphate deaminase 3 [Source:MGI Symbol;Acc:MGI:1096344]	2.18674	2.96798	1.94065	0.267309	0.599427	4.55245	5.04405	0	0.0780355
Bcas2	breast carcinoma amplified sequence 2 [Source:MGI Symbol;Acc:MGI:1915433]	189.466	209.586	164.846	284.653	272.772	280.563	248.415	273.299	304.345
Sh2d1a	SH2 domain containing 1A [Source:MGI Symbol;Acc:MGI:1328352]	212.212	8.37182	5.7001	406.659	468.812	403.386	400.826	587.18	414.683
Ctcf	CCCTC-binding factor [Source:MGI Symbol;Acc:MGI:109447]	17.3986	9.69391	2.44828	22.1911	24.1219	14.3148	40.1889	34.7701	33.3659
Pard6a	par-6 family cell polarity regulator alpha [Source:MGI Symbol;Acc:MGI:1927223]	9.75718	0	0	7.09825	5.49985	18.8472	36.213	3.05049	0
Tfap4	transcription factor AP4 [Source:MGI Symbol;Acc:MGI:103239]	1.85072	0	0	1.20102	0.40893	0	0	0	0
Ranbp1	RAN binding protein 1 [Source:MGI Symbol;Acc:MGI:96269]	616.975	541.101	579.563	1299.98	1065.78	1075.34	973.488	698.818	749.024
Cd247	CD247 antigen [Source:MGI Symbol;Acc:MGI:88334]	116.882	1.92463	3.71064	154.145	156.971	82.4321	350.537	354.935	346.575
Rfx5	regulatory factor X, 5 (influences HLA class II expression) [Source:MGI Symbol;Acc:MGI:1858421]	1.46655	4.664	0.864176	1.3526	3.2049	0.591736	0	0	2.49669
Psmb4	proteasome (prosome, macropain) subunit, beta type 4 [Source:MGI Symbol;Acc:MGI:1098257]	377.47	385.188	378.102	531.72	555.33	650.703	464.24	376.018	388.548
Mmp8	matrix metallopeptidase 8 [Source:MGI Symbol;Acc:MGI:1202395]	80.6422	163.732	236.924	22.7401	20.2146	41.7784	0	0.0355972	0.0212967
Slc30a4	solute carrier family 30 (zinc transporter), member 4 [Source:MGI Symbol;Acc:MGI:1345282]	1.26308	0	1.91464	2.98123	2.49639	0	0	1.39924	3.7054
Sqor	sulfide quinone oxidoreductase [Source:MGI Symbol;Acc:MGI:1929899]	4.4162	6.44408	28.1168	16.5771	13.2278	7.57887	22.3969	0	29.0024
Bloc1s6	biogenesis of lysosomal organelles complex-1, subunit 6, pallidin [Source:MGI Symbol;Acc:MGI:1927580]	15.683	25.6837	71.4707	22.3635	31.3984	44.924	0.00768204	18.6607	9.56739
Metap1	methionyl aminopeptidase 1 [Source:MGI Symbol;Acc:MGI:1922874]	13.4336	14.6486	19.831	16.0689	17.7402	19.6652	20.4209	5.24397	18.0971
Gpr108	G protein-coupled receptor 108 [Source:MGI Symbol;Acc:MGI:1925558]	35.3174	83.4368	52.0464	5.30061	20.2624	34.4422	17.1628	17.3437	10.0313
Tnfsf14	tumor necrosis factor (ligand) superfamily, member 14 [Source:MGI Symbol;Acc:MGI:1355317]	9.36045	0	0	6.76323	8.88517	15.9143	0	5.71429	6.97424
Rsl1d1	ribosomal L1 domain containing 1 [Source:MGI Symbol;Acc:MGI:1913659]	107.249	105.187	106.536	202.116	224.553	133.682	210.966	252.042	183.957
Apc	APC, WNT signaling pathway regulator [Source:MGI Symbol;Acc:MGI:88039]	1.75021	1.29522	0.795573	0.900561	0.947516	1.57432	0	2.27156	5.73231
Reep5	receptor accessory protein 5 [Source:MGI Symbol;Acc:MGI:1270152]	111.938	182.077	158.577	55.421	74.5136	83.6957	50.8937	46.4348	56.9383
Ergic3	ERGIC and golgi 3 [Source:MGI Symbol;Acc:MGI:1913616]	70.8618	96.3392	116.017	25.8594	48.185	89.494	89.8136	52.2155	138.019
Uqcc1	ubiquinol-cytochrome c reductase complex assembly factor 1 [Source:MGI Symbol;Acc:MGI:1929472]	40.8436	102.081	97.4691	84.0178	44.6957	14.1482	68.3617	48.8021	33.6934
Spo11	SPO11 meiotic protein covalently bound to DSB [Source:MGI Symbol;Acc:MGI:1349669]	0	0	0	0	0.904784	0	0.00768192	26.1793	10.6899
Ncoa2	nuclear receptor coactivator 2 [Source:MGI Symbol;Acc:MGI:1276533]	1.56385	6.00925	0.927005	2.93893	5.89213	3.93518	3.09788	6.22663	1.25605
Nr2c2	nuclear receptor subfamily 2, group C, member 2 [Source:MGI Symbol;Acc:MGI:1352466]	2.27021	0.110914	1.42909	12.4382	4.52083	14.7804	28.4851	14.9241	1.50606
Nr2c1	nuclear receptor subfamily 2, group C, member 1 [Source:MGI Symbol;Acc:MGI:1352465]	0.00696352	1.28445	7.39152	1.80072	2.11894	6.16802	3.43823	14.4155	0
Smpd4	sphingomyelin phosphodiesterase 4 [Source:MGI Symbol;Acc:MGI:1924876]	5.467	5.53719	3.89243	4.1249	4.02628	1.6307	9.21115	0.289693	8.42382
Pex1	peroxisomal biogenesis factor 1 [Source:MGI Symbol;Acc:MGI:1918632]	5.59097	3.07064	0.545297	4.73348	6.09499	27.2312	22.1806	0.663089	21.1716
Otx1	orthodenticle homeobox 1 [Source:MGI Symbol;Acc:MGI:97450]	2.33345	0	0	0	0.139574	0	0	0	0
Kctd20	potassium channel tetramerisation domain containing 20 [Source:MGI Symbol;Acc:MGI:1914239]	13.958	13.4116	31.6913	13.6037	18.2117	22.6437	0.113007	25.6573	16.0393
Itgae	integrin alpha E, epithelial-associated [Source:MGI Symbol;Acc:MGI:1298377]	2.67381	0	1.13414	2.18634	6.72268	4.61904	5.10864	0	5.95655
Ctns	cystinosis, nephropathic [Source:MGI Symbol;Acc:MGI:1932872]	7.31084	11.0703	26.6268	0	4.36289	12.5461	8.54821	0	9.15281
P2rx5	purinergic receptor P2X, ligand-gated ion channel, 5 [Source:MGI Symbol;Acc:MGI:2137026]	5.97261	0	6.95924	4.38924	0	12.2349	0	0	0
Shpk	sedoheptulokinase [Source:MGI Symbol;Acc:MGI:1921887]	1.79068	0	0	0	1.32646	0	0	0	8.15835
Tuft1	tuftelin 1 [Source:MGI Symbol;Acc:MGI:109572]	0.0346205	6.06144	4.43419	0	0	0	6.1479	0	0
Rcn1	reticulocalbin 1 [Source:MGI Symbol;Acc:MGI:104559]	5.71606	7.83708	0.557229	6.28576	6.72503	14.9165	12.0231	14.1288	11.0143
Dnase1	deoxyribonuclease I [Source:MGI Symbol;Acc:MGI:103157]	0	0	0	0	1.86684	12.3457	0	0	8.94895
Trap1	TNF receptor-associated protein 1 [Source:MGI Symbol;Acc:MGI:1915265]	43.5891	30.8668	40.3128	71.4151	60.3972	70.2305	81.2383	83.0968	112.784
Naa60	N(alpha)-acetyltransferase 60, NatF catalytic subunit [Source:MGI Symbol;Acc:MGI:1922013]	24.2301	20.959	24.2897	15.0309	9.90086	12.9462	39.4477	14.3607	9.03565
1700037C18Rik	RIKEN cDNA 1700037C18 gene [Source:MGI Symbol;Acc:MGI:1920511]	8.58946	7.38011	12.4034	5.21657	13.1829	8.07905	8.48172	3.70521	2.75327
Ankrd13d	ankyrin repeat domain 13 family, member D [Source:MGI Symbol;Acc:MGI:1915673]	0.820786	0	5.80561	0	3.40774	1.61156	0	13.2957	0
Tpr	translocated promoter region, nuclear basket protein [Source:MGI Symbol;Acc:MGI:1922066]	100.376	35.6666	61.4943	105.18	103.323	129.338	152.622	128.257	104.278
Odr4	odr4 GPCR localization factor homolog [Source:MGI Symbol;Acc:MGI:2385108]	29.2974	81.6291	63.1802	52.3466	57.5494	56.8359	81.7392	27.755	6.54688
Prg4	proteoglycan 4 (megakaryocyte stimulating factor, articular superficial zone protein) [Source:MGI Symbol;Acc:MGI:1891344]	2.9287	1.25504	1.3653	3.15208	3.8329	4.24067	5.03578	8.91822	2.08001
Dhx34	DEAH (Asp-Glu-Ala-His) box polypeptide 34 [Source:MGI Symbol;Acc:MGI:1918973]	0	3.63804	0.956176	0	2.02048	0.0790392	0	0	0
Kptn	kaptin [Source:MGI Symbol;Acc:MGI:1890380]	8.05523	11.7635	0.546389	13.614	8.23362	14.0716	24.1414	10.6025	17.6015
Napa	N-ethylmaleimide sensitive fusion protein attachment protein alpha [Source:MGI Symbol;Acc:MGI:104563]	178.478	289.669	331.847	175.117	186.5	170.851	72.8852	242.948	98.3597
Sra1	steroid receptor RNA activator 1 [Source:MGI Symbol;Acc:MGI:1344414]	161.98	253.704	195.822	214.891	211.187	225.219	208.19	217.56	126.899
Atp5g1	ATP synthase, H+ transporting, mitochondrial F0 complex, subunit C1 (subunit 9) [Source:MGI Symbol;Acc:MGI:107653]	555.042	633.339	690.163	780.871	724.192	805.337	520.132	505.384	497.957
Snf8	SNF8, ESCRT-II complex subunit, homolog (S. cerevisiae) [Source:MGI Symbol;Acc:MGI:1343161]	50.9825	12.9406	16.6294	18.3954	23.9072	18.9394	7.76166	22.4062	14.7875
Tbcb	tubulin folding cofactor B [Source:MGI Symbol;Acc:MGI:1913661]	174	320.076	445.977	313.399	180.423	278.711	319.419	331.347	233.733
Inpp5k	inositol polyphosphate 5-phosphatase K [Source:MGI Symbol;Acc:MGI:1194899]	26.6354	6.6847	25.0498	38.2383	47.2554	39.2884	48.059	58.7255	45.4007
Crkl	v-crk avian sarcoma virus CT10 oncogene homolog-like [Source:MGI Symbol;Acc:MGI:104686]	2.12005	5.08814	3.43446	1.65023	5.35396	5.81546	4.48438	8.55397	5.63809
Clint1	clathrin interactor 1 [Source:MGI Symbol;Acc:MGI:2144243]	11.2904	3.94324	19.3619	6.73125	9.89347	21.9718	15.6322	8.51561	16.0404
Prss16	protease, serine 16 (thymus) [Source:MGI Symbol;Acc:MGI:1859181]	4.7357	4.22783	5.03592	0	1.72587	1.1857	47.5637	19.7186	0
Cdkal1	CDK5 regulatory subunit associated protein 1-like 1 [Source:MGI Symbol;Acc:MGI:1921765]	8.86484	28.1279	9.17517	7.38738	14.8384	14.279	7.80937	21.5913	0.0407667
Zbtb17	zinc finger and BTB domain containing 17 [Source:MGI Symbol;Acc:MGI:107410]	5.59816	13.639	13.6259	8.06644	2.71612	8.16709	20.7364	0	9.60722
Fblim1	filamin binding LIM protein 1 [Source:MGI Symbol;Acc:MGI:1921452]	25.6189	46.4184	34.8954	0.0101062	3.10593	7.10254	0	0	0
Hspb7	heat shock protein family, member 7 (cardiovascular) [Source:MGI Symbol;Acc:MGI:1352494]	0	2.12938	0	0	0	0	0	0	0
Ccdc159	coiled-coil domain containing 159 [Source:MGI Symbol;Acc:MGI:1914369]	4.59234	0	0	0	0.0336379	0	0	0	0
Mob1b	MOB kinase activator 1B [Source:MGI Symbol;Acc:MGI:1915723]	6.14669	12.2696	3.86622	3.05107	8.99783	3.76863	4.0741	1.92274	6.4463
Atp6v1b2	ATPase, H+ transporting, lysosomal V1 subunit B2 [Source:MGI Symbol;Acc:MGI:109618]	308.496	637.566	761.35	98.4329	88.2165	138.073	88.3961	41.0558	35.0243
Eps15l1	epidermal growth factor receptor pathway substrate 15-like 1 [Source:MGI Symbol;Acc:MGI:104582]	5.85981	5.17073	15.1078	15.3333	2.85203	8.62062	19.9091	5.65874	2.30417
Tep1	telomerase associated protein 1 [Source:MGI Symbol;Acc:MGI:109573]	59.6204	78.6944	72.6746	6.95905	10.9644	45.3085	33.6277	0.425368	17.7271
Ttc5	tetratricopeptide repeat domain 5 [Source:MGI Symbol;Acc:MGI:2683584]	76.425	21.9616	53.5011	74.5015	75.6135	89.2663	87.8325	146.002	73.2104
Osgep	O-sialoglycoprotein endopeptidase [Source:MGI Symbol;Acc:MGI:1913496]	89.0257	89.065	63.6783	67.7005	111.88	78.3441	170.169	52.2382	107.898
Aamp	angio-associated migratory protein [Source:MGI Symbol;Acc:MGI:107809]	114.073	224.033	202.178	94.5324	104.669	151.34	90.1442	118.561	81.2495
Tmbim1	transmembrane BAX inhibitor motif containing 1 [Source:MGI Symbol;Acc:MGI:1916910]	21.7852	89.1745	100.496	6.37088	13.7673	9.9924	1.57343	0.031802	1.60466
Arpc2	actin related protein 2/3 complex, subunit 2 [Source:MGI Symbol;Acc:MGI:1923959]	876.013	1267.63	1199.64	760.216	741.151	764.01	860.227	886.077	945.572
Kmt2b	lysine (K)-specific methyltransferase 2B [Source:MGI Symbol;Acc:MGI:109565]	0	0	0	0.937016	5.5345	1.09209	1.84493	8.33769	18.1193
Zbtb32	zinc finger and BTB domain containing 32 [Source:MGI Symbol;Acc:MGI:1891838]	8.97574	2.44752	0.548481	8.08708	6.51879	9.78264	12.7201	8.9916	10.4995
Upk1a	uroplakin 1A [Source:MGI Symbol;Acc:MGI:98911]	0	6.00445	0	2.1041	1.21723	0	0	0	16.5337
Tmem147	transmembrane protein 147 [Source:MGI Symbol;Acc:MGI:1915011]	107.494	130.737	102.915	158.98	113.835	112.203	83.2816	173.571	138.13
Rps9	ribosomal protein S9 [Source:MGI Symbol;Acc:MGI:1924096]	1297.63	1096.31	1075.86	2208.54	2219.07	2136.32	2011.76	1869.03	2150.53
Tfpt	TCF3 (E2A) fusion partner [Source:MGI Symbol;Acc:MGI:1916964]	35.0335	74.9059	89.059	84.9394	121.018	57.8744	89.469	122.029	46.2785
Ggt5	gamma-glutamyltransferase 5 [Source:MGI Symbol;Acc:MGI:1346063]	4.91563	0	0	0	1.46933	0	0	0	0
Crip2	cysteine rich protein 2 [Source:MGI Symbol;Acc:MGI:1915587]	50.6281	0	3.19407	22.9684	49.674	26.1009	9.52351	10.0353	36.6927
Crip1	cysteine-rich protein 1 (intestinal) [Source:MGI Symbol;Acc:MGI:88501]	1721.59	1094.4	538.336	1010.58	1131.61	1449.84	1794.45	1693.4	1899.47
Cbfa2t3	CBFA2/RUNX1 translocation partner 3 [Source:MGI Symbol;Acc:MGI:1338013]	3.82095	5.87368	3.34335	0.746336	1.71261	0.0325499	0	0	0
Fbln1	fibulin 1 [Source:MGI Symbol;Acc:MGI:95487]	0	0	0	0	1.7293	7.3559	0	10.4746	0
Pgrmc1	progesterone receptor membrane component 1 [Source:MGI Symbol;Acc:MGI:1858305]	119.936	136.135	171.664	52.2181	81.6885	82.1453	61.7472	62.0416	23.0659
Gcat	glycine C-acetyltransferase (2-amino-3-ketobutyrate-coenzyme A ligase) [Source:MGI Symbol;Acc:MGI:1349389]	0.563257	5.40585	0	30.2955	22.6531	8.25011	39.2152	20.6966	22.0945
Elovl1	elongation of very long chain fatty acids (FEN1/Elo2, SUR4/Elo3, yeast)-like 1 [Source:MGI Symbol;Acc:MGI:1858959]	128.801	275.156	367.755	128.941	107.489	143.928	61.4838	46.6231	69.6612
Med8	mediator complex subunit 8 [Source:MGI Symbol;Acc:MGI:1915269]	91.7422	133.06	202.659	159.267	115.59	192.68	142.521	122.653	46.1005
Hyi	hydroxypyruvate isomerase (putative) [Source:MGI Symbol;Acc:MGI:1915430]	11.4785	33.9894	6.25626	8.54228	12.376	1.73878	5.89694	4.60397	0
Cdc20	cell division cycle 20 [Source:MGI Symbol;Acc:MGI:1859866]	55.2897	0.061184	0	195.463	163.07	94.9823	218.243	209.447	140.935
Pfdn2	prefoldin 2 [Source:MGI Symbol;Acc:MGI:1276111]	137.534	163.542	204.309	224.296	210.836	220.899	193.54	156.488	136.166
Rnf114	ring finger protein 114 [Source:MGI Symbol;Acc:MGI:1933159]	68.4099	61.6083	38.0992	58.8436	55.5521	54.0178	89.1806	25.0831	64.8549
C330007P06Rik	RIKEN cDNA C330007P06 gene [Source:MGI Symbol;Acc:MGI:1924894]	12.9947	9.28115	21.2111	8.89183	12.8484	14.2601	6.94466	15.4204	8.90583
Srm	spermidine synthase [Source:MGI Symbol;Acc:MGI:102690]	91.0952	88.8294	83.5375	143.81	164.424	147.568	52.1953	67.4625	91.4364
Rbm14	RNA binding motif protein 14 [Source:MGI Symbol;Acc:MGI:1929092]	1.87312	0	3.62023	2.95662	5.3194	3.18066	5.11394	0	1.89155
A530013C23Rik	RIKEN cDNA A530013C23 gene [Source:MGI Symbol;Acc:MGI:3041178]	0.648883	1.04832	0.970654	0.508059	0	0	0	0	0
Zdhhc24	zinc finger, DHHC domain containing 24 [Source:MGI Symbol;Acc:MGI:1917855]	7.38802	6.69888	8.92202	2.73692	4.43492	0	0	0	2.73482
Ndor1	NADPH dependent diflavin oxidoreductase 1 [Source:MGI Symbol;Acc:MGI:1926047]	18.2619	4.51653	4.84363	4.54361	8.71146	0.0756091	0	0	0.0674872
Nsmf	NMDA receptor synaptonuclear signaling and neuronal migration factor [Source:MGI Symbol;Acc:MGI:1861755]	0.0988551	0	3.38288	0.101861	8.58902	0	0	13.2935	0
Pdk1	pyruvate dehydrogenase kinase, isoenzyme 1 [Source:MGI Symbol;Acc:MGI:1926119]	36.6944	21.6123	12.4136	5.9128	11.5684	8.76894	24.0928	84.231	43.5625
Ptbp1	polypyrimidine tract binding protein 1 [Source:MGI Symbol;Acc:MGI:97791]	49.6926	38.8351	33.0144	37.9824	50.065	61.7492	43.5785	38.6256	29.3263
Mvd	mevalonate (diphospho) decarboxylase [Source:MGI Symbol;Acc:MGI:2179327]	6.69731	28.3724	12.5861	7.53217	22.2553	0.164957	14.4968	19.55	32.8958
Cyba	cytochrome b-245, alpha polypeptide [Source:MGI Symbol;Acc:MGI:1316658]	4520.33	8370.13	9209.24	2482.78	2199.66	3446.93	1806.39	1844.93	1524.07
Stimate	STIM activating enhancer [Source:MGI Symbol;Acc:MGI:1921500]	9.44591	15.2438	11.5854	13.5949	4.30476	0.00937045	0.0171615	0	0
Sfmbt1	Scm-like with four mbt domains 1 [Source:MGI Symbol;Acc:MGI:1859609]	4.30936	4.71425	14.9368	3.24763	10.9179	9.9411	4.3605	1.27781	3.59293
Rundc3a	RUN domain containing 3A [Source:MGI Symbol;Acc:MGI:1858752]	1.67632	2.33798	1.79726	0.512088	2.27168	0	0	0	0.163165
Slc4a3	solute carrier family 4 (anion exchanger), member 3 [Source:MGI Symbol;Acc:MGI:109350]	0	0	0.727609	0	0	0	0	0	0
Cdt1	chromatin licensing and DNA replication factor 1 [Source:MGI Symbol;Acc:MGI:1914427]	25.9705	14.7375	18.3306	12.0061	14.8585	30.5721	5.6951	4.24791	23.3511
Snai3	snail family zinc finger 3 [Source:MGI Symbol;Acc:MGI:1353563]	0	0	0	0.569543	3.56872	6.50097	0	0	0
Aprt	adenine phosphoribosyl transferase [Source:MGI Symbol;Acc:MGI:88061]	297.443	366.856	291.761	330.909	321.422	422.224	234.664	89.766	128.529
Gtf2h1	general transcription factor II H, polypeptide 1 [Source:MGI Symbol;Acc:MGI:1277216]	23.7341	39.2704	33.0075	20.5089	23.867	29.3605	8.28228	21.3478	15.7118
Hfe	homeostatic iron regulator [Source:MGI Symbol;Acc:MGI:109191]	11.5566	12.612	22.4459	0.00985729	0.530571	0	0	0	0.0973685
Abhd1	abhydrolase domain containing 1 [Source:MGI Symbol;Acc:MGI:1931013]	0	0	0.354275	0	0.992525	2.97823	0	0	0.539995
Slc5a6	solute carrier family 5 (sodium-dependent vitamin transporter), member 6 [Source:MGI Symbol;Acc:MGI:2660847]	12.0262	4.43178	10.4261	1.21965	2.9565	0	0	0	0
Qrich1	glutamine-rich 1 [Source:MGI Symbol;Acc:MGI:1916482]	55.5292	50.6804	28.8336	26.9451	44.891	42.4399	63.6076	74.2505	68.691
P4htm	prolyl 4-hydroxylase, transmembrane (endoplasmic reticulum) [Source:MGI Symbol;Acc:MGI:1921693]	0	0	0	4.1426	3.11885	0	0	0	0
Usp19	ubiquitin specific peptidase 19 [Source:MGI Symbol;Acc:MGI:1918722]	11.5841	2.79125	15.0851	3.63954	2.12516	0.188181	7.84413	23.2197	11.1024
Pola1	polymerase (DNA directed), alpha 1 [Source:MGI Symbol;Acc:MGI:99660]	3.46673	1.99291	0.969861	8.52234	14.4227	12.111	3.41129	12.7462	9.98513
Cdc42	cell division cycle 42 [Source:MGI Symbol;Acc:MGI:106211]	361.734	458.115	396.342	392.56	474.885	519.405	353.396	426.285	472.493
Pknox1	Pbx/knotted 1 homeobox [Source:MGI Symbol;Acc:MGI:1201409]	4.53904	0.0611288	2.06403	4.8669	5.6951	4.66619	13.9252	20.3153	3.5028
D130043K22Rik	RIKEN cDNA D130043K22 gene [Source:MGI Symbol;Acc:MGI:3036268]	0	0	0	0	0	3.17864	0	0	0
Gmnn	geminin [Source:MGI Symbol;Acc:MGI:1927344]	86.8435	36.3057	31.4748	175.188	154.662	176.059	238.743	67.6595	183.477
Acot13	acyl-CoA thioesterase 13 [Source:MGI Symbol;Acc:MGI:1914084]	172.389	200.104	318.236	143.201	149.353	198.892	137.017	136.672	155.976
Zfp184	zinc finger protein 184 (Kruppel-like) [Source:MGI Symbol;Acc:MGI:1922244]	0	0	0	0	0	0	9.42422	0	0
Cdk4	cyclin-dependent kinase 4 [Source:MGI Symbol;Acc:MGI:88357]	221.687	408.179	337.987	582.359	549.231	384.451	606.481	462.885	332.234
B4galnt1	beta-1,4-N-acetyl-galactosaminyl transferase 1 [Source:MGI Symbol;Acc:MGI:1342057]	32.7793	76.6669	44.9642	5.00458	16.3476	3.18396	22.3147	26.5278	25.5896
Mettl1	methyltransferase like 1 [Source:MGI Symbol;Acc:MGI:1339986]	8.27852	17.0238	31.0825	19.4396	30.4912	14.6427	17.3509	22.038	10.2112
Tspan31	tetraspanin 31 [Source:MGI Symbol;Acc:MGI:1914375]	159.007	178.048	243.036	156.157	141.363	166.723	82.4004	123.242	130.73
Kif5b	kinesin family member 5B [Source:MGI Symbol;Acc:MGI:1098268]	77.7821	73.719	111.834	62.9902	102.409	90.0533	110.509	102.417	89.8518
Saal1	serum amyloid A-like 1 [Source:MGI Symbol;Acc:MGI:1926185]	10.2556	0	4.46116	13.2839	17.2477	7.78151	0.495115	23.3905	8.14
Cnp	2',3'-cyclic nucleotide 3' phosphodiesterase [Source:MGI Symbol;Acc:MGI:88437]	14.1757	4.57774	5.09743	20.5939	15.995	39.2068	46.0615	88.7675	51.5691
Ttc25	tetratricopeptide repeat domain 25 [Source:MGI Symbol;Acc:MGI:1921657]	0.115782	0.0594794	0.0566345	1.36463	0.102265	0.0658731	0.151334	0.142482	0.182859
Sulf2	sulfatase 2 [Source:MGI Symbol;Acc:MGI:1919293]	5.87158	13.6408	6.94696	0.556993	0.919834	0.256383	1.94841	0.860308	0.56825
Sod2	superoxide dismutase 2, mitochondrial [Source:MGI Symbol;Acc:MGI:98352]	117.458	246.974	336.496	142.596	134.208	249.859	127.681	155.207	171.305
Tmco6	transmembrane and coiled-coil domains 6 [Source:MGI Symbol;Acc:MGI:1919233]	0	0	0	2.71816	3.56325	0	0	0	0
Stambp	STAM binding protein [Source:MGI Symbol;Acc:MGI:1917777]	12.4394	21.7961	21.6482	12.1305	11.2154	12.9081	5.50927	0	0.0329872
Ezh1	enhancer of zeste 1 polycomb repressive complex 2 subunit [Source:MGI Symbol;Acc:MGI:1097695]	8.81014	3.33745	7.20028	2.84831	1.3297	14.4137	20.8884	9.13383	0
Ctnnb1	catenin (cadherin associated protein), beta 1 [Source:MGI Symbol;Acc:MGI:88276]	77.302	93.7774	106.727	32.0304	37.8089	39.0169	17.2018	26.9716	29.9301
Eif1b	eukaryotic translation initiation factor 1B [Source:MGI Symbol;Acc:MGI:1916219]	66.9451	107.496	126.03	59.3691	62.8997	94.8673	53.3957	55.2647	85.9073
Psmd2	proteasome (prosome, macropain) 26S subunit, non-ATPase, 2 [Source:MGI Symbol;Acc:MGI:1096584]	138.485	235.132	226.404	159.12	150.858	133.019	100.412	141.068	138.207
Syngr3	synaptogyrin 3 [Source:MGI Symbol;Acc:MGI:1341881]	2.92518	0	0	0	0.877217	0	0	0	6.85091
Vars	valyl-tRNA synthetase [Source:MGI Symbol;Acc:MGI:90675]	21.0308	15.9574	2.2573	21.8234	26.4322	9.23268	33.2832	50.93	49.6069
Msh5	mutS homolog 5 [Source:MGI Symbol;Acc:MGI:1329021]	1.05835	0	0	8.1289	11.9018	17.3611	20.2576	2.26798	20.4295
Abhd16a	abhydrolase domain containing 16A [Source:MGI Symbol;Acc:MGI:99476]	19.1602	35.1542	43.1364	4.23906	4.47464	0	12.0807	0.801842	4.08103
Neu1	neuraminidase 1 [Source:MGI Symbol;Acc:MGI:97305]	24.4171	122.428	91.3362	17.0419	8.47652	30.0969	9.72647	11.433	16.9717
Ddah2	dimethylarginine dimethylaminohydrolase 2 [Source:MGI Symbol;Acc:MGI:1859016]	2.42397	0	0	3.20017	0	0.0744721	0	7.78587	0.0667825
Clic1	chloride intracellular channel 1 [Source:MGI Symbol;Acc:MGI:2148924]	567.26	609.44	679.89	766	693.24	636.951	824.699	882.596	908.818
Lsm2	LSM2 homolog, U6 small nuclear RNA and mRNA degradation associated [Source:MGI Symbol;Acc:MGI:90676]	83.8479	17.4691	82.957	190.623	197.272	139.264	202.12	43.5164	123.251
Pole	polymerase (DNA directed), epsilon [Source:MGI Symbol;Acc:MGI:1196391]	3.48874	0.0147025	0.01388	10.1834	3.02095	5.28999	13.932	15.3418	0.00601278
Stx1a	syntaxin 1A (brain) [Source:MGI Symbol;Acc:MGI:109355]	0	7.82005	0	0	3.2977	0	0	0	0
Zfp775	zinc finger protein 775 [Source:MGI Symbol;Acc:MGI:2683557]	4.52413	0	0.376371	2.83849	1.31328	0	0	0	0
Mrpl49	mitochondrial ribosomal protein L49 [Source:MGI Symbol;Acc:MGI:108180]	24.3763	32.7538	31.8245	48.9149	43.2865	75.4301	43.1958	49.4391	48.9741
Dennd2c	DENN/MADD domain containing 2C [Source:MGI Symbol;Acc:MGI:3036254]	3.46601	0.0701096	0.0453165	0.0374603	0.444745	0	0	0	0.0205482
Mark3	MAP/microtubule affinity regulating kinase 3 [Source:MGI Symbol;Acc:MGI:1341865]	11.5751	19.9308	9.18039	5.15545	9.46984	13.5511	36.9401	36.3263	24.1315
Gatad1	GATA zinc finger domain containing 1 [Source:MGI Symbol;Acc:MGI:1914460]	17.5688	17.2607	22.151	22.8386	14.872	24.4309	10.4654	13.7763	10.6117
M6pr	mannose-6-phosphate receptor, cation dependent [Source:MGI Symbol;Acc:MGI:96904]	118.941	267.383	283.461	120.488	110.859	143.538	101.893	70.6707	59.797
Lrrc8a	leucine rich repeat containing 8A [Source:MGI Symbol;Acc:MGI:2652847]	2.00684	1.97973	4.16938	4.64071	2.87394	4.87899	3.62196	5.19203	3.9533
Ppp2r1a	protein phosphatase 2, regulatory subunit A, alpha [Source:MGI Symbol;Acc:MGI:1926334]	101.257	95.5619	157.428	103.406	145.293	53.235	78.1299	140.265	188.988
Fance	Fanconi anemia, complementation group E [Source:MGI Symbol;Acc:MGI:1920025]	0.275108	27.3052	9.90228	0.969434	10.3284	0.410221	0.716709	0.0638111	0.218971
Tinf2	Terf1 (TRF1)-interacting nuclear factor 2 [Source:MGI Symbol;Acc:MGI:107246]	10.5823	15.9125	14.5789	21.4871	23.4266	7.36052	26.6824	25.3179	48.5404
Dus3l	dihydrouridine synthase 3-like (S. cerevisiae) [Source:MGI Symbol;Acc:MGI:2147092]	15.4317	8.80124	8.5556	2.50403	2.19806	0.232537	20.4616	10.0929	8.03279
Gtpbp3	GTP binding protein 3 [Source:MGI Symbol;Acc:MGI:1917609]	4.0108	9.67341	7.9112	7.58081	1.11515	1.87257	11.1084	0	3.20252
Tgfbr1	transforming growth factor, beta receptor I [Source:MGI Symbol;Acc:MGI:98728]	10.2526	18.1227	14.6348	9.977	4.08274	23.9531	1.39323	4.70991	4.61593
Homer1	homer scaffolding protein 1 [Source:MGI Symbol;Acc:MGI:1347345]	0.830658	0	0.128654	1.5921	0.785244	10.6998	0	0	7.92928
Rad51c	RAD51 paralog C [Source:MGI Symbol;Acc:MGI:2150020]	0.00631507	0	0	2.41817	2.65022	0.0148395	1.79831	0.00756028	0.0472442
Cav1	caveolin 1, caveolae protein [Source:MGI Symbol;Acc:MGI:102709]	0.126739	22.4468	15.3702	0.941502	0	12.1552	0	0	0
Arpp19	cAMP-regulated phosphoprotein 19 [Source:MGI Symbol;Acc:MGI:1891691]	872.558	1046.71	920.108	1195.82	1125.39	1214.9	873.082	901.404	1142.84
Bcl2l1	BCL2-like 1 [Source:MGI Symbol;Acc:MGI:88139]	63.9768	132.548	93.4241	29.2655	40.0578	15.7467	8.16729	45.3701	37.4672
Khsrp	KH-type splicing regulatory protein [Source:MGI Symbol;Acc:MGI:1336214]	7.67369	2.66448	0.110399	1.46599	3.75461	4.59119	1.54872	0.325	4.51776
Dio2	deiodinase, iodothyronine, type II [Source:MGI Symbol;Acc:MGI:1338833]	12.774	67.7487	57.0109	3.472	2.47065	2.90714	3.79436	0	0.00428101
Ccdc124	coiled-coil domain containing 124 [Source:MGI Symbol;Acc:MGI:1916403]	90.8064	126.506	118.088	147.155	134.986	170.457	97.6007	99.5909	137.664
Cct4	chaperonin containing Tcp1, subunit 4 (delta) [Source:MGI Symbol;Acc:MGI:104689]	149.091	217.231	235.904	289.151	271.081	220.322	302.547	278.632	307.116
0610009B22Rik	RIKEN cDNA 0610009B22 gene [Source:MGI Symbol;Acc:MGI:1913300]	56.5938	176.353	130.005	151.686	84.6685	56.5795	40.8346	60.1444	34.6585
Cpt1c	carnitine palmitoyltransferase 1c [Source:MGI Symbol;Acc:MGI:2446526]	3.48123	3.40515	0.0160001	2.42329	1.27117	0	0.133063	0.0550883	0
Zfp655	zinc finger protein 655 [Source:MGI Symbol;Acc:MGI:1919861]	23.9108	33.2176	21.1473	13.7717	25.156	38.1758	36.6982	51.8372	14.1738
Rhoa	ras homolog family member A [Source:MGI Symbol;Acc:MGI:1096342]	108.599	108.768	176.858	126.872	144.56	126.637	142.722	163.596	99.9088
Zmiz1	zinc finger, MIZ-type containing 1 [Source:MGI Symbol;Acc:MGI:3040693]	7.90771	7.29855	8.5091	5.20669	4.03505	1.80093	6.19452	1.65754	2.9278
Ankrd26	ankyrin repeat domain 26 [Source:MGI Symbol;Acc:MGI:1917887]	1.2599	0	2.13858	6.04169	3.59042	0	5.22241	2.85649	5.21097
Aldh16a1	aldehyde dehydrogenase 16 family, member A1 [Source:MGI Symbol;Acc:MGI:1916998]	11.1015	6.0725	18.848	5.74763	1.42497	3.63199	15.6085	26.2041	0
Hnrnpa0	heterogeneous nuclear ribonucleoprotein A0 [Source:MGI Symbol;Acc:MGI:1924384]	8.24053	4.55816	7.05781	14.6305	21.1082	21.8875	13.3528	18.3901	8.55024
Prrg2	proline-rich Gla (G-carboxyglutamic acid) polypeptide 2 [Source:MGI Symbol;Acc:MGI:1929596]	4.63846	50.8946	53.1733	6.30149	3.93257	2.45791	0	0	0
Hnrnph1	heterogeneous nuclear ribonucleoprotein H1 [Source:MGI Symbol;Acc:MGI:1891925]	187.168	87.0965	51.7584	246.016	190.27	357.725	116.869	51.1037	226.644
Ift43	intraflagellar transport 43 [Source:MGI Symbol;Acc:MGI:1923661]	22.6423	43.1624	57.7725	7.40806	17.4124	21.4178	0.0478805	39.3461	9.03993
Id3	inhibitor of DNA binding 3 [Source:MGI Symbol;Acc:MGI:96398]	205.184	139.108	93.1069	239.351	95.9051	217.268	123.236	163.156	143.721
Arid1a	AT rich interactive domain 1A (SWI-like) [Source:MGI Symbol;Acc:MGI:1935147]	11.4565	2.40777	6.38439	9.22563	9.93398	12.4974	12.4095	20.5573	14.0635
Ctsd	cathepsin D [Source:MGI Symbol;Acc:MGI:88562]	2406.9	7301.57	6933.08	263.646	439.325	838.409	43.7249	64.3092	83.0421
Rplp1	ribosomal protein, large, P1 [Source:MGI Symbol;Acc:MGI:1927099]	1406.74	1494.84	1211.16	1583.59	1740.88	1420.12	1341.61	1468.38	1241.17
Abhd8	abhydrolase domain containing 8 [Source:MGI Symbol;Acc:MGI:1918946]	30.8281	0	6.37367	24.038	18.2156	14.8457	35.8658	29.0374	19.1521
Ift22	intraflagellar transport 22 [Source:MGI Symbol;Acc:MGI:1914536]	12.7134	53.1234	48.7503	15.0099	22.4832	15.5355	29.7656	0	18.0448
1700008O03Rik	RIKEN cDNA 1700008O03 gene [Source:MGI Symbol;Acc:MGI:1916599]	0	0	0.0148267	0	0.0221219	0	0.0126278	0.0135312	14.64
Mid1ip1	Mid1 interacting protein 1 (gastrulation specific G12-like (zebrafish)) [Source:MGI Symbol;Acc:MGI:1915291]	17.9384	73.4279	56.3356	18.7189	13.2906	20.3756	34.787	0	6.23796
Ap2s1	adaptor-related protein complex 2, sigma 1 subunit [Source:MGI Symbol;Acc:MGI:2141861]	294.855	371.937	350.688	301.883	241.904	362.887	285.747	283.879	355.124
Fhl2	four and a half LIM domains 2 [Source:MGI Symbol;Acc:MGI:1338762]	0	0	0	2.62047	1.02014	0	0	0	0
Emc10	ER membrane protein complex subunit 10 [Source:MGI Symbol;Acc:MGI:1916933]	66.2936	131.553	76.1345	23.0033	30.0723	42.4364	29.4744	28.4515	25.0532
Fbxw9	F-box and WD-40 domain protein 9 [Source:MGI Symbol;Acc:MGI:1915878]	7.28693	0.176385	0	2.16411	6.51096	7.66639	27.548	0	26.7942
Fnbp4	formin binding protein 4 [Source:MGI Symbol;Acc:MGI:1860513]	12.25	16.8028	4.30998	10.0384	13.3448	49.1585	45.2532	22.4736	5.6249
Cers4	ceramide synthase 4 [Source:MGI Symbol;Acc:MGI:1914510]	18.8023	0	2.49243	8.06858	20.8164	40.0155	18.0671	4.5952	33.8772
Scrn3	secernin 3 [Source:MGI Symbol;Acc:MGI:1921866]	12.0948	17.6998	12.9492	6.15409	5.78253	11.484	7.7349	4.47742	18.0631
Phax	phosphorylated adaptor for RNA export [Source:MGI Symbol;Acc:MGI:1891839]	51.922	53.0976	31.5472	67.3754	77.2082	135.542	89.8841	95.7355	134.012
Tle1	transducin-like enhancer of split 1 [Source:MGI Symbol;Acc:MGI:104636]	3.2806	0	1.39647	0	0.0543492	0	0	0	0
1700109H08Rik	RIKEN cDNA 1700109H08 gene [Source:MGI Symbol;Acc:MGI:1924286]	3.69931	0.663346	0.180405	0.466144	1.68583	1.63031	8.43073	1.3496	2.62737
Relt	RELT tumor necrosis factor receptor [Source:MGI Symbol;Acc:MGI:2443373]	0.928615	2.46358	6.08089	2.11372	4.57925	0.0253006	0	0	7.85276
Snrpb2	U2 small nuclear ribonucleoprotein B [Source:MGI Symbol;Acc:MGI:104805]	102.644	88.0686	52.6512	132.877	154.055	154.217	228.336	156.887	130.955
Ubc	ubiquitin C [Source:MGI Symbol;Acc:MGI:98889]	95.4708	155.119	209.115	43.9815	61.034	55.2841	34.5905	45.522	55.6047
Prpf31	pre-mRNA processing factor 31 [Source:MGI Symbol;Acc:MGI:1916238]	75.75	69.2536	78.532	83.1733	74.4124	113.401	41.1193	58.5888	57.5375
Sertad1	SERTA domain containing 1 [Source:MGI Symbol;Acc:MGI:1913438]	37.1533	10.6791	20.7011	4.60576	9.86641	17.8298	0	0	0
Carhsp1	calcium regulated heat stable protein 1 [Source:MGI Symbol;Acc:MGI:1196368]	22.3028	18.2154	18.4447	19.1959	14.1029	10.0373	9.14105	6.54526	19.6907
Elk3	ELK3, member of ETS oncogene family [Source:MGI Symbol;Acc:MGI:101762]	11.607	27.5033	7.88158	8.22941	28.7844	19.8087	12.6043	15.2216	25.9678
Herpud2	HERPUD family member 2 [Source:MGI Symbol;Acc:MGI:1915393]	6.34574	6.58224	12.0696	0.13655	2.34617	6.57337	0	9.38109	0
Rdh13	retinol dehydrogenase 13 (all-trans and 9-cis) [Source:MGI Symbol;Acc:MGI:1918732]	5.06109	21.8507	28.8389	9.00061	7.3979	14.3299	3.53716	8.09117	9.64873
Nutf2	nuclear transport factor 2 [Source:MGI Symbol;Acc:MGI:1915301]	108.586	123.659	103.095	220.516	202.089	208.019	149.169	157.535	152.594
Arpc5	actin related protein 2/3 complex, subunit 5 [Source:MGI Symbol;Acc:MGI:1915021]	581.739	865.823	757.942	548.618	541.446	651.135	752.556	676.68	751.411
Pou2f2	POU domain, class 2, transcription factor 2 [Source:MGI Symbol;Acc:MGI:101897]	0.526021	0.439791	0.0193878	0.913639	1.27383	2.14527	1.49098	1.64167	2.64376
Mgst1	microsomal glutathione S-transferase 1 [Source:MGI Symbol;Acc:MGI:1913850]	466.717	1272.72	1412.76	81.1384	126.665	303.965	0	0	0
Ubqln4	ubiquilin 4 [Source:MGI Symbol;Acc:MGI:2150152]	4.78132	0.905795	5.13225	4.30788	2.84586	6.65482	12.0588	0	6.22764
Rps18	ribosomal protein S18 [Source:MGI Symbol;Acc:MGI:98146]	995.42	795.635	572.454	1875.12	2190.65	1794.71	1591.84	1299.35	1629.97
Rpl10	ribosomal protein L10 [Source:MGI Symbol;Acc:MGI:105943]	432.084	627.521	637.457	704.11	859.951	883.91	368.295	635.523	528.862
Rps15a	ribosomal protein S15A [Source:MGI Symbol;Acc:MGI:2389091]	941.093	1021.27	786.354	1265.56	1423.57	1199.26	1203.48	1260.78	1078
Ncaph2	non-SMC condensin II complex, subunit H2 [Source:MGI Symbol;Acc:MGI:1289164]	93.2226	25.3308	44.4546	154.931	131.814	94.7799	204.347	212.067	148.651
Hipk1	homeodomain interacting protein kinase 1 [Source:MGI Symbol;Acc:MGI:1314873]	18.0812	10.1466	15.1478	21.4562	12.9175	19.7878	9.70405	27.5682	11.6066
Gprc5b	G protein-coupled receptor, family C, group 5, member B [Source:MGI Symbol;Acc:MGI:1927596]	0	13.2797	9.87599	0.753937	0	0	0	0	0.664256
Man1a2	mannosidase, alpha, class 1A, member 2 [Source:MGI Symbol;Acc:MGI:104676]	5.61666	28.8505	71.4567	19.3202	49.4036	43.7815	21.3623	62.65	34.0394
Acyp1	acylphosphatase 1, erythrocyte (common) type [Source:MGI Symbol;Acc:MGI:1913454]	66.3636	30.7933	29.7356	37.2724	33.0998	34.9031	40.8481	79.8935	74.1038
Cd163	CD163 antigen [Source:MGI Symbol;Acc:MGI:2135946]	2.29049	0	0	0	0	0	0	0	0
Hdac5	histone deacetylase 5 [Source:MGI Symbol;Acc:MGI:1333784]	6.05158	6.09065	9.57419	13.901	2.01273	15.8335	0	0	0.0472752
Rala	v-ral simian leukemia viral oncogene A (ras related) [Source:MGI Symbol;Acc:MGI:1927243]	122.811	236.965	231.784	97.4854	99.4029	152.887	41.4823	81.3597	116.118
Vdac3	voltage-dependent anion channel 3 [Source:MGI Symbol;Acc:MGI:106922]	222.923	139.981	212.432	198.745	224.686	245.271	203.796	194.099	232.968
Vps72	vacuolar protein sorting 72 [Source:MGI Symbol;Acc:MGI:1202305]	37.5212	49.1453	42.0987	33.5374	35.3588	16.0216	22.9566	63.76	55.198
Gabpa	GA repeat binding protein, alpha [Source:MGI Symbol;Acc:MGI:95610]	13.705	10.3672	10.8977	15.7167	16.9165	7.31849	19.0341	18.5592	9.45618
Bmp7	bone morphogenetic protein 7 [Source:MGI Symbol;Acc:MGI:103302]	0.897452	0	0	0	1.52647	0	0	0	0
Dynll1	dynein light chain LC8-type 1 [Source:MGI Symbol;Acc:MGI:1861457]	466.356	863.781	625.514	518.854	697.616	605.984	452.966	372.724	552.088
Pdcl	phosducin-like [Source:MGI Symbol;Acc:MGI:1914716]	7.22025	9.26037	14.4858	9.20088	24.5571	8.07804	28.6365	44.0044	20.5907
Tmem184b	transmembrane protein 184b [Source:MGI Symbol;Acc:MGI:2445179]	3.76417	14.1516	8.1242	2.33543	1.22225	1.34021	0	0	0
Nf2	neurofibromin 2 [Source:MGI Symbol;Acc:MGI:97307]	4.21279	6.56684	10.8298	2.15435	6.11325	0.179755	14.538	3.695	5.19069
Cabp7	calcium binding protein 7 [Source:MGI Symbol;Acc:MGI:2183437]	18.4691	13.9672	11.1657	16.1535	15.6	10.5229	12.1117	15.6043	14.5115
Zmat5	zinc finger, matrin type 5 [Source:MGI Symbol;Acc:MGI:1914428]	137.228	96.5113	87.3151	132.361	113.245	87.4119	97.8326	113.64	118.261
Ewsr1	Ewing sarcoma breakpoint region 1 [Source:MGI Symbol;Acc:MGI:99960]	239.123	221.007	227.51	378.673	313.708	302.74	489.202	283.708	301.355
Ap1b1	adaptor protein complex AP-1, beta 1 subunit [Source:MGI Symbol;Acc:MGI:1096368]	8.15747	5.85555	7.80287	1.87161	3.38471	1.90027	0.859822	8.59503	15.3221
Derl3	Der1-like domain family, member 3 [Source:MGI Symbol;Acc:MGI:1917627]	3.61348	20.8261	0	4.03185	0.933024	0	0	0	0
Bcl2l13	BCL2-like 13 (apoptosis facilitator) [Source:MGI Symbol;Acc:MGI:2136959]	1.10932	11.9569	3.65153	0.991837	2.76333	8.94889	1.95185	2.42225	7.79088
Lnpk	lunapark, ER junction formation factor [Source:MGI Symbol;Acc:MGI:1918115]	6.86416	31.1088	14.7152	10.0724	11.6893	13.0027	18.9352	31.1478	12.992
Rarres2	retinoic acid receptor responder (tazarotene induced) 2 [Source:MGI Symbol;Acc:MGI:1918910]	1.82959	2.3419	2.87927	0.0632025	2.23443	0	2.67556	0	2.79523
Pttg1ip	pituitary tumor-transforming 1 interacting protein [Source:MGI Symbol;Acc:MGI:2652132]	61.6861	162.735	105.057	49.8681	37.4193	59.2824	70.0483	39.3723	33.8062
Trpm2	transient receptor potential cation channel, subfamily M, member 2 [Source:MGI Symbol;Acc:MGI:1351901]	0.184302	0.00847853	1.56173	0.136385	0.140248	0.179469	0.239194	0.16394	0.207776
Ube2g2	ubiquitin-conjugating enzyme E2G 2 [Source:MGI Symbol;Acc:MGI:1343188]	48.7971	51.9562	105.506	39.941	50.1287	55.1698	49.9492	32.1715	48.7938
Met	met proto-oncogene [Source:MGI Symbol;Acc:MGI:96969]	1.71649	6.76565	14.7353	2.41555	0.590801	1.98412	0	0	0
Elk1	ELK1, member of ETS oncogene family [Source:MGI Symbol;Acc:MGI:101833]	0	0.698415	1.54851	0	0.508462	6.50392	0	1.78219	0
Nav1	neuron navigator 1 [Source:MGI Symbol;Acc:MGI:2183683]	2.57818	3.3126	1.63621	1.86836	0.603684	0.167644	0	0.64141	2.48074
Tnpo1	transportin 1 [Source:MGI Symbol;Acc:MGI:2681523]	6.51417	10.7517	7.45491	7.62438	15.3485	6.34614	22.7174	21.2092	11.4282
Rnmt	RNA (guanine-7-) methyltransferase [Source:MGI Symbol;Acc:MGI:1915147]	39.8672	15.6544	50.1877	64.2768	50.6621	57.3856	30.9708	52.9132	69.1705
Srp14	signal recognition particle 14 [Source:MGI Symbol;Acc:MGI:107169]	397.89	772.735	672.902	460.557	481.178	544.374	352.05	465.74	401.183
Cdk9	cyclin-dependent kinase 9 (CDC2-related kinase) [Source:MGI Symbol;Acc:MGI:1328368]	39.7314	24.4556	41.9239	8.18634	9.69468	14.0635	12.6226	12.0232	3.9286
Tor2a	torsin family 2, member A [Source:MGI Symbol;Acc:MGI:1353596]	76.0874	161.276	141.202	47.0851	54.1441	26.2341	51.8147	67.2104	23.8762
Fpgs	folylpolyglutamyl synthetase [Source:MGI Symbol;Acc:MGI:95576]	0	19.2148	5.2695	5.90078	1.04364	9.16432	13.1135	16.5164	10.6339
Mrtfb	myocardin related transcription factor B [Source:MGI Symbol;Acc:MGI:3050795]	7.36683	4.37345	15.0637	3.5037	4.32785	2.80604	1.53411	2.297	3.19393
Cbx5	chromobox 5 [Source:MGI Symbol;Acc:MGI:109372]	15.4079	12.9044	11.7862	27.0766	23.7257	45.642	7.05588	30.7043	10.2091
Apobec3	apolipoprotein B mRNA editing enzyme, catalytic polypeptide 3 [Source:MGI Symbol;Acc:MGI:1933111]	78.5729	39.4886	7.04232	100.013	136.519	75.7925	152.476	103.912	81.2281
Sardh	sarcosine dehydrogenase [Source:MGI Symbol;Acc:MGI:2183102]	0	0	6.25344	5.28557	1.50505	0	0	8.12429	0
Vav2	vav 2 oncogene [Source:MGI Symbol;Acc:MGI:102718]	0.0473417	1.93162	1.96568	1.52852	1.59346	1.68815	0	0	3.03714
Tex15	testis expressed gene 15 [Source:MGI Symbol;Acc:MGI:1934816]	0.00927541	0	0	2.56049	3.91821	3.18359	0	0	4.72358
Ppp2cb	protein phosphatase 2 (formerly 2A), catalytic subunit, beta isoform [Source:MGI Symbol;Acc:MGI:1321161]	11.2099	1.11409	20.8267	6.20575	10.3474	9.68465	18.0439	0.311559	0
Dmap1	DNA methyltransferase 1-associated protein 1 [Source:MGI Symbol;Acc:MGI:1913483]	26.7833	33.9438	18.9425	24.1092	38.081	29.7422	23.4632	103.608	31.9566
Mcu	mitochondrial calcium uniporter [Source:MGI Symbol;Acc:MGI:3026965]	2.50559	5.65923	10.2643	9.88679	7.34498	2.90026	11.7109	15.7711	2.30783
Oit3	oncoprotein induced transcript 3 [Source:MGI Symbol;Acc:MGI:1201782]	4.91829	23.3417	16.7255	2.67759	0	0	0	0	0
Bcr	breakpoint cluster region [Source:MGI Symbol;Acc:MGI:88141]	2.46692	0.745372	0	3.50362	1.58699	5.98798	0	0	6.2789
Fxyd5	FXYD domain-containing ion transport regulator 5 [Source:MGI Symbol;Acc:MGI:1201785]	1069.7	1761.99	1528.6	608.782	609.24	834.279	696.423	713.543	888.38
Tfcp2	transcription factor CP2 [Source:MGI Symbol;Acc:MGI:98509]	1.53306	10.5872	4.80356	2.88236	1.05856	16.8662	0.257316	0.205154	4.40998
Pou6f1	POU domain, class 6, transcription factor 1 [Source:MGI Symbol;Acc:MGI:102935]	0	2.06466	1.81904	0	0.842334	0	5.30927	0	0
Ubp1	upstream binding protein 1 [Source:MGI Symbol;Acc:MGI:104889]	15.2528	4.61766	7.38481	6.06521	9.79609	11.7439	9.9904	22.0951	9.81577
Nuak2	NUAK family, SNF1-like kinase, 2 [Source:MGI Symbol;Acc:MGI:1921387]	11.4101	17.2416	1.8398	0	2.18506	0	0	0	0
Ick	intestinal cell kinase [Source:MGI Symbol;Acc:MGI:1934157]	2.19503	1.67864	2.61363	8.32622	4.20549	0	0	12.8757	0
Sdhb	succinate dehydrogenase complex, subunit B, iron sulfur (Ip) [Source:MGI Symbol;Acc:MGI:1914930]	448.484	532.877	549.264	685.76	550.473	592.419	742.674	516.885	573.677
Snap47	synaptosomal-associated protein, 47 [Source:MGI Symbol;Acc:MGI:1915076]	25.3029	52.3494	45.6057	36.3145	24.4208	23.0576	40.4206	66.5303	48.7125
Kdsr	3-ketodihydrosphingosine reductase [Source:MGI Symbol;Acc:MGI:1918000]	3.58007	8.10511	5.55229	5.80283	6.16019	8.40388	9.83525	12.906	1.58696
Vps4b	vacuolar protein sorting 4B [Source:MGI Symbol;Acc:MGI:1100499]	75.1702	99.0936	130.324	68.0943	64.2159	60.3351	42.2833	44.5776	112.806
Rps25	ribosomal protein S25 [Source:MGI Symbol;Acc:MGI:1922867]	1239.97	1227.32	887.507	1574.69	1689.78	1739.86	1262.47	1357.29	1205.91
Nxf2	nuclear RNA export factor 2 [Source:MGI Symbol;Acc:MGI:1933192]	2.32247	0	0	1.59352	0.00939337	0	0	0	5.28578
Taz	tafazzin [Source:MGI Symbol;Acc:MGI:109626]	68.6953	29.6503	38.1153	38.1871	35.4115	36.2115	59.0921	44.3332	45.2557
Aldh3a2	aldehyde dehydrogenase family 3, subfamily A2 [Source:MGI Symbol;Acc:MGI:1353452]	19.7466	21.5362	22.6527	3.33174	17.7119	10.4094	8.89324	9.94374	3.41799
Tmem115	transmembrane protein 115 [Source:MGI Symbol;Acc:MGI:1930765]	6.88828	23.8395	16.9306	4.35636	10.3517	11.9847	0.0170242	0	5.34919
Hyal2	hyaluronoglucosaminidase 2 [Source:MGI Symbol;Acc:MGI:1196334]	13.4355	20.3107	23.6731	7.07533	7.53519	13.6494	0	11.9805	0
Ifrd2	interferon-related developmental regulator 2 [Source:MGI Symbol;Acc:MGI:1316708]	6.09766	4.72922	2.56849	13.0008	24.8768	7.69773	14.5078	5.85302	0
Hyal1	hyaluronoglucosaminidase 1 [Source:MGI Symbol;Acc:MGI:96298]	2.02365	13.0794	2.10107	0.893132	0	0	0	0	0
Tusc2	tumor suppressor 2, mitochondrial calcium regulator [Source:MGI Symbol;Acc:MGI:1931086]	20.1445	86.0525	60.1732	27.1018	28.4785	39.1547	10.13	23.9811	8.0717
Nprl2	NPR2 like, GATOR1 complex subunit [Source:MGI Symbol;Acc:MGI:1914482]	36.1329	21.7897	20.3008	22.0035	20.7793	19.9918	0	23.8179	22.5906
Cacna2d2	calcium channel, voltage-dependent, alpha 2/delta subunit 2 [Source:MGI Symbol;Acc:MGI:1929813]	0	0	0	0	0.143595	3.41233	0	0	0
Rassf1	Ras association (RalGDS/AF-6) domain family member 1 [Source:MGI Symbol;Acc:MGI:1928386]	23.0877	23.2427	40.8183	9.38753	14.9223	24.5547	12.095	25.286	20.8372
Slc3a2	solute carrier family 3 (activators of dibasic and neutral amino acid transport), member 2 [Source:MGI Symbol;Acc:MGI:96955]	551.722	1466.04	1723.87	235.147	243.341	405.962	46.0822	99.0293	146.341
Nxf1	nuclear RNA export factor 1 [Source:MGI Symbol;Acc:MGI:1858330]	247.83	159.308	173.186	215.819	178.651	216.423	258.636	257.971	231.094
Stx5a	syntaxin 5A [Source:MGI Symbol;Acc:MGI:1928483]	35.9451	59.5442	37.0885	23.621	29.7229	26.7712	64.9147	51.3984	50.4105
Tnfrsf13b	tumor necrosis factor receptor superfamily, member 13b [Source:MGI Symbol;Acc:MGI:1889411]	52.9266	48.3252	32.4608	75.9274	81.1777	84.2141	108.036	66.32	42.8141
Raver1	ribonucleoprotein, PTB-binding 1 [Source:MGI Symbol;Acc:MGI:1919016]	4.65269	7.39773	0.687472	2.2492	4.65659	5.02341	7.41933	5.19217	7.82535
2610507B11Rik	RIKEN cDNA 2610507B11 gene [Source:MGI Symbol;Acc:MGI:1919753]	14.969	15.6567	14.1403	2.55646	30.4283	41.6813	21.0834	13.2449	9.68923
AI597479	expressed sequence AI597479 [Source:MGI Symbol;Acc:MGI:2138299]	0	6.01943	2.93978	4.27831	5.75999	2.92897	0	0	0.00756686
Tmem86a	transmembrane protein 86A [Source:MGI Symbol;Acc:MGI:1915143]	5.57455	18.2775	21.6741	0	2.25882	15.298	0	0	0
Tex14	testis expressed gene 14 [Source:MGI Symbol;Acc:MGI:1933227]	0	18.1566	1.23836	0	0	0	0	0	0
Ifi35	interferon-induced protein 35 [Source:MGI Symbol;Acc:MGI:1917360]	69.7914	47.4798	34.0592	101.622	104.376	127.595	94.5259	80.9209	57.0914
Rdm1	RAD52 motif 1 [Source:MGI Symbol;Acc:MGI:1913849]	27.2617	22.9592	8.69506	26.3224	42.9177	33.3909	67.3324	56.1005	33.8067
Nedd8	neural precursor cell expressed, developmentally down-regulated gene 8 [Source:MGI Symbol;Acc:MGI:97301]	1021.75	1137.72	1288.33	1148.88	986.292	1165.15	792.704	784.333	607.758
Gosr1	golgi SNAP receptor complex member 1 [Source:MGI Symbol;Acc:MGI:1858260]	28.6778	26.4215	34.7952	36.7028	40.9978	55.1948	24.827	16.0595	47.1225
Mrpl52	mitochondrial ribosomal protein L52 [Source:MGI Symbol;Acc:MGI:1916086]	173.625	259.771	172.781	192.988	238.327	74.8428	201.118	110.868	141.863
Kansl3	KAT8 regulatory NSL complex subunit 3 [Source:MGI Symbol;Acc:MGI:1918055]	4.10111	1.9426	1.52337	3.92643	3.35765	1.07444	10.31	0	5.01745
Eya4	EYA transcriptional coactivator and phosphatase 4 [Source:MGI Symbol;Acc:MGI:1337104]	0	0	0.922945	0	0	0	0	0	0
Uckl1os	uridine-cytidine kinase 1-like 1, opposite strand [Source:MGI Symbol;Acc:MGI:3801877]	0.871139	1.12825	0.583033	0.69897	0.802219	0.682227	2.77486	0.811173	1.24169
Faf1	Fas-associated factor 1 [Source:MGI Symbol;Acc:MGI:109419]	8.17294	19.776	10.5441	7.7119	13.5056	12.7767	1.26656	16.806	4.3108
Tsacc	TSSK6 activating co-chaperone [Source:MGI Symbol;Acc:MGI:1924177]	16.463	6.56893	8.75248	14.6027	5.72919	1.28195	17.5615	1.6118	9.40393
Mettl16	methyltransferase like 16 [Source:MGI Symbol;Acc:MGI:1914743]	15.342	8.75082	9.50494	21.6348	35.3491	7.88699	16.0383	21.5971	20.9038
Dazl	deleted in azoospermia-like [Source:MGI Symbol;Acc:MGI:1342328]	0	0	0	3.30091	3.07577	0	0	0	14.8945
Pigyl	phosphatidylinositol glycan anchor biosynthesis, class Y-like [Source:MGI Symbol;Acc:MGI:1913518]	96.6849	186.6	104.784	137.009	117.126	203.545	111.533	101.836	95.0721
Rbm25	RNA binding motif protein 25 [Source:MGI Symbol;Acc:MGI:1914289]	108.298	71.2554	89.472	206.88	189.416	154.476	233.305	371.716	266.469
Psen2	presenilin 2 [Source:MGI Symbol;Acc:MGI:109284]	66.7552	166.135	241.791	21.2243	29.0607	49.9691	37.2482	62.649	24.9108
Plcd1	phospholipase C, delta 1 [Source:MGI Symbol;Acc:MGI:97614]	1.34147	1.72193	0	0	1.24435	0	0	0	2.8698
Fads1	fatty acid desaturase 1 [Source:MGI Symbol;Acc:MGI:1923517]	5.09292	6.46053	9.28653	0.520529	4.205	0	0	0.993018	0
Lmbr1	limb region 1 [Source:MGI Symbol;Acc:MGI:1861746]	2.41518	0	0	0	1.64412	0	6.03648	8.53681	0
Tnfrsf22	tumor necrosis factor receptor superfamily, member 22 [Source:MGI Symbol;Acc:MGI:1930270]	0.610797	4.23057	2.01511	5.69015	2.52369	6.1876	0.818442	1.15119	11.9249
Cars	cysteinyl-tRNA synthetase [Source:MGI Symbol;Acc:MGI:1351477]	17.658	35.5904	16.4865	16.0185	39.5794	34.7498	3.94516	26.9841	47.386
Apip	APAF1 interacting protein [Source:MGI Symbol;Acc:MGI:1926788]	75.4646	52.8872	69.7303	119.906	107.301	131.593	40.3663	122.717	115.35
Pdhx	pyruvate dehydrogenase complex, component X [Source:MGI Symbol;Acc:MGI:1351627]	25.1565	39.8289	33.6824	23.3179	18.6305	41.2249	6.78276	10.6098	12.3284
Vac14	Vac14 homolog (S. cerevisiae) [Source:MGI Symbol;Acc:MGI:2157980]	8.62218	5.00801	4.30379	0.637543	1.35569	1.48665	1.00579	0	13.4703
Mcoln2	mucolipin 2 [Source:MGI Symbol;Acc:MGI:1915529]	18.4703	60.8388	50.0224	7.76427	6.79298	0	4.72451	0	1.27395
Akt1s1	AKT1 substrate 1 (proline-rich) [Source:MGI Symbol;Acc:MGI:1914855]	20.4894	38.821	36.9849	2.68815	8.73408	12.2786	9.5694	0	0
Tbrg1	transforming growth factor beta regulated gene 1 [Source:MGI Symbol;Acc:MGI:1100877]	53.4733	84.6135	83.3717	80.1906	96.4257	55.367	83.9718	125.376	55.6677
Adssl1	adenylosuccinate synthetase like 1 [Source:MGI Symbol;Acc:MGI:87947]	20.4975	42.2136	29.9113	2.57919	2.05012	0	0.111603	0	0.116075
Brf1	BRF1, RNA polymerase III transcription initiation factor 90 kDa subunit [Source:MGI Symbol;Acc:MGI:1919558]	27.0511	19.476	7.4238	4.61006	7.44156	12.6539	22.8698	25.0538	2.71129
Vipr2	vasoactive intestinal peptide receptor 2 [Source:MGI Symbol;Acc:MGI:107166]	0.234367	0	0	0	2.37554	0	0	0	0
Odc1	ornithine decarboxylase, structural 1 [Source:MGI Symbol;Acc:MGI:97402]	35.63	22.8942	16.2596	46.3119	36.7767	47.9119	30.1339	37.7537	50.4028
Thg1l	tRNA-histidine guanylyltransferase 1-like (S. cerevisiae) [Source:MGI Symbol;Acc:MGI:1913878]	4.3419	0.259951	0.369463	3.68049	1.91953	0.108121	19.6343	7.99083	11.9776
Adam19	a disintegrin and metallopeptidase domain 19 (meltrin beta) [Source:MGI Symbol;Acc:MGI:105377]	1.45904	1.75598	0.0502514	1.56582	2.21052	1.35764	5.89625	0	0
Pabpc4	poly(A) binding protein, cytoplasmic 4 [Source:MGI Symbol;Acc:MGI:2385206]	9.42913	14.6025	18.8166	10.0745	19.554	23.0924	42.8626	12.4207	16.3178
Zfp296	zinc finger protein 296 [Source:MGI Symbol;Acc:MGI:1926956]	5.544	4.68469	6.46608	9.24449	4.55958	0	8.77414	0	0
Sugp1	SURP and G patch domain containing 1 [Source:MGI Symbol;Acc:MGI:1917866]	22.9629	15.4073	13.4357	16.6337	18.6345	24.2865	24.1468	14.0527	32.9882
Dhdh	dihydrodiol dehydrogenase (dimeric) [Source:MGI Symbol;Acc:MGI:1919005]	0.479007	0.12398	0.294069	0.162978	0.157236	0.0596278	0.0454336	0.0542923	0.796082
Zfp790	zinc finger protein 790 [Source:MGI Symbol;Acc:MGI:1923431]	0.526682	4.39945	4.5076	1.66576	0.789748	2.57226	3.30371	0	8.60103
Fuz	fuzzy planar cell polarity protein [Source:MGI Symbol;Acc:MGI:1917550]	6.60422	4.69276	0	6.70127	0	0	8.09181	30.47	12.8766
Pgam1	phosphoglycerate mutase 1 [Source:MGI Symbol;Acc:MGI:97552]	217.31	420.63	478.68	166.822	183.921	251.66	111.763	125.318	151.871
Evi5	ecotropic viral integration site 5 [Source:MGI Symbol;Acc:MGI:104736]	11.3785	5.57041	4.08446	0.359275	0.279852	0.136053	4.27469	0	0
Evi5l	ecotropic viral integration site 5 like [Source:MGI Symbol;Acc:MGI:2442167]	2.68883	6.11671	3.48375	2.78584	1.88653	0	0	10.5701	0
Snapc2	small nuclear RNA activating complex, polypeptide 2 [Source:MGI Symbol;Acc:MGI:1914861]	0	21.4902	9.96585	26.0141	23.9847	15.6912	22.0579	2.40953	0
Git1	GIT ArfGAP 1 [Source:MGI Symbol;Acc:MGI:1927140]	4.7855	12.811	8.65209	2.58792	2.75653	4.71816	4.11275	3.49756	0
Gltp	glycolipid transfer protein [Source:MGI Symbol;Acc:MGI:1929253]	249.872	345.318	351.371	135.35	125.117	155.56	231.994	199.59	163.755
Bnip2	BCL2/adenovirus E1B interacting protein 2 [Source:MGI Symbol;Acc:MGI:109327]	49.3901	67.7295	98.445	52.7584	70.0051	49.6223	88.7443	72.2769	45.8243
Ccnt1	cyclin T1 [Source:MGI Symbol;Acc:MGI:1328363]	2.77284	32.7484	20.6698	8.12753	24.057	8.18928	33.2422	9.15415	21.4614
Brms1l	breast cancer metastasis-suppressor 1-like [Source:MGI Symbol;Acc:MGI:1196337]	7.8876	7.62097	0.150766	8.45458	29.0885	0.270821	0.730556	12.6814	13.6598
Med15	mediator complex subunit 15 [Source:MGI Symbol;Acc:MGI:2137379]	22.9718	35.3007	27.0247	9.77914	12.7764	24.1163	23.1164	19.2015	21.8817
Dhdds	dehydrodolichyl diphosphate synthase [Source:MGI Symbol;Acc:MGI:1914672]	17.0164	12.3504	10.9122	25.9322	15.9806	7.88976	13.4358	49.4641	28.3539
Crybg2	crystallin beta-gamma domain containing 2 [Source:MGI Symbol;Acc:MGI:1334463]	11.1862	0.014468	0.0273979	6.47835	11.8047	0.0129921	64.9389	0.0503963	48.7323
Ubxn11	UBX domain protein 11 [Source:MGI Symbol;Acc:MGI:1914836]	13.045	7.04822	9.64914	28.264	14.021	16.7959	1.37149	39.5777	43.5229
Tjap1	tight junction associated protein 1 [Source:MGI Symbol;Acc:MGI:1921344]	13.1001	2.76938	2.67669	2.04631	1.76553	3.2833	10.8079	6.54873	14.7257
Rpl15	ribosomal protein L15 [Source:MGI Symbol;Acc:MGI:1913730]	493.961	415.983	401.916	780.036	829.894	710.228	676.947	733.209	721.221
Tmem167	transmembrane protein 167 [Source:MGI Symbol;Acc:MGI:1913324]	51.0941	55.0911	45.9081	48.0512	53.7873	58.5055	19.3049	54.9311	37.5275
Mplkip	M-phase specific PLK1 intereacting protein [Source:MGI Symbol;Acc:MGI:1913558]	33.651	43.0967	27.6276	19.9184	37.3118	10.8319	9.02531	11.7843	3.46458
Kif11	kinesin family member 11 [Source:MGI Symbol;Acc:MGI:1098231]	14.444	0.0374784	1.33612	64.9192	47.9973	48.337	83.614	70.1222	74.3245
Rpa3	replication protein A3 [Source:MGI Symbol;Acc:MGI:1915490]	169.404	48.1963	25.8492	407.291	362.322	193.047	247.817	323.046	348.053
Mlkl	mixed lineage kinase domain-like [Source:MGI Symbol;Acc:MGI:1921818]	29.9019	33.1753	62.6492	24.5958	17.4533	47.8513	11.1455	0	0.0288789
Tnpo3	transportin 3 [Source:MGI Symbol;Acc:MGI:1196412]	33.4562	12.4588	24.4021	21.3419	24.5093	30.6245	17.4839	46.1809	6.51629
Ttll5	tubulin tyrosine ligase-like family, member 5 [Source:MGI Symbol;Acc:MGI:2443657]	6.65219	2.12162	0	1.10919	0.222167	0	5.35499	0	1.38706
Zfp715	zinc finger protein 715 [Source:MGI Symbol;Acc:MGI:1917180]	3.94156	6.41742	6.84563	3.66123	5.1137	7.80948	5.56903	1.44371	11.8398
Acp4	acid phosphatase 4 [Source:MGI Symbol;Acc:MGI:3644563]	1.54621	1.87133	1.45434	0.825302	1.34194	2.71697	0.648501	0.68782	0.674388
Cdh23	cadherin 23 (otocadherin) [Source:MGI Symbol;Acc:MGI:1890219]	0.112524	0	0.0150277	0.0879557	0.0742383	0	0.34936	0.406026	0.539741
Rps5	ribosomal protein S5 [Source:MGI Symbol;Acc:MGI:1097682]	1276.68	1149.74	845.378	2328.65	2413.49	2411.99	2094.68	1813.45	1812.19
Podnl1	podocan-like 1 [Source:MGI Symbol;Acc:MGI:2685352]	0	0	0	2.41456	1.14664	1.24845	0	1.37013	6.15194
Adgrl1	adhesion G protein-coupled receptor L1 [Source:MGI Symbol;Acc:MGI:1929461]	0.607808	0	0	0.618847	1.63761	0	1.42081	0.861406	1.52273
Etv5	ets variant 5 [Source:MGI Symbol;Acc:MGI:1096867]	0.00758812	4.40381	4.50636	0	0	0	0	0	0
Gfod2	glucose-fructose oxidoreductase domain containing 2 [Source:MGI Symbol;Acc:MGI:1917825]	0.941544	1.5599	0.00828636	2.15824	1.84941	0.00757991	0.0348258	0	0.0139163
Enkd1	enkurin domain containing 1 [Source:MGI Symbol;Acc:MGI:2142593]	6.43111	7.21854	8.13676	13.1142	7.47382	10.4578	8.57565	0.0304459	4.12128
Atp6v0d1	ATPase, H+ transporting, lysosomal V0 subunit D1 [Source:MGI Symbol;Acc:MGI:1201778]	214.514	337.764	400.152	77.1816	77.2822	116.815	72.7788	102.738	58.9857
Ptprs	protein tyrosine phosphatase, receptor type, S [Source:MGI Symbol;Acc:MGI:97815]	1.87435	1.19429	1.28169	6.59134	3.50879	1.89306	1.00615	9.47182	0.00611933
Slc41a1	solute carrier family 41, member 1 [Source:MGI Symbol;Acc:MGI:2444823]	0.0388122	0	1.16236	0.333875	0.149294	0	0	0	1.51385
Igf2bp1	insulin-like growth factor 2 mRNA binding protein 1 [Source:MGI Symbol;Acc:MGI:1890357]	4.46095	0	0	0	0	0	0	0	0
Nelfb	negative elongation factor complex member B [Source:MGI Symbol;Acc:MGI:1931035]	30.3724	42.5665	45.0987	7.75879	38.7081	70.0041	56.0349	30.605	34.8885
Card14	caspase recruitment domain family, member 14 [Source:MGI Symbol;Acc:MGI:2386258]	0.52143	0	2.26702	0	0.00800745	0	0	0	0.010553
Tmem175	transmembrane protein 175 [Source:MGI Symbol;Acc:MGI:1919642]	21.825	24.4362	26.1775	18.0397	17.9659	15.3796	0	10.7714	13.1947
Bcas1	breast carcinoma amplified sequence 1 [Source:MGI Symbol;Acc:MGI:1924210]	0	0	0	1.88104	0	0	0	11.1987	0
Tango2	transport and golgi organization 2 [Source:MGI Symbol;Acc:MGI:101825]	58.791	68.7921	56.883	45.749	35.876	38.3432	24.2767	25.0893	48.4821
Aldh1a2	aldehyde dehydrogenase family 1, subfamily A2 [Source:MGI Symbol;Acc:MGI:107928]	0	0	1.09922	0.858764	0.63717	0	0	0	0
Ndufs2	NADH:ubiquinone oxidoreductase core subunit S2 [Source:MGI Symbol;Acc:MGI:2385112]	252.42	328.796	311.548	361.472	388.529	330.581	428.202	274.058	463.123
Atraid	all-trans retinoic acid induced differentiation factor [Source:MGI Symbol;Acc:MGI:1918918]	152.687	184.718	186.185	132.767	172.115	151.695	113.682	195.484	143.155
Cad	carbamoyl-phosphate synthetase 2, aspartate transcarbamylase, and dihydroorotase [Source:MGI Symbol;Acc:MGI:1916969]	5.90607	3.23107	0	1.02621	2.09675	5.33268	4.62209	0.00510874	9.05443
Sh3bp5l	SH3 binding domain protein 5 like [Source:MGI Symbol;Acc:MGI:1933124]	9.9198	0.0138597	4.138	1.45312	2.95934	4.92549	0	5.79552	7.47426
Atad1	ATPase family, AAA domain containing 1 [Source:MGI Symbol;Acc:MGI:1915229]	28.4252	35.1628	28.9735	30.6725	36.8466	24.1993	30.4783	75.221	41.6414
Pten	phosphatase and tensin homolog [Source:MGI Symbol;Acc:MGI:109583]	2.59771	5.02376	2.50473	1.56041	2.72875	7.0733	4.94689	1.99503	2.18283
Pea15a	phosphoprotein enriched in astrocytes 15A [Source:MGI Symbol;Acc:MGI:104799]	75.454	175.271	204.146	24.9106	30.7923	39.4231	9.34779	18.166	15.708
Timm23	translocase of inner mitochondrial membrane 23 [Source:MGI Symbol;Acc:MGI:1858317]	423.73	596.625	556.224	735.064	551.304	573.284	512.149	544.409	584.844
Tnfaip8l2	tumor necrosis factor, alpha-induced protein 8-like 2 [Source:MGI Symbol;Acc:MGI:1917019]	23.9995	9.78998	35.0179	31.1058	22.861	8.87087	67.9586	35.1301	55.551
Trnt1	tRNA nucleotidyl transferase, CCA-adding, 1 [Source:MGI Symbol;Acc:MGI:1917297]	37.9426	70.7657	48.2421	75.3702	71.9731	109.694	40.4017	127.508	42.4875
Ehmt2	euchromatic histone lysine N-methyltransferase 2 [Source:MGI Symbol;Acc:MGI:2148922]	28.8745	9.68051	11.0812	10.4824	13.8903	16.7927	19.8418	25.3856	32.5452
Elof1	ELF1 homolog, elongation factor 1 [Source:MGI Symbol;Acc:MGI:1913376]	164.764	152.169	122.16	197.037	153.944	212.216	172.38	172.687	151.237
Med16	mediator complex subunit 16 [Source:MGI Symbol;Acc:MGI:2158394]	11.7589	10.2827	4.34115	1.98942	2.12617	0.0648378	4.24701	3.77649	6.36532
St3gal1	ST3 beta-galactoside alpha-2,3-sialyltransferase 1 [Source:MGI Symbol;Acc:MGI:98304]	3.87577	11.7125	6.18644	6.66004	4.59084	0.319681	2.09795	1.02235	0.471342
Tmem259	transmembrane protein 259 [Source:MGI Symbol;Acc:MGI:2177957]	0.303356	7.27478	9.06089	1.98159	0.76791	0	0.0670873	0.131442	0.659472
Rnf170	ring finger protein 170 [Source:MGI Symbol;Acc:MGI:1924983]	11.9419	19.0404	7.08332	3.78134	9.84297	14.3558	2.96286	0	4.82408
Dedd	death effector domain-containing [Source:MGI Symbol;Acc:MGI:1333874]	10.3087	7.85482	9.57528	18.4229	8.86342	1.27021	10.7293	6.07805	8.22261
Mcemp1	mast cell expressed membrane protein 1 [Source:MGI Symbol;Acc:MGI:1916439]	12.1304	21.5019	16.9049	2.43242	7.97478	0.0891725	0	0	0
Nit1	nitrilase 1 [Source:MGI Symbol;Acc:MGI:1350916]	20.1691	53.438	13.0025	31.5768	20.8042	8.03043	15.4703	35.7778	14.2671
Prdm15	PR domain containing 15 [Source:MGI Symbol;Acc:MGI:1930121]	1.01477	6.44755	1.53255	1.58915	2.79517	0	13.9157	6.07915	4.6506
Rnf168	ring finger protein 168 [Source:MGI Symbol;Acc:MGI:1917488]	4.1349	14.8369	3.21284	8.45673	8.2713	5.24128	13.6214	13.5488	7.79709
Tctex1d2	Tctex1 domain containing 2 [Source:MGI Symbol;Acc:MGI:1913311]	35.4811	78.1232	46.838	5.23925	19.8061	29.7323	0	0	0
Chp1	calcineurin-like EF hand protein 1 [Source:MGI Symbol;Acc:MGI:1927185]	41.2349	55.187	38.7754	28.7219	35.8955	55.0418	4.04953	7.27197	17.3515
Trpv4	transient receptor potential cation channel, subfamily V, member 4 [Source:MGI Symbol;Acc:MGI:1926945]	3.18887	0	0	0.852631	0	0	0	0	0
Klhl3	kelch-like 3 [Source:MGI Symbol;Acc:MGI:2445185]	3.56635	0.38492	1.24776	2.36151	2.52482	2.09999	3.15473	8.73372	5.72534
Tvp23b	trans-golgi network vesicle protein 23B [Source:MGI Symbol;Acc:MGI:1914760]	45.114	62.5964	68.0249	37.7021	43.9695	62.6106	65.618	77.323	36.7478
Dnajc7	DnaJ heat shock protein family (Hsp40) member C7 [Source:MGI Symbol;Acc:MGI:1928373]	209.906	132.757	171.13	238.712	223.525	213.18	170.635	347.137	209.764
Cacybp	calcyclin binding protein [Source:MGI Symbol;Acc:MGI:1270839]	112.351	133.731	131.727	224.365	220.47	121.742	181.463	169.716	164.574
Cluap1	clusterin associated protein 1 [Source:MGI Symbol;Acc:MGI:1924029]	6.93718	6.78267	6.23341	8.97515	14.5081	12.0616	17.1726	28.0638	0.0388387
Zswim7	zinc finger SWIM-type containing 7 [Source:MGI Symbol;Acc:MGI:1916997]	54.0344	53.4081	35.5939	41.7069	53.7755	43.8465	14.5281	39.5399	24.9599
Pigl	phosphatidylinositol glycan anchor biosynthesis, class L [Source:MGI Symbol;Acc:MGI:2681271]	2.24619	10.1997	4.33778	4.92212	4.05929	0.0146923	0.054911	3.72765	0.0404643
Ndufa2	NADH:ubiquinone oxidoreductase subunit A2 [Source:MGI Symbol;Acc:MGI:1343103]	679.542	1249.01	971.26	759.071	703.538	849.761	510.353	476.365	476.162
Pam16	presequence translocase-asssociated motor 16 homolog (S. cerevisiae) [Source:MGI Symbol;Acc:MGI:1913699]	56.0709	72.4934	63.5181	66.9166	73.5796	63.7451	51.9881	37.4398	66.7592
Glis2	GLIS family zinc finger 2 [Source:MGI Symbol;Acc:MGI:1932535]	0	0	0	1.04671	1.28971	2.98255	0	0	0
Cox6c	cytochrome c oxidase subunit 6C [Source:MGI Symbol;Acc:MGI:104614]	861.321	1363.6	920.484	1023.81	1004.57	1183.45	672.756	847.487	806
Ube2z	ubiquitin-conjugating enzyme E2Z [Source:MGI Symbol;Acc:MGI:1343160]	7.77656	7.28102	5.69822	4.72494	4.01115	19.5151	6.96462	5.06371	3.66689
Tmem87b	transmembrane protein 87B [Source:MGI Symbol;Acc:MGI:1919727]	2.8757	8.67055	4.05119	0.989772	4.19062	1.24281	4.20767	1.88964	3.05814
Anapc1	anaphase promoting complex subunit 1 [Source:MGI Symbol;Acc:MGI:103097]	14.5	13.7998	13.6121	18.0482	18.4179	11.8373	6.46321	33.5894	28.5789
Mertk	MER proto-oncogene tyrosine kinase [Source:MGI Symbol;Acc:MGI:96965]	4.29253	9.13411	7.76586	0.00603188	0.0353877	0.198634	0	0.0107513	0
Tsg101	tumor susceptibility gene 101 [Source:MGI Symbol;Acc:MGI:106581]	85.8583	111.148	79.7429	92.0181	77.6703	74.5224	119.765	75.3719	127.955
Hps5	HPS5, biogenesis of lysosomal organelles complex 2 subunit 2 [Source:MGI Symbol;Acc:MGI:2180307]	9.9131	0.849425	7.64359	8.4838	5.97304	2.21352	9.94918	0.0179149	3.93451
Map3k4	mitogen-activated protein kinase kinase kinase 4 [Source:MGI Symbol;Acc:MGI:1346875]	1.86381	1.65701	3.16748	5.06787	2.8125	3.02123	7.76964	5.15923	0
Piezo1	piezo-type mechanosensitive ion channel component 1 [Source:MGI Symbol;Acc:MGI:3603204]	25.7165	11.8376	42.1651	0.0233704	11.2545	33.4599	0.0722502	13.0862	0.0541713
Rnf166	ring finger protein 166 [Source:MGI Symbol;Acc:MGI:1915968]	37.4552	35.1941	42.4245	7.08717	12.9431	16.5939	25.0055	18.219	31.6302
Ankrd28	ankyrin repeat domain 28 [Source:MGI Symbol;Acc:MGI:2145661]	0	2.41479	3.90229	3.6616	2.47969	10.4815	9.52437	10.1501	14.1582
Ankrd52	ankyrin repeat domain 52 [Source:MGI Symbol;Acc:MGI:2444029]	1.8866	0	0.649094	2.73682	1.61311	0	0.0274922	0.0767556	0
Pkd2l2	polycystic kidney disease 2-like 2 [Source:MGI Symbol;Acc:MGI:1858231]	1.81255	0.280278	2.63013	0.290134	0.753855	0.961364	1.97322	3.24336	0.810921
Srp19	signal recognition particle 19 [Source:MGI Symbol;Acc:MGI:1913634]	87.5985	105.308	80.5626	258.774	225.296	158.366	202.433	164.716	165.607
Klra17	killer cell lectin-like receptor, subfamily A, member 17 [Source:MGI Symbol;Acc:MGI:2180674]	8.64265	13.2037	7.26784	1.44867	1.64464	0	0	0	0
Wdfy2	WD repeat and FYVE domain containing 2 [Source:MGI Symbol;Acc:MGI:2442811]	2.75895	5.2129	6.39163	0.785744	1.61736	0	1.8945	0	0
Rbsn	rabenosyn, RAB effector [Source:MGI Symbol;Acc:MGI:1925537]	5.38544	3.07335	3.96916	3.71652	7.50745	1.43776	0.294602	7.85571	4.70289
Mrps25	mitochondrial ribosomal protein S25 [Source:MGI Symbol;Acc:MGI:1928140]	73.8031	139.299	109.38	123.285	106.747	122.892	82.3922	47.177	59.1535
Dguok	deoxyguanosine kinase [Source:MGI Symbol;Acc:MGI:1351602]	61.7187	99.8738	52.4115	44.9136	66.416	55.3715	54.111	84.8935	85.5406
Camta1	calmodulin binding transcription activator 1 [Source:MGI Symbol;Acc:MGI:2140230]	127.194	93.699	64.1055	114.775	121.631	102.132	71.3087	264.51	176.458
Csf1	colony stimulating factor 1 (macrophage) [Source:MGI Symbol;Acc:MGI:1339753]	23.8456	34.1947	23.8169	0.206193	4.71251	0	0	0	0
Strip1	striatin interacting protein 1 [Source:MGI Symbol;Acc:MGI:2443884]	5.6991	7.18821	13.5637	9.04272	7.10828	13.8263	0.0136128	12.608	1.61811
Kif1a	kinesin family member 1A [Source:MGI Symbol;Acc:MGI:108391]	0	0	4.80769	0	0	0	0	0	0
Slc25a11	solute carrier family 25 (mitochondrial carrier oxoglutarate carrier), member 11 [Source:MGI Symbol;Acc:MGI:1915113]	43.0474	43.4925	39.2827	52.0538	63.0064	36.4984	52.7289	77.2796	37.2656
Cmc2	COX assembly mitochondrial protein 2 [Source:MGI Symbol;Acc:MGI:1913781]	108.232	53.9934	49.9402	189.803	236.816	179.099	105.139	224.445	149.536
Chfr	checkpoint with forkhead and ring finger domains [Source:MGI Symbol;Acc:MGI:2444898]	12.6209	31.0048	18.2756	27.7904	14.0614	10.917	26.3523	24.5577	4.12366
Tex261	testis expressed gene 261 [Source:MGI Symbol;Acc:MGI:1096575]	144.501	215.686	147.596	65.6035	68.9564	98.6891	80.9363	61.2711	29.3147
Fam120b	family with sequence similarity 120, member B [Source:MGI Symbol;Acc:MGI:1914794]	5.31803	5.96359	8.4637	6.16057	5.69473	11.7213	7.1182	16.2595	9.23987
Tbp	TATA box binding protein [Source:MGI Symbol;Acc:MGI:101838]	44.1679	19.3328	15.1729	49.2053	47.8672	38.5222	50.1549	64.1757	33.2386
Psmb1	proteasome (prosome, macropain) subunit, beta type 1 [Source:MGI Symbol;Acc:MGI:104884]	286.112	209.846	226.07	396.979	431.414	448.51	442.399	419.259	283.699
Pdcd2	programmed cell death 2 [Source:MGI Symbol;Acc:MGI:104643]	42.2382	81.2485	40.3419	56.3852	52.5499	39.1193	0.0781001	9.58136	49.559
Nol3	nucleolar protein 3 (apoptosis repressor with CARD domain) [Source:MGI Symbol;Acc:MGI:1925938]	0	1.51583	0.871672	0	0	0.72914	0	0	0
Fhod1	formin homology 2 domain containing 1 [Source:MGI Symbol;Acc:MGI:2679008]	1.73868	3.82653	0	1.70739	0.227855	0.613293	0.141861	6.17562	0
4931428F04Rik	RIKEN cDNA 4931428F04 gene [Source:MGI Symbol;Acc:MGI:1921606]	0	0	0	0	0.160094	0	0	0	10.6977
Tppp3	tubulin polymerization-promoting protein family member 3 [Source:MGI Symbol;Acc:MGI:1915221]	0	0	0	3.47564	2.966	0	0	0	0
Msh3	mutS homolog 3 [Source:MGI Symbol;Acc:MGI:109519]	3.98524	5.6807	1.89403	9.9691	8.21652	9.61231	9.88223	15.7428	10.0607
Tmem208	transmembrane protein 208 [Source:MGI Symbol;Acc:MGI:1913570]	146.046	198.173	255.157	166.662	122.236	99.8768	145.589	194.06	162.423
E2f4	E2F transcription factor 4 [Source:MGI Symbol;Acc:MGI:103012]	19.903	7.26771	11.0428	16.9367	21.2144	32.989	7.13425	18.419	13.6361
Surf4	surfeit gene 4 [Source:MGI Symbol;Acc:MGI:98445]	68.0315	109.026	149.665	66.0069	76.8239	61.3757	45.6844	40.6252	59.6958
Surf2	surfeit gene 2 [Source:MGI Symbol;Acc:MGI:98444]	26.9505	31.3057	20.3484	61.4626	49.3689	54.9494	33.3027	9.64104	37.1479
Dnajb9	DnaJ heat shock protein family (Hsp40) member B9 [Source:MGI Symbol;Acc:MGI:1351618]	23.3349	65.8557	42.2315	20.0112	22.9566	38.0044	12.2612	13.7339	27.8695
Naf1	nuclear assembly factor 1 ribonucleoprotein [Source:MGI Symbol;Acc:MGI:2682306]	0	0.0728453	0	2.09784	3.90074	0.931415	0.497839	0.183167	0
Yes1	YES proto-oncogene 1, Src family tyrosine kinase [Source:MGI Symbol;Acc:MGI:99147]	2.20179	0	1.05311	0.518887	0	0.0108966	0.0102147	0.068372	0.00974538
Ppp1cb	protein phosphatase 1 catalytic subunit beta [Source:MGI Symbol;Acc:MGI:104871]	40.088	40.0356	30.1346	93.9724	63.7595	110.221	29.8606	89.046	71.8162
Gorasp2	golgi reassembly stacking protein 2 [Source:MGI Symbol;Acc:MGI:2135962]	64.379	84.8876	63.9173	31.7471	54.5615	86.8771	52.2978	22.5855	42.3267
Tsen15	tRNA splicing endonuclease subunit 15 [Source:MGI Symbol;Acc:MGI:1913887]	14.703	26.8779	21.3255	44.5917	28.9515	43.3422	10.1424	0.0132307	48.1266
Efr3a	EFR3 homolog A [Source:MGI Symbol;Acc:MGI:1923990]	24.3188	18.4772	24.2267	22.2805	25.2139	41.7392	53.8135	19.9406	18.2793
Trappc2l	trafficking protein particle complex 2-like [Source:MGI Symbol;Acc:MGI:1916295]	139.849	340.733	280.221	163.121	115.531	103.76	113.202	84.9001	61.132
Acsf3	acyl-CoA synthetase family member 3 [Source:MGI Symbol;Acc:MGI:2182591]	0	0	0.164108	0	4.9132	0	0	3.92797	0
Ddx19a	DEAD (Asp-Glu-Ala-Asp) box polypeptide 19a [Source:MGI Symbol;Acc:MGI:99526]	2.67138	2.43117	1.89867	8.33771	6.48452	5.10426	3.59135	3.5351	1.61171
Galns	galactosamine (N-acetyl)-6-sulfate sulfatase [Source:MGI Symbol;Acc:MGI:1355303]	2.99106	24.9974	19.3565	5.03416	1.90153	0	0	0	0
Rabl6	RAB, member RAS oncogene family-like 6 [Source:MGI Symbol;Acc:MGI:2442633]	23.212	48.7755	27.193	13.7943	5.13408	8.61469	6.50102	13.6094	3.78388
Edf1	endothelial differentiation-related factor 1 [Source:MGI Symbol;Acc:MGI:1891227]	481.461	484.433	599.76	631.7	558.088	963.84	578.621	443.734	495.351
Fbxw5	F-box and WD-40 domain protein 5 [Source:MGI Symbol;Acc:MGI:1354731]	23.4911	27.719	37.2775	18.6097	13.597	0	21.7689	0	27.1139
Slc25a13	solute carrier family 25 (mitochondrial carrier, adenine nucleotide translocator), member 13 [Source:MGI Symbol;Acc:MGI:1354721]	3.7702	15.9134	9.8259	6.92534	6.35855	5.59204	1.08037	4.13748	2.35153
Ube2i	ubiquitin-conjugating enzyme E2I [Source:MGI Symbol;Acc:MGI:107365]	354.108	350.507	449.031	581.194	572.923	447.189	450.666	509.378	457.914
Tsr3	TSR3 20S rRNA accumulation [Source:MGI Symbol;Acc:MGI:1915577]	46.8537	32.6028	35.4911	35.4661	30.4243	53.5658	41.9718	40.0121	57.2673
Unkl	unkempt family like zinc finger [Source:MGI Symbol;Acc:MGI:1921404]	0.711475	1.49927	0	0.447665	1.60587	0	1.83531	0	1.72799
Lrrk1	leucine-rich repeat kinase 1 [Source:MGI Symbol;Acc:MGI:2142227]	11.7717	12.2325	3.74559	1.20274	5.74594	8.38479	0	0	0
Actn1	actinin, alpha 1 [Source:MGI Symbol;Acc:MGI:2137706]	33.053	36.7627	35.7901	6.82531	17.665	16.6362	2.93385	20.0649	19.5905
Sirt2	sirtuin 2 [Source:MGI Symbol;Acc:MGI:1927664]	80.2788	112.316	152.625	37.9038	33.7286	57.6466	59.0166	51.0092	57.718
Hnrnpl	heterogeneous nuclear ribonucleoprotein L [Source:MGI Symbol;Acc:MGI:104816]	12.594	25.5059	6.91874	31.4882	27.9451	27.8844	29.9686	59.0223	19.2039
Nolc1	nucleolar and coiled-body phosphoprotein 1 [Source:MGI Symbol;Acc:MGI:1918019]	19.1739	8.23609	27.6936	43.7403	47.523	62.077	55.2984	40.7965	24.4779
Casd1	CAS1 domain containing 1 [Source:MGI Symbol;Acc:MGI:2384865]	1.5356	7.11107	5.81574	1.3436	2.12305	6.6838	3.71285	3.20273	4.02347
Cnksr3	Cnksr family member 3 [Source:MGI Symbol;Acc:MGI:2674130]	0	3.24962	5.0131	0.751799	1.41314	5.59514	0	0	0
Mtmr1	myotubularin related protein 1 [Source:MGI Symbol;Acc:MGI:1858271]	7.40695	8.24133	5.56743	7.66303	4.46823	1.25689	15.4386	8.27072	1.95397
Hmgb3	high mobility group box 3 [Source:MGI Symbol;Acc:MGI:1098219]	37.4231	4.86146	9.19045	129.899	142.95	141.266	144.644	120.292	66.2739
Map2	microtubule-associated protein 2 [Source:MGI Symbol;Acc:MGI:97175]	0.128873	0	0.0279095	0.629738	0.585538	0.00523478	0	2.33636	0
Abca1	ATP-binding cassette, sub-family A (ABC1), member 1 [Source:MGI Symbol;Acc:MGI:99607]	0.00244402	1.31707	1.33154	0	0	0	0	0	0
Nipsnap3b	nipsnap homolog 3B [Source:MGI Symbol;Acc:MGI:1913786]	50.9034	95.2687	87.364	67.409	52.9154	26.9979	51.6994	114.55	60.5465
Lage3	L antigen family, member 3 [Source:MGI Symbol;Acc:MGI:1913442]	105.778	58.8015	104.6	244.375	138.189	151.839	170.872	91.9381	127.443
Ubl4a	ubiquitin-like 4A [Source:MGI Symbol;Acc:MGI:95049]	65.1106	108.538	110.251	101.605	90.9588	53.9225	48.4418	41.2263	136.526
Gdi1	guanosine diphosphate (GDP) dissociation inhibitor 1 [Source:MGI Symbol;Acc:MGI:99846]	72.9928	70.9428	29.8455	77.3569	86.3207	28.3043	101.505	98.6928	119.63
Gadd45b	growth arrest and DNA-damage-inducible 45 beta [Source:MGI Symbol;Acc:MGI:107776]	39.5299	73.2263	81.0339	29.7799	42.0045	23.3037	52.0696	3.93945	41.4395
Slamf6	SLAM family member 6 [Source:MGI Symbol;Acc:MGI:1353620]	71.6473	0.0383892	12.2614	59.4049	49.8528	64.7263	138.643	133.425	175.353
Slamf1	signaling lymphocytic activation molecule family member 1 [Source:MGI Symbol;Acc:MGI:1351314]	4.17966	0.245789	5.14121	8.02044	10.0888	11.3102	19.5719	11.3332	15.1887
Zdhhc12	zinc finger, DHHC domain containing 12 [Source:MGI Symbol;Acc:MGI:1913470]	20.7741	19.434	31.7394	18.2403	14.9475	10.0257	0.034536	22.0352	10.2713
Endog	endonuclease G [Source:MGI Symbol;Acc:MGI:1261433]	15.7608	8.361	8.59482	10.968	8.69721	0.107669	5.8149	1.67612	3.31087
Cybb	cytochrome b-245, beta polypeptide [Source:MGI Symbol;Acc:MGI:88574]	96.7364	213.762	262.221	32.6104	38.1868	81.0503	2.23569	6.09427	0.0105079
Golga7	golgi autoantigen, golgin subfamily a, 7 [Source:MGI Symbol;Acc:MGI:1931029]	105.66	158.228	200.641	106.916	99.2707	99.6379	150.44	122.296	121.962
Pcolce2	procollagen C-endopeptidase enhancer 2 [Source:MGI Symbol;Acc:MGI:1923727]	0	0	0	0.668083	0	0	5.42706	0	0
Cd48	CD48 antigen [Source:MGI Symbol;Acc:MGI:88339]	115.643	95.1061	150.486	186.868	178.062	143.968	191.071	276.374	258.075
Clpx	caseinolytic mitochondrial matrix peptidase chaperone subunit [Source:MGI Symbol;Acc:MGI:1346017]	21.3867	15.4285	34.7002	29.3453	29.343	47.1858	64.0674	38.8275	71.7141
Trabd	TraB domain containing [Source:MGI Symbol;Acc:MGI:1915226]	3.71436	12.2267	15.3758	4.92262	7.18074	0.24785	13.3305	2.07771	1.94735
Dennd6b	DENN/MADD domain containing 6B [Source:MGI Symbol;Acc:MGI:1916690]	0	4.75421	5.81375	2.73104	0	0	10.3315	0	0
Cd83	CD83 antigen [Source:MGI Symbol;Acc:MGI:1328316]	212.7	273.856	135.069	217.928	256.183	275.999	57.9915	42.6405	97.0178
Gzmb	granzyme B [Source:MGI Symbol;Acc:MGI:109267]	0	0	0	7.26039	282.003	0	35.4108	0.0216859	27.5088
Gzmf	granzyme F [Source:MGI Symbol;Acc:MGI:109254]	0	0	0	0.0650678	15.317	17.8579	0	0	8.50219
Ager	advanced glycosylation end product-specific receptor [Source:MGI Symbol;Acc:MGI:893592]	2.28947	0.948616	0	0	0	0	0	1.1821	0
Atf6b	activating transcription factor 6 beta [Source:MGI Symbol;Acc:MGI:105121]	13.1024	11.0711	13.6424	6.20186	4.60541	1.8803	0	4.33545	5.32864
Ppt2	palmitoyl-protein thioesterase 2 [Source:MGI Symbol;Acc:MGI:1860075]	27.2717	26.2302	58.7635	5.82016	12.1898	11.3335	0	0	1.79703
Rnf5	ring finger protein 5 [Source:MGI Symbol;Acc:MGI:1860076]	52.8599	55.6033	39.6753	53.3815	55.4515	16.8644	53.4446	57.6829	20.4329
Cacfd1	calcium channel flower domain containing 1 [Source:MGI Symbol;Acc:MGI:1924317]	15.2639	7.00037	14.5341	8.23947	11.3181	38.5311	0	49.0737	0
Hivep2	human immunodeficiency virus type I enhancer binding protein 2 [Source:MGI Symbol;Acc:MGI:1338076]	1.52483	0.00729683	0.601751	0.538564	2.27519	0.243416	3.97473	1.85397	0.744293
Arnt	aryl hydrocarbon receptor nuclear translocator [Source:MGI Symbol;Acc:MGI:88071]	5.9387	8.29717	7.46873	6.52136	5.17983	0.0210592	13.2079	8.99805	0.0709023
Itga2	integrin alpha 2 [Source:MGI Symbol;Acc:MGI:96600]	0	0	0	2.87251	0.494078	0	4.83363	0	0
Mocs2	molybdenum cofactor synthesis 2 [Source:MGI Symbol;Acc:MGI:1336894]	49.7493	13.5547	63.615	38.8424	43.0409	25.7536	83.9979	73.4142	23.362
Nat9	N-acetyltransferase 9 (GCN5-related, putative) [Source:MGI Symbol;Acc:MGI:1913426]	28.9053	74.9313	62.4734	17.4566	17.255	53.8285	18.2468	0	4.86747
Lpl	lipoprotein lipase [Source:MGI Symbol;Acc:MGI:96820]	515.753	942.541	1018.12	59.3984	78.749	267.699	3.53164	0.213139	0.10688
Atp6v0e	ATPase, H+ transporting, lysosomal V0 subunit E [Source:MGI Symbol;Acc:MGI:1328318]	1254.2	2758.02	2515.57	676.948	810.672	948.893	589.03	406.14	502.389
Zfp318	zinc finger protein 318 [Source:MGI Symbol;Acc:MGI:1889348]	2.84482	0	1.32635	0.769111	4.3442	3.95213	2.87411	3.48395	2.29309
Srf	serum response factor [Source:MGI Symbol;Acc:MGI:106658]	5.74119	0	1.43884	0.197252	3.71274	0	6.9466	4.60746	0
Gata3	GATA binding protein 3 [Source:MGI Symbol;Acc:MGI:95663]	90.9768	10.3715	13.5229	54.78	68.1184	88.5686	162.602	139.569	154.748
Hspa8	heat shock protein 8 [Source:MGI Symbol;Acc:MGI:105384]	703.561	708.359	1149.18	1353.49	1297.52	1057.85	1210.05	1174.55	1297.94
Awat1	acyl-CoA wax alcohol acyltransferase 1 [Source:MGI Symbol;Acc:MGI:3588200]	9.85674	24.6939	5.1594	0	0	10.5623	0	0	0
Pdzd11	PDZ domain containing 11 [Source:MGI Symbol;Acc:MGI:1919871]	29.1682	48.9913	47.0543	80.2511	87.7489	131.95	89.0969	84.1701	45.8861
Psma2	proteasome (prosome, macropain) subunit, alpha type 2 [Source:MGI Symbol;Acc:MGI:104885]	183.934	136.923	134.954	336.148	322.451	329.678	258.33	301.817	299.038
Mrpl32	mitochondrial ribosomal protein L32 [Source:MGI Symbol;Acc:MGI:2137226]	121.274	142.74	121.303	187.192	187.73	106.747	119.048	116.277	114.09
Setdb1	SET domain, bifurcated 1 [Source:MGI Symbol;Acc:MGI:1934229]	3.71111	1.61753	4.46032	1.36695	1.53459	10.957	2.40543	0	13.4467
Prune1	prune exopolyphosphatase [Source:MGI Symbol;Acc:MGI:1925152]	8.73274	8.69927	27.9006	3.95615	5.37199	0	0.0194986	3.58434	0
Cers2	ceramide synthase 2 [Source:MGI Symbol;Acc:MGI:1924143]	117.729	274.065	171.353	70.2361	57.6898	114.626	109.949	75.0119	52.611
Capza2	capping protein (actin filament) muscle Z-line, alpha 2 [Source:MGI Symbol;Acc:MGI:106222]	405.051	747.694	596.462	401.072	406.043	346.238	297.111	440.726	326.331
Plekho1	pleckstrin homology domain containing, family O member 1 [Source:MGI Symbol;Acc:MGI:1914470]	75.6822	282.637	229.4	8.41225	13.6654	27.2435	0	0	0
Vps45	vacuolar protein sorting 45 [Source:MGI Symbol;Acc:MGI:891965]	53.0263	38.1883	14.907	45.426	37.2995	59.1058	43.8368	47.7323	110.481
Prpf3	pre-mRNA processing factor 3 [Source:MGI Symbol;Acc:MGI:1918017]	12.4642	8.07194	30.8239	21.7013	15.0731	49.7386	57.7114	18.6353	10.344
Anp32e	acidic (leucine-rich) nuclear phosphoprotein 32 family, member E [Source:MGI Symbol;Acc:MGI:1913721]	189.218	148.835	94.3799	582.465	586.988	523.95	778.041	313.365	564.188
Aph1a	aph1 homolog A, gamma secretase subunit [Source:MGI Symbol;Acc:MGI:2385110]	8.81046	15.6206	19.8747	0.236783	10.1641	0.0252673	10.1139	1.7213	0
Tab2	TGF-beta activated kinase 1/MAP3K7 binding protein 2 [Source:MGI Symbol;Acc:MGI:1915902]	3.95506	0.856382	5.09229	13.1246	10.9105	4.01462	16.3537	11.8735	2.88144
Ppil4	peptidylprolyl isomerase (cyclophilin)-like 4 [Source:MGI Symbol;Acc:MGI:1914668]	11.3201	11.3725	18.5815	26.6479	17.1659	48.5139	64.144	63.7661	41.4335
Cnih1	cornichon family AMPA receptor auxiliary protein 1 [Source:MGI Symbol;Acc:MGI:1277202]	61.9593	107.015	50.578	38.7771	45.8941	60.1857	15.2441	57.5281	54.0685
Eps8	epidermal growth factor receptor pathway substrate 8 [Source:MGI Symbol;Acc:MGI:104684]	4.78937	0.0805638	8.38053	0.574662	2.85667	8.98146	0	0	0
Med22	mediator complex subunit 22 [Source:MGI Symbol;Acc:MGI:98446]	0	2.74301	9.00929	6.26583	4.87453	8.55359	13.2232	2.8058	15.3267
Surf1	surfeit gene 1 [Source:MGI Symbol;Acc:MGI:98443]	68.4134	80.9675	51.4098	77.3976	56.8843	65.9064	111.88	184.406	140.709
Med28	mediator complex subunit 28 [Source:MGI Symbol;Acc:MGI:1914249]	418.017	548.899	549.529	533.764	493.511	655.509	459.889	320.338	447.741
Qdpr	quinoid dihydropteridine reductase [Source:MGI Symbol;Acc:MGI:97836]	105.093	233.035	188.099	91.0028	113.493	70.3294	107.001	127.522	56.2591
Sqstm1	sequestosome 1 [Source:MGI Symbol;Acc:MGI:107931]	360.07	675.443	695.272	103.422	165.601	235.767	71.6241	101.773	53.1845
Nfe2l2	nuclear factor, erythroid derived 2, like 2 [Source:MGI Symbol;Acc:MGI:108420]	20.5878	58.0339	70.2143	13.6555	30.1047	34.6512	26.3791	5.67837	9.13508
Rxra	retinoid X receptor alpha [Source:MGI Symbol;Acc:MGI:98214]	2.27662	4.28646	1.96515	8.255	5.69905	5.31051	14.638	6.85076	1.3832
Fcrls	Fc receptor-like S, scavenger receptor [Source:MGI Symbol;Acc:MGI:1933397]	0	5.27175	0	0	0	0	0	0	0
Cd5l	CD5 antigen-like [Source:MGI Symbol;Acc:MGI:1334419]	3.41337	0	0	4.28578	0	0	0	0	0
Prpsap1	phosphoribosyl pyrophosphate synthetase-associated protein 1 [Source:MGI Symbol;Acc:MGI:1915013]	72.6813	51.5951	57.8907	46.7457	40.78	16.2792	41.9342	18.8469	32.787
Ncapg	non-SMC condensin I complex, subunit G [Source:MGI Symbol;Acc:MGI:1930197]	8.99882	0	0	22.7469	20.0329	41.3071	22.8188	25.5498	31.6574
Lcorl	ligand dependent nuclear receptor corepressor-like [Source:MGI Symbol;Acc:MGI:2651932]	0.522957	12.7897	32.8128	2.80377	9.82492	4.3375	9.51716	3.03791	1.03084
Lta4h	leukotriene A4 hydrolase [Source:MGI Symbol;Acc:MGI:96836]	85.0307	108.781	54.9587	192.364	137.282	150.608	212.983	225.76	289.676
Dstn	destrin [Source:MGI Symbol;Acc:MGI:1929270]	80.0319	184.704	174.87	43.9934	68.6818	100.662	23.4814	35.703	16.3813
H2afy	H2A histone family, member Y [Source:MGI Symbol;Acc:MGI:1349392]	88.8598	26.2511	62.702	90.3118	86.1332	76.4266	120.26	98.4873	197.824
Gtf2ird2	GTF2I repeat domain containing 2 [Source:MGI Symbol;Acc:MGI:2149780]	2.73113	8.3219	0.0118525	2.03336	0.284013	0	2.63305	0.195634	0.00951656
Bola1	bolA-like 1 (E. coli) [Source:MGI Symbol;Acc:MGI:1916418]	72.4282	103.673	86.1481	111.883	99.0109	47.9541	68.6774	88.4428	112.485
Castor2	cytosolic arginine sensor for mTORC1 subunit 2 [Source:MGI Symbol;Acc:MGI:1933384]	0.256495	5.72151	4.255	3.87157	1.80396	0	0	1.47968	0
Fcgr1	Fc receptor, IgG, high affinity I [Source:MGI Symbol;Acc:MGI:95498]	3.75636	6.56898	8.47714	2.42812	0	0	0	0	0
Ncf1	neutrophil cytosolic factor 1 [Source:MGI Symbol;Acc:MGI:97283]	24.2618	27.1137	31.6509	12.3426	17.1592	9.35915	8.77104	8.19119	17.288
Adss	adenylosuccinate synthetase, non muscle [Source:MGI Symbol;Acc:MGI:87948]	41.1115	51.1681	49.3916	55.7082	48.7729	68.8324	80.2909	77.7635	46.0996
Actr8	ARP8 actin-related protein 8 [Source:MGI Symbol;Acc:MGI:1860775]	35.2457	21.6252	39.4822	26.9132	22.4483	17.8498	9.55885	27.0831	33.7917
Lrrc27	leucine rich repeat containing 27 [Source:MGI Symbol;Acc:MGI:1923862]	71.4659	109.441	112.38	9.45941	19.2878	41.4602	0	13.7145	0
Stk32c	serine/threonine kinase 32C [Source:MGI Symbol;Acc:MGI:2385336]	0	0	0	0	0	0	9.40727	0	0
Fnta	farnesyltransferase, CAAX box, alpha [Source:MGI Symbol;Acc:MGI:104683]	74.0174	72.2061	70.3679	75.3433	72.2995	71.3131	75.6429	100.154	73.9756
Mtrex	Mtr4 exosome RNA helicase [Source:MGI Symbol;Acc:MGI:1919448]	19.8039	16.0245	27.8876	26.0454	22.3231	14.9459	29.9499	52.7448	45.2026
Lbp	lipopolysaccharide binding protein [Source:MGI Symbol;Acc:MGI:1098776]	4.62335	0	0	2.46203	0	0	0	0	0
Celsr1	cadherin, EGF LAG seven-pass G-type receptor 1 [Source:MGI Symbol;Acc:MGI:1100883]	0.436366	0	0	0.178197	0.329545	1.06126	1.25395	0	0.00955807
Fli1	Friend leukemia integration 1 [Source:MGI Symbol;Acc:MGI:95554]	28.5767	18.9988	17.0395	14.0784	11.1132	15.6619	45.7494	19.4821	34.2304
Diexf	digestive organ expansion factor homolog (zebrafish) [Source:MGI Symbol;Acc:MGI:2138080]	0	5.27891	0.619987	4.43524	1.40471	0	10.1867	0.826068	18.6105
Hsd11b1	hydroxysteroid 11-beta dehydrogenase 1 [Source:MGI Symbol;Acc:MGI:103562]	76.4333	0.0310145	2.68381	19.3974	21.9042	41.3175	169.697	120.364	123.57
H2-M3	histocompatibility 2, M region locus 3 [Source:MGI Symbol;Acc:MGI:95915]	23.7401	35.4978	56.8119	22.597	23.5491	10.8757	28.1473	10.0495	7.97055
Lonrf3	LON peptidase N-terminal domain and ring finger 3 [Source:MGI Symbol;Acc:MGI:1921615]	0.0198299	6.459	9.52313	0	1.97887	0.856934	9.03583	5.58285	0.0106667
Atp5e	ATP synthase, H+ transporting, mitochondrial F1 complex, epsilon subunit [Source:MGI Symbol;Acc:MGI:1855697]	777.332	1038.27	832.364	743.775	831.915	728.854	422.755	557.289	652.543
Nelfcd	negative elongation factor complex member C/D, Th1l [Source:MGI Symbol;Acc:MGI:1926424]	24.8295	8.04794	23.3114	25.2273	40.411	51.6797	26.2846	38.745	38.1998
Ctsz	cathepsin Z [Source:MGI Symbol;Acc:MGI:1891190]	1331.21	3102.96	3959.07	344.474	317.933	771.293	36.4329	80.0957	54.1145
Prelid3b	PRELI domain containing 3B [Source:MGI Symbol;Acc:MGI:1913640]	82.8072	80.7952	126.153	178.647	139.284	179.224	82.8387	123.136	134.899
H2-M2	histocompatibility 2, M region locus 2 [Source:MGI Symbol;Acc:MGI:95914]	20.3151	32.559	43.7239	55.9252	12.6105	57.4779	0	0.10435	0.0998969
Ube2a	ubiquitin-conjugating enzyme E2A [Source:MGI Symbol;Acc:MGI:102959]	119.328	182.606	180.098	150.337	134.91	142.705	166.987	100.955	95.7368
Slc25a5	solute carrier family 25 (mitochondrial carrier, adenine nucleotide translocator), member 5 [Source:MGI Symbol;Acc:MGI:1353496]	1336.84	1626.09	1567.4	1864.17	1398.71	1348.28	1544.01	1443.68	1557.34
Ppdpf	pancreatic progenitor cell differentiation and proliferation factor [Source:MGI Symbol;Acc:MGI:1913746]	177.457	335.487	393.445	145.281	139.423	165.051	179.658	276.719	196.087
Pls3	plastin 3 (T-isoform) [Source:MGI Symbol;Acc:MGI:104807]	6.46739	10.2819	33.0646	4.58506	8.4284	0	5.07182	0	0
Nkap	NFKB activating protein [Source:MGI Symbol;Acc:MGI:1914300]	18.1732	14.2281	10.8306	22.2778	17.349	4.55278	19.3438	23.242	33.1007
Ndufa1	NADH:ubiquinone oxidoreductase subunit A1 [Source:MGI Symbol;Acc:MGI:1929511]	673.226	933.261	884.588	573.951	602.232	677.895	399.438	451.041	652.937
E2f3	E2F transcription factor 3 [Source:MGI Symbol;Acc:MGI:1096340]	0	1.32176	2.34112	2.75516	1.93135	0	0.249801	0	0
Cr1l	complement component (3b/4b) receptor 1-like [Source:MGI Symbol;Acc:MGI:88513]	105.648	129.805	112.185	70.5309	74.4933	79.2836	153.635	155.39	132.055
Ppfibp1	PTPRF interacting protein, binding protein 1 (liprin beta 1) [Source:MGI Symbol;Acc:MGI:1914783]	13.8308	14.525	14.9833	4.87307	4.99023	4.08272	5.9164	2.1702	4.31647
Cd46	CD46 antigen, complement regulatory protein [Source:MGI Symbol;Acc:MGI:1203290]	0	0	0	1.55795	0.337047	0	0	0	0.321178
Plgrkt	plasminogen receptor, C-terminal lysine transmembrane protein [Source:MGI Symbol;Acc:MGI:1915009]	107.019	101.491	112.252	125.393	139.077	144.829	155.233	107.307	121.692
Cd274	CD274 antigen [Source:MGI Symbol;Acc:MGI:1926446]	46.4581	173.297	107.963	7.53084	24.7271	45.5731	1.50018	9.40085	0.0229599
Pdcd1lg2	programmed cell death 1 ligand 2 [Source:MGI Symbol;Acc:MGI:1930125]	1.70288	5.39874	0.479212	10.7099	13.6244	4.8063	0	0	0
Gtf3a	general transcription factor III A [Source:MGI Symbol;Acc:MGI:1913846]	34.4907	26.4537	26.6449	59.757	58.352	42.0401	51.064	31.775	32.495
Mtif3	mitochondrial translational initiation factor 3 [Source:MGI Symbol;Acc:MGI:1923616]	17.3331	50.1367	23.209	28.8855	36.8289	38.6688	22.2495	20.6701	11.1387
Lnx2	ligand of numb-protein X 2 [Source:MGI Symbol;Acc:MGI:2155959]	4.52311	0	5.18478	2.56921	2.53812	1.77484	2.03753	0	0.0137407
Dyrk3	dual-specificity tyrosine-(Y)-phosphorylation regulated kinase 3 [Source:MGI Symbol;Acc:MGI:1330300]	2.71115	3.4741	0	0.653284	4.11504	4.69548	0	0	0
Mapkapk2	MAP kinase-activated protein kinase 2 [Source:MGI Symbol;Acc:MGI:109298]	13.635	12.7245	19.7866	10.795	11.0533	7.3551	7.31409	3.84231	11.5714
Il10	interleukin 10 [Source:MGI Symbol;Acc:MGI:96537]	0	0	0	9.47974	0.763424	0	0	0	0
Lamp2	lysosomal-associated membrane protein 2 [Source:MGI Symbol;Acc:MGI:96748]	222.987	366.549	395.921	46.1902	54.7968	66.5465	23.8625	56.6118	56.7901
Atxn10	ataxin 10 [Source:MGI Symbol;Acc:MGI:1859293]	84.3709	114.88	112.277	70.3533	82.7155	100.708	117.493	42.5042	64.8353
Foxred2	FAD-dependent oxidoreductase domain containing 2 [Source:MGI Symbol;Acc:MGI:106315]	0.713065	4.05272	3.60525	0.855348	0	3.25725	0	0	0
Eif3d	eukaryotic translation initiation factor 3, subunit D [Source:MGI Symbol;Acc:MGI:1933181]	44.1217	78.9493	57.0277	66.2318	77.6559	52.2139	44.4324	30.9368	57.0149
H3f3b	H3 histone, family 3B [Source:MGI Symbol;Acc:MGI:1101768]	4392.94	2851.5	3748.51	4059.55	2918.63	3687.01	4811.85	4854.15	4372.16
Nup50	nucleoporin 50 [Source:MGI Symbol;Acc:MGI:1351502]	33.6737	63.3739	76.2319	24.3087	35.9361	59.7127	38.2202	50.9556	28.8124
Ift27	intraflagellar transport 27 [Source:MGI Symbol;Acc:MGI:1914292]	97.1848	24.3998	31.5858	88.7509	77.1831	65.4372	111.371	107.972	139.88
Pacsin2	protein kinase C and casein kinase substrate in neurons 2 [Source:MGI Symbol;Acc:MGI:1345153]	13.4002	13.9859	28.656	8.27745	12.6319	16.3317	15.2487	8.22693	19.89
Cmah	cytidine monophospho-N-acetylneuraminic acid hydroxylase [Source:MGI Symbol;Acc:MGI:103227]	6.56067	0.0498239	0.0645336	4.16773	3.85254	5.5629	16.3815	19.6081	14.0068
Ttll12	tubulin tyrosine ligase-like family, member 12 [Source:MGI Symbol;Acc:MGI:3039573]	4.42419	6.58507	0	0.00878306	2.13554	18.9849	0	5.76961	0.26525
Bik	BCL2-interacting killer [Source:MGI Symbol;Acc:MGI:1206591]	0	0	0	0	0	0	0	0	8.30448
Tox4	TOX high mobility group box family member 4 [Source:MGI Symbol;Acc:MGI:1915389]	21.9577	19.133	27.5932	21.5344	16.2997	8.70224	22.3057	37.8961	26.4021
Mrps18c	mitochondrial ribosomal protein S18C [Source:MGI Symbol;Acc:MGI:1915985]	401.686	683.99	409.24	656.947	607.135	535.502	612.905	503.499	447.485
Srsf6	serine/arginine-rich splicing factor 6 [Source:MGI Symbol;Acc:MGI:1915246]	126.236	63.2199	53.0072	124.099	109.561	95.3151	87.4785	117.994	93.9811
Plcg1	phospholipase C, gamma 1 [Source:MGI Symbol;Acc:MGI:97615]	4.24793	0	1.88447	7.59978	5.30072	4.11824	14.1421	8.28088	2.81954
Kctd2	potassium channel tetramerisation domain containing 2 [Source:MGI Symbol;Acc:MGI:1917632]	2.23737	4.40448	0	3.80895	0.376794	0	0.0198152	6.20903	0.896742
Kctd5	potassium channel tetramerisation domain containing 5 [Source:MGI Symbol;Acc:MGI:1916509]	9.81123	20.2133	37.9969	20.528	25.4242	25.6465	9.47678	4.92777	4.68243
Etaa1	Ewing tumor-associated antigen 1 [Source:MGI Symbol;Acc:MGI:1915395]	2.52878	2.17907	6.82843	6.64525	7.11407	2.84391	0.723197	1.60957	8.62831
Slpi	secretory leukocyte peptidase inhibitor [Source:MGI Symbol;Acc:MGI:109297]	31.0318	29.0503	49.3632	7.51839	6.82578	0	4.65129	0	0
Sdc4	syndecan 4 [Source:MGI Symbol;Acc:MGI:1349164]	11.3765	19.5498	19.8712	15.1046	11.86	24.3822	14.1174	18.225	7.18167
Il13ra1	interleukin 13 receptor, alpha 1 [Source:MGI Symbol;Acc:MGI:105052]	9.54135	15.8928	8.96862	3.75093	2.10302	9.32625	4.66449	0	0
Nbr1	NBR1, autophagy cargo receptor [Source:MGI Symbol;Acc:MGI:108498]	22.5488	28.8843	15.3239	7.25757	9.30843	7.05518	0.540696	14.4515	12.7073
Cyth1	cytohesin 1 [Source:MGI Symbol;Acc:MGI:1334257]	16.8572	20.7327	22.7539	10.2421	9.26558	7.06602	8.6206	11.9663	21.5132
Rnd3	Rho family GTPase 3 [Source:MGI Symbol;Acc:MGI:1921444]	6.13443	23.9969	11.7231	4.87852	10.4709	7.37599	0	0	0
Brca1	breast cancer 1, early onset [Source:MGI Symbol;Acc:MGI:104537]	3.70622	0	1.89691	2.94448	2.62952	3.08565	10.8754	2.48263	3.33422
Nt5c3b	5'-nucleotidase, cytosolic IIIB [Source:MGI Symbol;Acc:MGI:1915356]	58.1217	13.5838	17.4847	128.397	112.734	114.541	150.745	100.94	122.611
Coa3	cytochrome C oxidase assembly factor 3 [Source:MGI Symbol;Acc:MGI:1098757]	501.823	543.089	526.016	455.727	403.798	348.423	275.002	291.563	380.207
Zpbp2	zona pellucida binding protein 2 [Source:MGI Symbol;Acc:MGI:1916626]	4.05926	0	0	2.01166	0	0	0	0	11.7644
Gsdma	gasdermin A [Source:MGI Symbol;Acc:MGI:1889509]	0	0	0	0	0	0	0	3.91934	0
Med24	mediator complex subunit 24 [Source:MGI Symbol;Acc:MGI:1344385]	6.13912	4.04136	2.65777	7.82479	3.22906	5.10637	23.4829	14.9706	0
Psmd3	proteasome (prosome, macropain) 26S subunit, non-ATPase, 3 [Source:MGI Symbol;Acc:MGI:98858]	6.8812	14.84	30.0848	27.1453	28.651	54.6385	38.1954	17.3597	34.8582
Exosc10	exosome component 10 [Source:MGI Symbol;Acc:MGI:1355322]	24.8858	34.437	34.7591	50.8633	30.5981	46.8624	45.1571	53.2717	70.6709
Glod4	glyoxalase domain containing 4 [Source:MGI Symbol;Acc:MGI:1914451]	78.945	71.2169	69.379	131.369	120.138	156.101	113.326	118.586	97.2136
Vps53	VPS53 GARP complex subunit [Source:MGI Symbol;Acc:MGI:1915549]	36.8814	33.6028	64.7824	24.6762	18.4413	15.8918	44.2562	39.8634	44.9326
Taok1	TAO kinase 1 [Source:MGI Symbol;Acc:MGI:1914490]	4.63583	6.56518	6.13144	7.85336	6.31769	6.9503	14.3664	9.34419	3.37377
Dnttip1	deoxynucleotidyltransferase, terminal, interacting protein 1 [Source:MGI Symbol;Acc:MGI:1923483]	6.06161	1.54754	1.37728	5.33609	1.54737	0	8.8419	14.1728	7.00713
Acot8	acyl-CoA thioesterase 8 [Source:MGI Symbol;Acc:MGI:2158201]	18.0921	18.8178	6.53726	10.2956	16.6627	0	9.32891	11.8819	22.7837
Mpp2	membrane protein, palmitoylated 2 (MAGUK p55 subfamily member 2) [Source:MGI Symbol;Acc:MGI:1858257]	1.13936	0	0	1.08634	1.16932	1.90062	1.45884	1.60969	0
Nlk	nemo like kinase [Source:MGI Symbol;Acc:MGI:1201387]	10.4217	7.88375	5.36167	5.51856	16.6212	2.20472	26.1946	24.3942	26.181
Traf4	TNF receptor associated factor 4 [Source:MGI Symbol;Acc:MGI:1202880]	2.36956	0	0.270208	10.7176	15.2917	9.87949	13.2896	6.53716	5.9297
Aldoc	aldolase C, fructose-bisphosphate [Source:MGI Symbol;Acc:MGI:101863]	17.0123	34.4682	23.4731	7.29465	6.19563	1.40316	0	0	0.059964
Stac2	SH3 and cysteine rich domain 2 [Source:MGI Symbol;Acc:MGI:2144518]	2.61193	6.45504	18.2949	1.53763	1.59042	1.8847	0	0	0
Rpl19	ribosomal protein L19 [Source:MGI Symbol;Acc:MGI:98020]	944.341	980.754	932.473	1272.84	1255.54	1220.52	1019.88	948.091	1170.14
Nek8	NIMA (never in mitosis gene a)-related expressed kinase 8 [Source:MGI Symbol;Acc:MGI:1890646]	0	0	0	6.32493	7.76783	0.124179	0	15.7217	16.8778
Cacnb4	calcium channel, voltage-dependent, beta 4 subunit [Source:MGI Symbol;Acc:MGI:103301]	0.111848	0.331914	0.631136	1.22049	0.236548	0	0	0	0.644454
Plxdc1	plexin domain containing 1 [Source:MGI Symbol;Acc:MGI:1919574]	5.16431	19.1178	8.25697	1.57201	0.151259	3.85842	0	0	5.16546
Arl5b	ADP-ribosylation factor-like 5B [Source:MGI Symbol;Acc:MGI:1923119]	4.89887	8.48373	14.6396	0.760278	5.16692	0.976033	0.842932	12.3925	11.011
Zfp207	zinc finger protein 207 [Source:MGI Symbol;Acc:MGI:1340045]	88.8588	40.111	62.4767	92.3062	95.2733	95.0542	83.1463	109.133	113.023
Psmd11	proteasome (prosome, macropain) 26S subunit, non-ATPase, 11 [Source:MGI Symbol;Acc:MGI:1916327]	276.682	202.377	312.797	480.493	398.702	491.45	434.843	614.088	383.962
Timp2	tissue inhibitor of metalloproteinase 2 [Source:MGI Symbol;Acc:MGI:98753]	5.69076	7.47179	8.44385	2.71155	1.53359	0.00925935	0.00864085	0	8.90761
Zc3h18	zinc finger CCCH-type containing 18 [Source:MGI Symbol;Acc:MGI:1923264]	4.40363	5.75468	2.61435	6.91624	5.45796	2.97224	3.5999	4.87776	0.113824
Top2b	topoisomerase (DNA) II beta [Source:MGI Symbol;Acc:MGI:98791]	14.9292	14.1173	11.3522	20.0515	41.1245	34.2782	33.0912	62.8191	24.6395
Igfbp4	insulin-like growth factor binding protein 4 [Source:MGI Symbol;Acc:MGI:96439]	8.94246	6.41109	9.73132	9.74576	7.31703	3.8312	52.0163	8.03537	30.6998
Cdc6	cell division cycle 6 [Source:MGI Symbol;Acc:MGI:1345150]	14.0028	0	0	20.2591	38.2023	35.7064	53.0658	25.6046	25.5623
Suz12	SUZ12 polycomb repressive complex 2 subunit [Source:MGI Symbol;Acc:MGI:1261758]	12.1623	12.4313	11.3006	26.1642	18.0746	26.2671	27.5949	21.8041	15.7205
Atad5	ATPase family, AAA domain containing 5 [Source:MGI Symbol;Acc:MGI:2442925]	0.795577	0	0.945188	4.55876	4.08768	1.75754	6.15503	6.44182	12.982
Crlf3	cytokine receptor-like factor 3 [Source:MGI Symbol;Acc:MGI:1860086]	55.8117	35.4289	36.8479	60.441	60.0057	59.1753	76.6248	173.269	130.75
Tns4	tensin 4 [Source:MGI Symbol;Acc:MGI:2144377]	0.133507	10.2651	0	0.00586075	1.30105	7.63308	0.0185785	0.0708737	0.0121946
Tnfaip1	tumor necrosis factor, alpha-induced protein 1 (endothelial) [Source:MGI Symbol;Acc:MGI:104961]	16.134	27.3358	25.5474	16.92	12.8115	20.237	4.24525	10.7358	17.6876
Abr	active BCR-related gene [Source:MGI Symbol;Acc:MGI:107771]	10.2615	11.5547	19.2747	1.67096	4.63528	8.65715	8.9342	0.499831	2.76373
Rab11fip4	RAB11 family interacting protein 4 (class II) [Source:MGI Symbol;Acc:MGI:2442920]	2.31836	1.25596	0.355319	3.19933	4.12864	6.72082	5.07831	1.74521	1.55221
Cd40	CD40 antigen [Source:MGI Symbol;Acc:MGI:88336]	19.8927	19.5308	0.879992	24.6815	34.4342	58.0236	24.583	6.88298	0
Slc35c2	solute carrier family 35, member C2 [Source:MGI Symbol;Acc:MGI:2385166]	20.4062	27.6861	15.9635	9.08184	5.35749	0	25.8261	5.59755	8.67617
Elmo2	engulfment and cell motility 2 [Source:MGI Symbol;Acc:MGI:2153045]	1.88055	6.79157	12.1706	12.6159	8.29168	2.74323	0.0601351	18.4544	5.03594
Wsb1	WD repeat and SOCS box-containing 1 [Source:MGI Symbol;Acc:MGI:1926139]	22.1795	55.9708	60.5355	26.035	33.2595	33.9468	24.9772	52.2739	32.6491
Ttpal	tocopherol (alpha) transfer protein-like [Source:MGI Symbol;Acc:MGI:1923330]	6.67502	3.22053	0.930487	3.19645	4.81388	2.13128	11.1822	0	2.68016
Rhot1	ras homolog family member T1 [Source:MGI Symbol;Acc:MGI:1926078]	27.1047	34.5195	41.8892	30.8123	15.3561	27.1014	17.3176	60.7377	4.94526
Rhbdl3	rhomboid like 3 [Source:MGI Symbol;Acc:MGI:2179276]	0	0	0	0	0.00714264	0	0	2.82468	0
Ada	adenosine deaminase [Source:MGI Symbol;Acc:MGI:87916]	0	5.56703	2.892	12.6815	14.0899	3.4	20.7599	23.9852	8.78394
Serinc3	serine incorporator 3 [Source:MGI Symbol;Acc:MGI:1349457]	14.0143	6.18582	8.63358	29.8245	22.296	24.2308	43.6583	39.4908	56.5152
Tha1	threonine aldolase 1 [Source:MGI Symbol;Acc:MGI:1919026]	2.06613	4.19739	0	0	0.717812	0.548822	7.59781	0	0.13397
Pgs1	phosphatidylglycerophosphate synthase 1 [Source:MGI Symbol;Acc:MGI:1921701]	14.5473	35.2221	39.063	8.24716	14.6447	8.73511	6.301	14.1374	9.42464
Birc5	baculoviral IAP repeat-containing 5 [Source:MGI Symbol;Acc:MGI:1203517]	173.151	0.130735	7.0907	477.79	476.062	349.219	499.75	528.984	645.579
Afmid	arylformamidase [Source:MGI Symbol;Acc:MGI:2448704]	10.8483	4.81346	0	3.75115	6.30925	0	26.9021	0.103392	13.5276
Pigt	phosphatidylinositol glycan anchor biosynthesis, class T [Source:MGI Symbol;Acc:MGI:1926178]	9.81266	6.72336	7.13695	1.67224	6.20113	8.33684	0	9.88643	0
Etv4	ets variant 4 [Source:MGI Symbol;Acc:MGI:99423]	4.68914	0	0	0	0	0	0	0	0
Ghdc	GH3 domain containing [Source:MGI Symbol;Acc:MGI:1931556]	0.106547	5.72844	4.05654	1.75962	1.96068	0	0	0	2.18243
Pltp	phospholipid transfer protein [Source:MGI Symbol;Acc:MGI:103151]	7.5371	7.93356	6.06841	0.0682042	0.142463	0.0497423	0.369764	0	6.92484
Slc12a7	solute carrier family 12, member 7 [Source:MGI Symbol;Acc:MGI:1342283]	3.51556	3.52424	2.39864	3.90949	2.06607	0	6.88511	14.7354	0.110241
Ctsa	cathepsin A [Source:MGI Symbol;Acc:MGI:97748]	619.07	1630.78	1706.34	125.51	162.234	261.546	167.764	82.4016	124.173
Zswim1	zinc finger SWIM-type containing 1 [Source:MGI Symbol;Acc:MGI:1919221]	3.00599	7.13253	0	5.69832	4.12791	10.8511	14.0231	8.45666	8.55879
Slc12a4	solute carrier family 12, member 4 [Source:MGI Symbol;Acc:MGI:1309465]	4.73536	13.1288	0.77574	1.71116	3.65129	0	0	6.70051	0
Spata25	spermatogenesis associated 25 [Source:MGI Symbol;Acc:MGI:1922892]	2.66285	6.44723	0	4.32222	3.8779	10.1037	10.6595	5.6311	5.51747
Myo1c	myosin IC [Source:MGI Symbol;Acc:MGI:106612]	3.7319	14.4696	6.69374	2.08164	3.15433	9.76989	0.00688745	0	0.0132827
Crk	v-crk avian sarcoma virus CT10 oncogene homolog [Source:MGI Symbol;Acc:MGI:88508]	6.89828	10.145	13.6635	6.25065	6.4285	6.50274	15.836	5.00091	0.0671416
Cox7c	cytochrome c oxidase subunit 7C [Source:MGI Symbol;Acc:MGI:103226]	967.996	1475.96	1292.57	1288.67	1094.29	1320.68	786.784	749.15	862.303
Pitpna	phosphatidylinositol transfer protein, alpha [Source:MGI Symbol;Acc:MGI:99887]	42.4468	36.7368	25.4618	26.4059	26.6195	22.9137	26.0938	29.1397	9.83618
Mlx	MAX-like protein X [Source:MGI Symbol;Acc:MGI:108398]	72.595	52.678	68.2301	34.3546	70.1598	61.0683	36.6762	34.267	62.6427
Retreg3	reticulophagy regulator family member 3 [Source:MGI Symbol;Acc:MGI:1915248]	1.20487	10.1172	4.61557	1.58158	2.50127	0	5.48879	0	0
Dhx58	DEXH (Asp-Glu-X-His) box polypeptide 58 [Source:MGI Symbol;Acc:MGI:1931560]	0.339314	5.20984	0	6.7285	0	3.41537	7.60488	4.3208	12.1643
Rab5a	RAB5A, member RAS oncogene family [Source:MGI Symbol;Acc:MGI:105926]	72.6493	69.4424	59.7212	17.0584	44.2455	41.2103	22.1344	14.3775	27.6319
Nkiras2	NFKB inhibitor interacting Ras-like protein 2 [Source:MGI Symbol;Acc:MGI:1919216]	14.9212	47.8519	37.2519	11.4348	11.0048	5.01887	0.946331	2.93973	8.131
Ppp2r5c	protein phosphatase 2, regulatory subunit B', gamma [Source:MGI Symbol;Acc:MGI:1349475]	194.329	103.908	139.494	288.001	209.947	247.166	446.846	433.884	338.797
Ift52	intraflagellar transport 52 [Source:MGI Symbol;Acc:MGI:2387217]	21.7452	31.9166	14.7331	21.0807	23.313	46.82	35.4318	15.8804	14.6746
Mybl2	myeloblastosis oncogene-like 2 [Source:MGI Symbol;Acc:MGI:101785]	1.9985	0.0764613	0	7.5603	5.42071	2.85035	6.22558	2.55231	0.394493
Eya2	EYA transcriptional coactivator and phosphatase 2 [Source:MGI Symbol;Acc:MGI:109341]	7.18028	0	0	3.70172	11.2689	6.03301	11.8363	0.0146449	0
B4galt5	UDP-Gal:betaGlcNAc beta 1,4-galactosyltransferase, polypeptide 5 [Source:MGI Symbol;Acc:MGI:1927169]	11.9075	20.6266	27.7291	5.63742	5.34337	4.72546	1.14272	0.00801586	1.9977
Ddx27	DEAD (Asp-Glu-Ala-Asp) box polypeptide 27 [Source:MGI Symbol;Acc:MGI:2385884]	18.0406	13.3364	21.473	27.0702	26.3683	20.2106	18.5438	33.8571	37.1328
Cyth3	cytohesin 3 [Source:MGI Symbol;Acc:MGI:1335107]	6.59802	5.49159	4.70484	0.927609	3.44238	0	1.12666	4.27897	0
Cyth4	cytohesin 4 [Source:MGI Symbol;Acc:MGI:2441702]	60.5284	152.55	127.222	20.5881	32.7959	27.5136	6.34743	18.5271	12.0045
Rac3	Rac family small GTPase 3 [Source:MGI Symbol;Acc:MGI:2180784]	3.56412	0	10.1868	0	0	8.19817	0	0	0
Rrp7a	ribosomal RNA processing 7 homolog A (S. cerevisiae) [Source:MGI Symbol;Acc:MGI:1922028]	109.771	178.305	226.628	90.8699	78.5192	46.522	68.8871	100.589	61.7439
Cyb5r3	cytochrome b5 reductase 3 [Source:MGI Symbol;Acc:MGI:94893]	124.149	258.87	326.671	61.0437	40.0841	69.6625	22.2693	47.6418	51.3666
Ints2	integrator complex subunit 2 [Source:MGI Symbol;Acc:MGI:1917672]	7.78178	13.0978	3.81485	14.1967	12.7869	9.49732	10.959	24.3412	9.36218
Med13l	mediator complex subunit 13-like [Source:MGI Symbol;Acc:MGI:2670178]	1.30604	4.35783	2.29643	4.74968	3.36667	0.843255	10.5861	0.33155	1.85325
Hist1h2bc	histone cluster 1, H2bc [Source:MGI Symbol;Acc:MGI:1915274]	219.156	452.774	580.63	37.7831	47.3952	129.867	0.0550509	27.4077	3.84998
Mafk	v-maf musculoaponeurotic fibrosarcoma oncogene family, protein K (avian) [Source:MGI Symbol;Acc:MGI:99951]	0.556144	11.0716	14.7248	7.20274	1.87713	0	1.5924	0	0
Med1	mediator complex subunit 1 [Source:MGI Symbol;Acc:MGI:1100846]	13.7001	14.0954	7.88869	27.6838	37.2661	17.5102	39.4265	79.7536	34.5132
Erbb3	erb-b2 receptor tyrosine kinase 3 [Source:MGI Symbol;Acc:MGI:95411]	1.31639	0	0	1.04681	1.12895	0	1.46341	0	0
Stard3	START domain containing 3 [Source:MGI Symbol;Acc:MGI:1929618]	5.81721	29.9259	29.3061	6.86042	6.58601	3.71912	3.26721	0	0
Ikzf3	IKAROS family zinc finger 3 [Source:MGI Symbol;Acc:MGI:1342542]	1.37463	0	0	7.62	10.9058	0	0.225645	25.7662	0.351518
Mfng	MFNG O-fucosylpeptide 3-beta-N-acetylglucosaminyltransferase [Source:MGI Symbol;Acc:MGI:1095404]	23.8468	19.0567	5.32995	6.61137	14.583	41.2917	27.7854	19.8823	29.0919
Vmp1	vacuole membrane protein 1 [Source:MGI Symbol;Acc:MGI:1923159]	213.808	328.11	344.832	204.512	182.01	295.005	126.5	200.44	250.806
Uchl5	ubiquitin carboxyl-terminal esterase L5 [Source:MGI Symbol;Acc:MGI:1914848]	103.791	166.63	120.293	174.678	185.298	109.678	207.107	143.899	125.895
Glrx2	glutaredoxin 2 (thioltransferase) [Source:MGI Symbol;Acc:MGI:1916617]	134.413	285.744	309.661	176.472	234.663	125.41	126.972	181.036	181.865
Ro60	Ro60, Y RNA binding protein [Source:MGI Symbol;Acc:MGI:106652]	0.670577	0.0161821	2.01232	1.58889	0.618795	5.79596	6.59976	0	0
Stk4	serine/threonine kinase 4 [Source:MGI Symbol;Acc:MGI:1929004]	22.4387	11.5543	18.6108	21.6931	22.5656	21.0221	40.5213	40.7334	45.4596
Pmp22	peripheral myelin protein 22 [Source:MGI Symbol;Acc:MGI:97631]	19.26	76.9807	41.3927	0.310994	0.0153946	13.9939	0	0	0
Zcchc10	zinc finger, CCHC domain containing 10 [Source:MGI Symbol;Acc:MGI:1196228]	25.1726	29.6427	24.6357	38.6654	45.2134	63.5231	0	96.6927	49.7414
Psmb6	proteasome (prosome, macropain) subunit, beta type 6 [Source:MGI Symbol;Acc:MGI:104880]	1163.95	1534.74	2100.77	1358.05	956.199	1317.26	813.756	869.254	853.034
Spag7	sperm associated antigen 7 [Source:MGI Symbol;Acc:MGI:107380]	56.4209	95.2756	135.549	139.171	130.923	116.85	73.727	111.67	98.6075
Pfn1	profilin 1 [Source:MGI Symbol;Acc:MGI:97549]	4857.13	4619.51	5244.77	6832.69	5468.45	5143.77	6187.41	6214.31	6779.39
Tomm34	translocase of outer mitochondrial membrane 34 [Source:MGI Symbol;Acc:MGI:1914395]	31.988	40.3785	26.068	33.7809	23.4158	20.9898	49.1857	44.3787	40.5179
Ywhab	tyrosine 3-monooxygenase/tryptophan 5-monooxygenase activation protein, beta polypeptide [Source:MGI Symbol;Acc:MGI:1891917]	64.0669	83.9625	133.693	82.7421	89.0641	77.8113	134.961	147.327	90.4361
Ksr1	kinase suppressor of ras 1 [Source:MGI Symbol;Acc:MGI:105051]	0.478686	2.91847	0.438148	0.248968	0	0.4612	0	2.12174	2.36694
Gpx3	glutathione peroxidase 3 [Source:MGI Symbol;Acc:MGI:105102]	19.0097	15.6347	23.1876	0	1.26886	8.75541	0	0	0
Anxa6	annexin A6 [Source:MGI Symbol;Acc:MGI:88255]	126.081	41.42	38.5311	88.86	91.2099	122.632	154.813	272.731	129.546
Il12rb2	interleukin 12 receptor, beta 2 [Source:MGI Symbol;Acc:MGI:1270861]	2.54469	5.90727	1.81292	1.58676	0	0.128056	0	0.0116673	2.54997
Zkscan6	zinc finger with KRAB and SCAN domains 6 [Source:MGI Symbol;Acc:MGI:1289293]	0	5.71194	7.28059	2.10538	2.95505	0	0.0129454	0	0.0131086
Kpna2	karyopherin (importin) alpha 2 [Source:MGI Symbol;Acc:MGI:103561]	92.4132	60.5551	55.2702	374.405	294.423	283.596	339.154	244.6	329.965
Smurf2	SMAD specific E3 ubiquitin protein ligase 2 [Source:MGI Symbol;Acc:MGI:1913563]	0.356498	6.22636	1.68073	1.16017	1.27226	0.115665	6.89311	1.83298	2.19057
Cep95	centrosomal protein 95 [Source:MGI Symbol;Acc:MGI:2443502]	0.0189006	2.20186	3.64616	4.82086	4.24267	7.61893	8.7031	0.78913	25.4432
Vezf1	vascular endothelial zinc finger 1 [Source:MGI Symbol;Acc:MGI:1313291]	11.4066	8.46921	5.78701	6.53948	5.49884	12.8853	2.01719	1.0072	4.31713
Cuedc1	CUE domain containing 1 [Source:MGI Symbol;Acc:MGI:2144281]	0.663246	0	0.124557	1.79922	4.09188	0	17.2386	3.44518	0
Srsf1	serine/arginine-rich splicing factor 1 [Source:MGI Symbol;Acc:MGI:98283]	15.5567	14.4711	21.6617	33.6375	29.3849	11.8864	18.8422	31.4831	27.1837
Abi3	ABI gene family, member 3 [Source:MGI Symbol;Acc:MGI:1913860]	31.0479	68.9795	32.6921	9.38607	20.594	27.0803	1.26412	7.4347	18.0311
Kif3a	kinesin family member 3A [Source:MGI Symbol;Acc:MGI:107689]	0.273663	23.7428	115.913	12.3089	25.4672	41.1192	32.8011	24.2901	26.984
2019-09-08	septin 8 [Source:MGI Symbol;Acc:MGI:894310]	3.90055	18.613	9.37975	1.36749	6.09818	6.92862	0	0	0
Mtmr4	myotubularin related protein 4 [Source:MGI Symbol;Acc:MGI:2180699]	4.48925	5.71676	3.91488	5.75019	2.3885	0	4.38729	4.37953	0.0402793
Mrm1	mitochondrial rRNA methyltransferase 1 [Source:MGI Symbol;Acc:MGI:2443470]	3.88617	54.2858	41.5874	5.92862	1.85731	0	1.85213	0	10.2114
Kansl1	KAT8 regulatory NSL complex subunit 1 [Source:MGI Symbol;Acc:MGI:1923969]	16.0733	4.92947	8.81589	8.79783	10.0972	19.3306	14.304	14.9306	5.29148
Gid4	GID complex subunit 4, VID24 homolog [Source:MGI Symbol;Acc:MGI:1914021]	1.60265	3.27466	1.14525	4.98065	3.40437	0.0143118	4.78516	2.84053	0.577402
Myo1b	myosin IB [Source:MGI Symbol;Acc:MGI:107752]	0	5.86814	11.387	0	1.05528	0.277081	0	0	0
Dhx40	DEAH (Asp-Glu-Ala-His) box polypeptide 40 [Source:MGI Symbol;Acc:MGI:1914737]	1.43689	5.42692	1.92356	3.88871	6.25815	10.2753	1.67277	7.52027	29.9961
Ypel2	yippee like 2 [Source:MGI Symbol;Acc:MGI:1925114]	1.64055	2.38556	3.88415	1.29792	0.170018	0.683388	0.57785	0	0
Akap1	A kinase (PRKA) anchor protein 1 [Source:MGI Symbol;Acc:MGI:104729]	0.101281	3.11766	2.13236	3.63714	1.3498	1.56776	0	0	0
Nol11	nucleolar protein 11 [Source:MGI Symbol;Acc:MGI:1916229]	12.9152	16.0429	27.2928	60.108	40.1496	48.2276	41.6941	17.7784	31.0042
Derl2	Der1-like domain family, member 2 [Source:MGI Symbol;Acc:MGI:2151483]	244.582	420.771	311.163	139.805	230.272	205.353	101.251	193.65	146.69
C1qbp	complement component 1, q subcomponent binding protein [Source:MGI Symbol;Acc:MGI:1194505]	113.192	139.036	133.587	141.934	181.346	223.737	34.5325	161.863	131.555
Rpain	RPA interacting protein [Source:MGI Symbol;Acc:MGI:1916973]	75.3845	54.6278	62.201	68.4898	103.097	18.5474	136.412	85.1692	81.9908
6330403K07Rik	RIKEN cDNA 6330403K07 gene [Source:MGI Symbol;Acc:MGI:1918001]	7.48489	7.02534	0	11.2213	4.86531	6.00129	0	26.2216	9.15338
Kcnab3	potassium voltage-gated channel, shaker-related subfamily, beta member 3 [Source:MGI Symbol;Acc:MGI:1336208]	0	0	0	0.319866	0	0	0	7.02115	0
Chd3	chromodomain helicase DNA binding protein 3 [Source:MGI Symbol;Acc:MGI:1344395]	25.1225	0.590146	6.0396	9.04755	11.0985	6.70421	29.2143	20.6315	17.0626
Kdm6b	KDM1 lysine (K)-specific demethylase 6B [Source:MGI Symbol;Acc:MGI:2448492]	1.84018	0.360362	0.492125	0.628534	1.15958	1.40121	0.904589	10.9121	0.465534
Appbp2	amyloid beta precursor protein (cytoplasmic tail) binding protein 2 [Source:MGI Symbol;Acc:MGI:1914134]	8.82391	14.6747	7.73351	5.56846	15.3396	18.6948	3.09459	14.1639	9.3978
Adora2b	adenosine A2b receptor [Source:MGI Symbol;Acc:MGI:99403]	2.65826	0	4.7059	3.94599	1.86486	0	0	9.12098	0
Ncor1	nuclear receptor co-repressor 1 [Source:MGI Symbol;Acc:MGI:1349717]	42.2764	15.2429	29.112	67.9034	57.629	21.2073	26.4815	63.6406	75.2288
Trpv2	transient receptor potential cation channel, subfamily V, member 2 [Source:MGI Symbol;Acc:MGI:1341836]	51.5857	128.714	156.345	12.7202	20.4235	45.456	28.9152	11.2859	18.5005
Pcgf2	polycomb group ring finger 2 [Source:MGI Symbol;Acc:MGI:99161]	0.195198	0.579799	5.95406	2.27363	2.89443	0	0.208358	1.08789	0
Cwc25	CWC25 spliceosome-associated protein [Source:MGI Symbol;Acc:MGI:1914730]	9.87099	14.3667	16.6468	7.93735	10.1324	17.883	13.1272	20.4003	15.9446
Pip4k2b	phosphatidylinositol-5-phosphate 4-kinase, type II, beta [Source:MGI Symbol;Acc:MGI:1934234]	0.733504	0	0.128123	0.0674529	0.319646	0.0641595	0	1.18616	1.06602
Trim37	tripartite motif-containing 37 [Source:MGI Symbol;Acc:MGI:2153072]	7.19843	6.20331	4.82679	6.53912	6.0125	0	6.66469	0.53273	17.189
Ctdnep1	CTD nuclear envelope phosphatase 1 [Source:MGI Symbol;Acc:MGI:1914431]	26.0261	33.9194	12.8153	23.4589	16.6913	28.9186	0.331801	36.2498	2.00933
Elp5	elongator acetyltransferase complex subunit 5 [Source:MGI Symbol;Acc:MGI:1859017]	103.139	117.196	152.087	150.389	123.66	141.017	86.0873	93.359	183.619
Gabarap	gamma-aminobutyric acid receptor associated protein [Source:MGI Symbol;Acc:MGI:1861742]	786.117	1474.19	1340.59	284.923	355.396	420.353	247.118	194.937	274.353
2810408A11Rik	RIKEN cDNA 2810408A11 gene [Source:MGI Symbol;Acc:MGI:1917669]	0	0	2.90097	3.97335	4.31913	0	0	0	8.2939
Phf23	PHD finger protein 23 [Source:MGI Symbol;Acc:MGI:1925496]	27.6306	60.9622	64.5302	20.1333	22.9721	12.2159	27.8603	11.6015	25.2957
Acadvl	acyl-Coenzyme A dehydrogenase, very long chain [Source:MGI Symbol;Acc:MGI:895149]	50.0576	88.2103	82.6	93.3627	88.3055	97.2078	101.433	73.6474	112.773
Dnah11	dynein, axonemal, heavy chain 11 [Source:MGI Symbol;Acc:MGI:1100864]	1.34335	1.22995	1.21977	2.43098	1.40161	0.927917	2.05762	3.41865	1.28576
G3bp1	GTPase activating protein (SH3 domain) binding protein 1 [Source:MGI Symbol;Acc:MGI:1351465]	28.7419	26.1138	22.0598	52.1593	64.8817	47.3329	44.5854	35.1511	78.023
Atox1	antioxidant 1 copper chaperone [Source:MGI Symbol;Acc:MGI:1333855]	741.371	1512.29	1185.58	431.873	488.092	548.634	381.663	224.05	263.274
Mief2	mitochondrial elongation factor 2 [Source:MGI Symbol;Acc:MGI:2144199]	2.59702	0.0508523	0.0168452	1.25023	4.64756	0	0.146574	0	0
Dusp14	dual specificity phosphatase 14 [Source:MGI Symbol;Acc:MGI:1927168]	0	0	0	15.6671	26.6074	29.5596	10.9533	25.6593	22.1542
Tada2a	transcriptional adaptor 2A [Source:MGI Symbol;Acc:MGI:2144471]	1.39446	0	3.30889	8.50513	5.21514	0	0.618413	0.837309	9.26504
Ikzf1	IKAROS family zinc finger 1 [Source:MGI Symbol;Acc:MGI:1342540]	23.0365	2.72276	5.31546	19.6514	21.245	27.7848	48.4669	47.5398	40.1309
Pnpo	pyridoxine 5'-phosphate oxidase [Source:MGI Symbol;Acc:MGI:2144151]	5.72661	10.3458	12.1529	12.3985	15.7125	13.9051	16.8007	8.27215	18.7257
Cog1	component of oligomeric golgi complex 1 [Source:MGI Symbol;Acc:MGI:1333873]	4.13449	11.2549	5.63038	0.0783341	7.3709	6.35646	9.92948	0.0263362	5.99341
Cbx1	chromobox 1 [Source:MGI Symbol;Acc:MGI:105369]	49.2903	28.4323	35.0036	63.0611	69.4197	35.4666	72.978	41.5824	48.1013
Cdk5rap3	CDK5 regulatory subunit associated protein 3 [Source:MGI Symbol;Acc:MGI:1933126]	43.3161	51.3312	20.8845	30.6683	31.9494	51.5335	12.8012	48.3818	63.5795
Copz2	coatomer protein complex, subunit zeta 2 [Source:MGI Symbol;Acc:MGI:1929008]	12.431	46.8918	6.22736	0	1.98097	7.55347	0	0	0
Slc25a39	solute carrier family 25, member 39 [Source:MGI Symbol;Acc:MGI:1196386]	105.969	197.762	127.481	43.2873	40.3942	76.1533	32.9921	25.0072	35.5681
Sp2	Sp2 transcription factor [Source:MGI Symbol;Acc:MGI:1926162]	6.69642	4.69787	0.356206	1.60407	5.72166	7.03908	7.07341	3.43771	0.042654
Aatf	apoptosis antagonizing transcription factor [Source:MGI Symbol;Acc:MGI:1929608]	9.94152	32.4451	25.4271	25.6641	49.6692	34.6523	28.3666	22.0344	43.6504
Dync1h1	dynein cytoplasmic 1 heavy chain 1 [Source:MGI Symbol;Acc:MGI:103147]	24.6039	46.1146	34.8705	9.75802	20.215	13.1489	34.9386	23.1934	16.6512
Pex12	peroxisomal biogenesis factor 12 [Source:MGI Symbol;Acc:MGI:2144177]	19.0843	14.2215	13.1534	16.6736	2.76713	0.0208809	14.2319	0	2.65028
Ndel1	nudE neurodevelopment protein 1 like 1 [Source:MGI Symbol;Acc:MGI:1932915]	30.7565	61.5983	87.7126	16.1754	22.5892	24.4001	18.3137	37.3201	0
Slc25a35	solute carrier family 25, member 35 [Source:MGI Symbol;Acc:MGI:1919248]	3.95152	9.38564	2.62141	2.49447	6.56695	2.21066	0.0432695	10.0323	13.3551
Zbtb4	zinc finger and BTB domain containing 4 [Source:MGI Symbol;Acc:MGI:1922830]	2.85095	2.02923	2.31158	1.1043	0.804983	0.826507	2.08275	1.66969	2.01045
Tnfsfm13	tumor necrosis factor (ligand) superfamily, membrane-bound member 13 [Source:MGI Symbol;Acc:MGI:3845075]	10.2601	31.3499	41.7684	1.73305	0.377669	4.90736	0	0	0
Mpdu1	mannose-P-dolichol utilization defect 1 [Source:MGI Symbol;Acc:MGI:1346040]	52.79	101.281	89.4167	61.7538	58.8901	100.638	63.1037	41.813	23.6879
Fxr2	fragile X mental retardation, autosomal homolog 2 [Source:MGI Symbol;Acc:MGI:1346074]	9.86297	3.60731	8.13433	0	0	12.1266	8.68379	0	1.59146
Atp5g3	ATP synthase, H+ transporting, mitochondrial F0 complex, subunit C3 (subunit 9) [Source:MGI Symbol;Acc:MGI:2442035]	376.388	447.876	472.628	654.985	675.106	845.966	730.193	503.394	466.964
Cd68	CD68 antigen [Source:MGI Symbol;Acc:MGI:88342]	1559.11	2574.19	2941.02	264.743	262.685	635.894	11.1761	22.373	12.0771
Acsl1	acyl-CoA synthetase long-chain family member 1 [Source:MGI Symbol;Acc:MGI:102797]	7.65322	13.231	17.3259	8.98115	2.83162	10.4878	5.46983	10.3992	17.1634
Abca5	ATP-binding cassette, sub-family A (ABC1), member 5 [Source:MGI Symbol;Acc:MGI:2386607]	0.00274525	0.661706	1.8463	0.00509506	0.677452	0.00323364	0	5.44753	0.008781
Smyd4	SET and MYND domain containing 4 [Source:MGI Symbol;Acc:MGI:2442796]	5.97519	0	0.792155	9.54275	9.87741	3.80217	8.34069	26.4922	28.2169
Lsp1	lymphocyte specific 1 [Source:MGI Symbol;Acc:MGI:96832]	715.648	535.363	531.88	466.626	610.271	809.423	691.736	790.115	1036.78
Zfyve27	zinc finger, FYVE domain containing 27 [Source:MGI Symbol;Acc:MGI:1919602]	7.35198	19.6043	6.70939	1.31941	5.10934	1.92067	14.7854	13.1947	1.54486
Avpi1	arginine vasopressin-induced 1 [Source:MGI Symbol;Acc:MGI:1916784]	42.9394	62.6844	24.5432	44.4597	49.9583	38.07	24.0828	16.6627	13.2067
Sfrp5	secreted frizzled-related sequence protein 5 [Source:MGI Symbol;Acc:MGI:1860298]	0	106.18	26.8917	0	0	0	9.28994	0	0
Rad51d	RAD51 paralog D [Source:MGI Symbol;Acc:MGI:1261809]	0	9.96831	3.65587	14.1287	19.9479	11.9367	3.16244	19.4969	26.5611
Pank3	pantothenate kinase 3 [Source:MGI Symbol;Acc:MGI:2387464]	2.77995	0.351686	2.4931	2.53543	0.766172	0	6.2186	3.36857	2.19519
Rars	arginyl-tRNA synthetase [Source:MGI Symbol;Acc:MGI:1914297]	55.0213	107.992	106.803	85.7851	71.5122	52.9282	79.1891	61.7255	90.2814
Mrpl58	mitochondrial ribosomal protein L58 [Source:MGI Symbol;Acc:MGI:1915822]	201.826	211.341	138.57	269.097	190.523	198.411	259.88	329.905	398.996
Fdxr	ferredoxin reductase [Source:MGI Symbol;Acc:MGI:104724]	0.453114	1.68663	0	3.62043	5.22653	7.42028	5.99217	0	6.62134
Mrpl45	mitochondrial ribosomal protein L45 [Source:MGI Symbol;Acc:MGI:1914286]	97.1017	81.2562	92.1653	170.557	143.677	204.255	132.806	163.887	157.298
Irf1	interferon regulatory factor 1 [Source:MGI Symbol;Acc:MGI:96590]	17.8456	7.42729	4.31786	3.68107	12.0446	12.775	25.3618	53.6536	15.677
Slc22a5	solute carrier family 22 (organic cation transporter), member 5 [Source:MGI Symbol;Acc:MGI:1329012]	0	0	3.67319	0	0.0646072	0	0	0	0
P4ha2	procollagen-proline, 2-oxoglutarate 4-dioxygenase (proline 4-hydroxylase), alpha II polypeptide [Source:MGI Symbol;Acc:MGI:894286]	0.0152171	21.3885	10.5473	5.79047	0.0146675	0	0	0	0
Arrb1	arrestin, beta 1 [Source:MGI Symbol;Acc:MGI:99473]	5.22151	6.35069	4.98592	0.0142859	0.961493	0.0495306	0.0231493	0.166002	0.0228541
Tm4sf5	transmembrane 4 superfamily member 5 [Source:MGI Symbol;Acc:MGI:1922854]	0	5.95201	2.9971	34.0795	29.9532	14.2514	13.429	0	6.1764
Cxcl16	chemokine (C-X-C motif) ligand 16 [Source:MGI Symbol;Acc:MGI:1932682]	90.9789	126.249	77.7756	35.5758	64.5935	71.6695	0.0122825	2.65644	0
Pelp1	proline, glutamic acid and leucine rich protein 1 [Source:MGI Symbol;Acc:MGI:1922523]	1.2498	14.8316	0.0110222	5.17018	5.94094	15.2859	0	15.7628	0
Med11	mediator complex subunit 11 [Source:MGI Symbol;Acc:MGI:1913422]	38.1977	43.0567	28.0481	121.322	115.637	90.1558	106.104	110.38	44.7608
Alox15	arachidonate 15-lipoxygenase [Source:MGI Symbol;Acc:MGI:87997]	0	0	0	6.33208	5.75181	0.312666	0	0	0
Heatr9	HEAT repeat containing 9 [Source:MGI Symbol;Acc:MGI:3650286]	0.221646	0.328303	1.05794	1.87911	0	0	0	0	0
Ccl6	chemokine (C-C motif) ligand 6 [Source:MGI Symbol;Acc:MGI:98263]	2045.47	5772.33	6060.78	260.177	579.507	852.024	10.9425	66.7769	23.3796
Ccl4	chemokine (C-C motif) ligand 4 [Source:MGI Symbol;Acc:MGI:98261]	134.052	173.111	54.1623	246.5	703.207	196.249	12.5558	12.5522	0.180073
Natd1	N-acetyltransferase domain containing 1 [Source:MGI Symbol;Acc:MGI:1344388]	0.981977	1.03251	0	1.11225	0.562314	0	0.0941413	0.00755859	0
Map2k3	mitogen-activated protein kinase kinase 3 [Source:MGI Symbol;Acc:MGI:1346868]	21.9977	56.1607	30.9897	15.1447	29.6748	41.1628	7.88453	0	4.47607
Ywhah	tyrosine 3-monooxygenase/tryptophan 5-monooxygenase activation protein, eta polypeptide [Source:MGI Symbol;Acc:MGI:109194]	607.472	886.588	871.13	617.964	542.195	567.212	688.404	568.476	540.377
Sart3	squamous cell carcinoma antigen recognized by T cells 3 [Source:MGI Symbol;Acc:MGI:1858230]	5.39744	1.18114	4.25042	2.01505	4.02219	0	5.59683	2.40141	9.86694
E2f2	E2F transcription factor 2 [Source:MGI Symbol;Acc:MGI:1096341]	8.40038	0.0173045	2.03147	4.37104	4.0957	9.22683	7.79152	10.3703	5.49813
Slfn3	schlafen 3 [Source:MGI Symbol;Acc:MGI:1329005]	4.69976	9.31116	0.0213413	5.15188	2.55694	0.0104896	0.840507	6.72313	1.45038
Nars2	asparaginyl-tRNA synthetase 2 (mitochondrial)(putative) [Source:MGI Symbol;Acc:MGI:2142075]	14.9245	9.53236	18.5896	13.2422	16.211	4.33262	0	13.3611	0.0647199
Slc35b4	solute carrier family 35, member B4 [Source:MGI Symbol;Acc:MGI:1931249]	22.9527	17.8406	59.0643	24.3483	14.349	19.0147	20.4256	21.057	66.4488
Dalrd3	DALR anticodon binding domain containing 3 [Source:MGI Symbol;Acc:MGI:1915039]	26.9481	23.4892	7.02675	5.12108	13.9093	29.2992	13.2426	21.8376	21.2987
Fis1	fission, mitochondrial 1 [Source:MGI Symbol;Acc:MGI:1913687]	237.204	286.748	314.571	267.934	246.089	330.139	254.847	362.08	288.752
Plod1	procollagen-lysine, 2-oxoglutarate 5-dioxygenase 1 [Source:MGI Symbol;Acc:MGI:99907]	7.51505	8.89199	7.25366	4.06745	0.663706	2.85104	0.674573	1.84395	0.00756325
Rab3d	RAB3D, member RAS oncogene family [Source:MGI Symbol;Acc:MGI:97844]	0.871092	16.6286	13.5867	1.17022	6.09995	8.20562	0.594978	4.98743	0.0797248
Mfsd3	major facilitator superfamily domain containing 3 [Source:MGI Symbol;Acc:MGI:1916822]	7.15833	19.3407	26.2578	9.05813	10.989	18.0703	0	0	17.142
Slc25a22	solute carrier family 25 (mitochondrial carrier, glutamate), member 22 [Source:MGI Symbol;Acc:MGI:1915517]	9.98828	8.35752	8.83901	1.30152	2.84309	17.5083	0	0	0
Atp6ap1	ATPase, H+ transporting, lysosomal accessory protein 1 [Source:MGI Symbol;Acc:MGI:109629]	401.899	927.992	983.903	138.413	102.867	220.938	70.0028	71.9823	100.961
Dnase1l1	deoxyribonuclease 1-like 1 [Source:MGI Symbol;Acc:MGI:109628]	21.9681	39.3723	76.4913	18.4017	16.8231	8.48333	5.88763	12.1788	9.45787
Ccl9	chemokine (C-C motif) ligand 9 [Source:MGI Symbol;Acc:MGI:104533]	154.451	195.474	166.195	32.8799	21.4783	78.7976	0.0178939	0.0202181	0.00868839
BC005537	cDNA sequence BC005537 [Source:MGI Symbol;Acc:MGI:2441726]	23.1385	17.0005	30.1301	20.934	22.199	14.6974	23.1384	21.1719	8.4384
Isyna1	myo-inositol 1-phosphate synthase A1 [Source:MGI Symbol;Acc:MGI:1919030]	46.0637	31.2907	28.5744	51.1383	43.2365	76.3876	6.60546	71.5615	61.1452
Hars2	histidyl-tRNA synthetase 2 [Source:MGI Symbol;Acc:MGI:1918041]	10.1707	13.6861	2.41233	24.8435	15.7153	27.7055	33.6222	15.7203	12.006
Tmem160	transmembrane protein 160 [Source:MGI Symbol;Acc:MGI:1916344]	214.156	256.957	294.846	109.326	159.26	186.498	112.88	121.689	123.306
Rab5c	RAB5C, member RAS oncogene family [Source:MGI Symbol;Acc:MGI:105306]	44.1641	60.5578	76.5008	18.656	28.1495	30.7283	38.174	64.252	1.42871
Mdh2	malate dehydrogenase 2, NAD (mitochondrial) [Source:MGI Symbol;Acc:MGI:97050]	669.753	780.988	812.028	955.679	779.52	954.18	1084.29	835.459	850.841
H13	histocompatibility 13 [Source:MGI Symbol;Acc:MGI:95886]	154.664	171.013	217.48	103.884	124.305	55.9171	162.301	44.719	49.4864
Rnf145	ring finger protein 145 [Source:MGI Symbol;Acc:MGI:1921565]	8.3536	16.2074	0.604538	4.4307	9.81764	10.188	36.0703	1.89274	11.2414
Scn1b	sodium channel, voltage-gated, type I, beta [Source:MGI Symbol;Acc:MGI:98247]	3.99045	0.442586	0	0	1.63089	3.49352	0	0	5.00321
Atp6v1e1	ATPase, H+ transporting, lysosomal V1 subunit E1 [Source:MGI Symbol;Acc:MGI:894326]	208.404	528.844	796.038	125.618	125.113	156.021	80.4472	141.987	55.1744
Chtf18	CTF18, chromosome transmission fidelity factor 18 [Source:MGI Symbol;Acc:MGI:2384887]	5.69737	0	3.46611	10.9215	8.3321	17.3569	0	5.52007	0
Etnppl	ethanolamine phosphate phospholyase [Source:MGI Symbol;Acc:MGI:1919010]	0	1.00042	0	0	0	0	0	0	0
Ppp1r12c	protein phosphatase 1, regulatory subunit 12C [Source:MGI Symbol;Acc:MGI:1924258]	17.5626	0.33622	23.7707	8.72626	18.4425	0.0142736	7.7537	0.309107	11.3984
Ahr	aryl-hydrocarbon receptor [Source:MGI Symbol;Acc:MGI:105043]	6.90793	2.77017	3.38474	4.23325	5.23735	3.78418	5.02784	0	0.920728
Map1s	microtubule-associated protein 1S [Source:MGI Symbol;Acc:MGI:2443304]	8.22468	5.74284	2.30853	0.139253	1.68473	3.69738	0	15.2712	2.47734
Tmem129	transmembrane protein 129 [Source:MGI Symbol;Acc:MGI:1915616]	3.56691	22.6746	29.9384	4.51544	7.67505	0	0	6.54668	8.47608
Nop9	NOP9 nucleolar protein [Source:MGI Symbol;Acc:MGI:1915092]	23.4767	28.6051	23.6429	17.5912	25.9041	8.4037	22.0876	21.0682	30.6686
Atp6v0a1	ATPase, H+ transporting, lysosomal V0 subunit A1 [Source:MGI Symbol;Acc:MGI:103286]	35.6431	122.212	84.0623	6.43307	16.0397	29.3179	0	0	0
Psmc3ip	proteasome (prosome, macropain) 26S subunit, ATPase 3, interacting protein [Source:MGI Symbol;Acc:MGI:1098610]	21.4926	3.76387	12.277	40.1326	55.8347	75.48	29.6347	45.0042	24.4484
Grb7	growth factor receptor bound protein 7 [Source:MGI Symbol;Acc:MGI:102683]	0	0	0	0	0	0	0	13.5123	0
Zfp687	zinc finger protein 687 [Source:MGI Symbol;Acc:MGI:1925516]	0.00579948	0	0.00724353	1.36061	0.88425	0.0324974	0.00613616	0.938894	3.7449
D8Ertd738e	DNA segment, Chr 8, ERATO Doi 738, expressed [Source:MGI Symbol;Acc:MGI:1289231]	447.81	445.54	559.282	518.239	409.922	346.216	426.359	520.399	364.52
Calm3	calmodulin 3 [Source:MGI Symbol;Acc:MGI:103249]	345.969	437.39	523.607	320.549	277.001	483.25	201.611	307.916	253.57
Cops3	COP9 signalosome subunit 3 [Source:MGI Symbol;Acc:MGI:1349409]	28.9201	20.3497	47.5643	91.5004	108.01	41.2176	94.7794	59.8513	83.9
Fkbp8	FK506 binding protein 8 [Source:MGI Symbol;Acc:MGI:1341070]	66.7589	23.5581	59.1846	38.5215	40.4857	36.6593	54.787	45.8664	23.7168
Ddx39b	DEAD (Asp-Glu-Ala-Asp) box polypeptide 39B [Source:MGI Symbol;Acc:MGI:99240]	63.2373	88.275	84.4504	108.797	136.043	90.8505	176.19	105.582	141.715
Gipc1	GIPC PDZ domain containing family, member 1 [Source:MGI Symbol;Acc:MGI:1926252]	53.3907	98.0908	84.7962	46.4239	39.8349	50.4511	26.8101	18.813	16.3133
Tlcd1	TLC domain containing 1 [Source:MGI Symbol;Acc:MGI:1915572]	0	0.0131042	5.46638	10.0483	13.0798	10.6905	0	13.3679	0
Plscr3	phospholipid scramblase 3 [Source:MGI Symbol;Acc:MGI:1917560]	0.0535535	13.7849	14.7395	0.770845	10.076	0	11.024	8.14167	17.4653
Ptger1	prostaglandin E receptor 1 (subtype EP1) [Source:MGI Symbol;Acc:MGI:97793]	2.02302	2.00583	5.11202	3.93154	1.73852	3.38587	5.63541	0.331747	3.56306
Xab2	XPA binding protein 2 [Source:MGI Symbol;Acc:MGI:1914689]	18.6277	34.6085	17.7656	36.8829	24.9868	38.1039	43.1701	39.6899	63.6476
Cdc37	cell division cycle 37 [Source:MGI Symbol;Acc:MGI:109531]	87.3182	97.0515	94.9566	91.8541	158.602	139.276	116.33	79.5903	157.433
Rab4a	RAB4A, member RAS oncogene family [Source:MGI Symbol;Acc:MGI:105069]	0	7.94761	3.95981	5.98398	4.63793	8.95561	0	12.4234	15.9962
Trip10	thyroid hormone receptor interactor 10 [Source:MGI Symbol;Acc:MGI:2146901]	8.68721	31.9104	24.3703	10.8265	6.02952	17.9892	0	7.28946	0
Cd70	CD70 antigen [Source:MGI Symbol;Acc:MGI:1195273]	13.2421	8.52081	19.1136	38.2991	38.7643	29.8618	0	0	0
Cops6	COP9 signalosome subunit 6 [Source:MGI Symbol;Acc:MGI:1349439]	202.383	271.601	239.456	393.265	389.854	419.868	370.703	380.712	324.663
Ap4m1	adaptor-related protein complex AP-4, mu 1 [Source:MGI Symbol;Acc:MGI:1337063]	0.0134568	0	0	2.59686	1.42766	0	0.0143318	0.0185059	0.0531275
Gyg	glycogenin [Source:MGI Symbol;Acc:MGI:1351614]	68.0778	96.3314	78.2861	34.0741	38.7622	32.3476	30.3911	67.3323	44.1816
Rcn3	reticulocalbin 3, EF-hand calcium binding domain [Source:MGI Symbol;Acc:MGI:1277122]	6.32266	4.90288	3.29101	1.75639	1.79474	19.8888	0	5.2364	11.981
Slc6a8	solute carrier family 6 (neurotransmitter transporter, creatine), member 8 [Source:MGI Symbol;Acc:MGI:2147834]	10.173	45.528	86.657	2.87037	0.116782	16.0744	0	0	0
Arid3a	AT rich interactive domain 3A (BRIGHT-like) [Source:MGI Symbol;Acc:MGI:1328360]	0.0490498	3.9471	0.694416	0.89368	0.386475	3.11087	0.655219	0.0382649	0.0687968
Ubxn6	UBX domain protein 6 [Source:MGI Symbol;Acc:MGI:1913780]	13.7767	29.1887	26.6652	5.43503	20.0356	21.3691	15.0498	10.1136	6.51761
Mydgf	myeloid derived growth factor [Source:MGI Symbol;Acc:MGI:2156020]	63.5489	148.42	145.285	67.0414	68.8349	42.3432	36.7886	73.368	39.9887
Cyb561	cytochrome b-561 [Source:MGI Symbol;Acc:MGI:103253]	0.142779	4.0315	0	0	0	0	0	0	0
Ccdc12	coiled-coil domain containing 12 [Source:MGI Symbol;Acc:MGI:1919904]	274.232	247.78	269.545	251.446	263.794	319.988	310.419	251.519	314.57
Fmc1	formation of mitochondrial complex V assembly factor 1 [Source:MGI Symbol;Acc:MGI:1913367]	124.798	148.265	152.745	157.74	159.04	210.006	131.201	97.5608	78.2906
Akt3	thymoma viral proto-oncogene 3 [Source:MGI Symbol;Acc:MGI:1345147]	3.42113	0	2.60845	0.765308	0.55852	0.0590852	8.32519	0.00594428	8.13639
Mrpl24	mitochondrial ribosomal protein L24 [Source:MGI Symbol;Acc:MGI:1914957]	113.219	75.4428	64.0597	117.012	132.606	164.94	102.239	115.969	95.7968
Gle1	GLE1 RNA export mediator (yeast) [Source:MGI Symbol;Acc:MGI:1921662]	41.1487	21.1205	17.6552	23.5003	15.3803	12.0302	40.7537	34.7427	37.2267
Lyst	lysosomal trafficking regulator [Source:MGI Symbol;Acc:MGI:107448]	1.89507	6.65462	6.30255	1.16421	0.620712	3.45599	0	8.23569	1.60217
Slc35e1	solute carrier family 35, member E1 [Source:MGI Symbol;Acc:MGI:2142403]	4.36639	3.33706	3.21941	5.87691	3.49053	0.0451738	3.41174	0.399054	0.0971915
Tmc4	transmembrane channel-like gene family 4 [Source:MGI Symbol;Acc:MGI:2669035]	8.07877	0.0325159	0	1.90545	0.0426031	0.0287114	9.65449	12.9874	0.0530295
Polr2i	polymerase (RNA) II (DNA directed) polypeptide I [Source:MGI Symbol;Acc:MGI:1917170]	61.5745	53.729	57.8912	79.5294	74.5893	99.2971	129.981	95.555	94.6324
Krt10	keratin 10 [Source:MGI Symbol;Acc:MGI:96685]	46.7317	43.5138	30.7394	64.7193	36.5678	14.1862	94.3189	24.0085	42.2596
Rmnd1	required for meiotic nuclear division 1 homolog [Source:MGI Symbol;Acc:MGI:1913334]	16.4697	19.3256	16.6568	10.7651	5.98189	18.2299	24.1331	6.01604	17.9485
Esr1	estrogen receptor 1 (alpha) [Source:MGI Symbol;Acc:MGI:1352467]	0	0	1.51133	0.50921	0.757324	0	0	7.68924	0
Fbxo5	F-box protein 5 [Source:MGI Symbol;Acc:MGI:1914391]	29.5674	0.341028	5.96629	76.3855	65.0704	65.6063	83.4129	35.1611	94.2766
Mtrf1l	mitochondrial translational release factor 1-like [Source:MGI Symbol;Acc:MGI:1918830]	8.33076	11.3011	12.6388	2.01268	11.3968	0	5.14714	0	10.6086
Hdac2	histone deacetylase 2 [Source:MGI Symbol;Acc:MGI:1097691]	9.81669	6.61374	10.0773	28.0627	27.3173	48.2192	23.6767	9.94442	31.9868
Frk	fyn-related kinase [Source:MGI Symbol;Acc:MGI:103265]	0.969233	0	0	0	0	0	0	0	0
Rwdd1	RWD domain containing 1 [Source:MGI Symbol;Acc:MGI:1913771]	73.8851	127.337	105.721	173.007	207.159	188.039	168.38	171.809	135.604
Stxbp5	syntaxin binding protein 5 (tomosyn) [Source:MGI Symbol;Acc:MGI:1926058]	3.6985	16.6591	11.1376	1.1857	5.07839	2.83976	0.0808477	10.5585	17.8693
Hint3	histidine triad nucleotide binding protein 3 [Source:MGI Symbol;Acc:MGI:1914097]	47.7741	126.302	51.8511	66.9989	61.9921	46.4913	82.1377	36.6527	74.5626
Trmt11	tRNA methyltransferase 11 [Source:MGI Symbol;Acc:MGI:1920931]	9.61914	10.127	9.62049	43.2699	25.8871	13.6746	59.7506	76.8256	45.9115
Katna1	katanin p60 (ATPase-containing) subunit A1 [Source:MGI Symbol;Acc:MGI:1344353]	36.4362	21.1949	46.5387	56.7114	48.6641	90.8163	59.6386	68.9166	73.188
Pcmt1	protein-L-isoaspartate (D-aspartate) O-methyltransferase 1 [Source:MGI Symbol;Acc:MGI:97502]	130.492	122.71	265.2	155.846	137.827	142.22	214.814	160.233	135.885
1700021F05Rik	RIKEN cDNA 1700021F05 gene [Source:MGI Symbol;Acc:MGI:1915101]	34.6223	35.3387	66.5543	42.4596	27.9326	29.6342	50.3092	22.3244	57.935
Sec63	SEC63-like (S. cerevisiae) [Source:MGI Symbol;Acc:MGI:2155302]	17.4723	6.90721	26.1186	6.39938	11.7834	23.6257	15.7455	3.98103	49.7238
Snx3	sorting nexin 3 [Source:MGI Symbol;Acc:MGI:1860188]	366.63	443.974	507.045	440.372	466.284	349.241	354.098	353.129	413.796
Aig1	androgen-induced 1 [Source:MGI Symbol;Acc:MGI:1913503]	12.3963	22.2268	23.4763	0	7.54747	0	3.29542	4.64234	11.2227
Adat2	adenosine deaminase, tRNA-specific 2 [Source:MGI Symbol;Acc:MGI:1914007]	0.485215	0.996152	2.73682	4.16999	11.5027	11.3298	0	0.877084	0.854444
Pex3	peroxisomal biogenesis factor 3 [Source:MGI Symbol;Acc:MGI:1929646]	17.9194	6.83078	4.90166	25.6553	24.5218	29.6402	4.66371	39.8109	23.2332
Fuca2	fucosidase, alpha-L- 2, plasma [Source:MGI Symbol;Acc:MGI:1914098]	102.216	161.791	264.798	26.1277	44.8868	83.7009	16.3777	27.2897	39.1467
Cep57l1	centrosomal protein 57-like 1 [Source:MGI Symbol;Acc:MGI:1915511]	13.68	4.62025	2.85579	16.7886	13.4835	11.3617	24.3635	7.14245	40.118
Ltv1	LTV1 ribosome biogenesis factor [Source:MGI Symbol;Acc:MGI:2447810]	20.7271	22.9481	36.7256	36.268	41.1932	14.114	20.2684	16.0111	0.0225913
Cd164	CD164 antigen [Source:MGI Symbol;Acc:MGI:1859568]	86.2251	169.954	187.104	63.3038	77.9177	73.7805	89.9345	106.812	33.9155
Utrn	utrophin [Source:MGI Symbol;Acc:MGI:104631]	11.2386	0.00570566	5.02848	5.72361	11.3865	17.3464	12.769	14.5097	34.4291
Smpd2	sphingomyelin phosphodiesterase 2, neutral [Source:MGI Symbol;Acc:MGI:1278330]	13.9492	9.85591	15.1249	3.43754	6.14235	2.104	13.3937	2.97891	23.0956
Mical1	microtubule associated monooxygenase, calponin and LIM domain containing 1 [Source:MGI Symbol;Acc:MGI:2385847]	18.4081	36.9023	22.1406	10.5014	10.9602	10.2437	8.89179	20.5803	5.49381
Zbtb24	zinc finger and BTB domain containing 24 [Source:MGI Symbol;Acc:MGI:3039618]	4.54092	5.89453	13.1113	7.44013	7.14399	4.90515	0	15.6546	4.10149
Wasf1	WAS protein family, member 1 [Source:MGI Symbol;Acc:MGI:1890563]	0	0	2.36562	0	0	0	0	0	0
Rab32	RAB32, member RAS oncogene family [Source:MGI Symbol;Acc:MGI:1915094]	37.6241	84.0622	100.8	16.1187	11.7093	34.2088	7.57553	6.21542	10.2023
Gtf3c6	general transcription factor IIIC, polypeptide 6, alpha [Source:MGI Symbol;Acc:MGI:1914621]	51.1949	100.826	143.543	118.843	157.767	111.457	44.7901	126.434	93.9193
Slc16a10	solute carrier family 16 (monocarboxylic acid transporters), member 10 [Source:MGI Symbol;Acc:MGI:1919722]	8.72274	30.3927	23.14	0	2.25528	0	0	0	0
Rev3l	REV3 like, DNA directed polymerase zeta catalytic subunit [Source:MGI Symbol;Acc:MGI:1337131]	3.11437	0.031614	0	0.914473	4.04099	4.60397	0.0973678	1.29493	14.8399
Traf3ip2	TRAF3 interacting protein 2 [Source:MGI Symbol;Acc:MGI:2143599]	16.59	6.455	0	6.2794	5.54469	15.6085	15.4884	9.55689	0.204248
Fyn	Fyn proto-oncogene [Source:MGI Symbol;Acc:MGI:95602]	32.9435	0	0.121637	19.3219	17.3349	13.5199	37.2669	31.5553	80.956
Tube1	epsilon-tubulin 1 [Source:MGI Symbol;Acc:MGI:1919174]	5.06796	4.8439	0	17.2853	9.05121	0	10.2442	5.40585	2.38447
Prep	prolyl endopeptidase [Source:MGI Symbol;Acc:MGI:1270863]	3.08082	2.14468	4.21628	2.80415	2.24961	1.88821	2.4818	7.16831	2.82644
Tnfaip3	tumor necrosis factor, alpha-induced protein 3 [Source:MGI Symbol;Acc:MGI:1196377]	14.4963	40.0752	19.493	14.4318	8.64932	15.3161	22.9179	14.618	30.7633
Perp	PERP, TP53 apoptosis effector [Source:MGI Symbol;Acc:MGI:1929938]	6.32017	23.6418	20.2325	18.1326	19.897	16.9373	8.03723	0	0
Arfgef3	ARFGEF family member 3 [Source:MGI Symbol;Acc:MGI:106387]	0.6027	1.05566	4.33239	0.227093	0	2.80812	0	0	0
Reps1	RalBP1 associated Eps domain containing protein [Source:MGI Symbol;Acc:MGI:1196373]	8.23447	0	5.19553	13.2869	9.20852	0.894523	23.5537	0	9.8868
Asf1a	anti-silencing function 1A histone chaperone [Source:MGI Symbol;Acc:MGI:1913653]	151.221	36.8222	69.056	230.694	207.88	213.231	198.488	114.229	138.659
Gopc	golgi associated PDZ and coiled-coil motif containing [Source:MGI Symbol;Acc:MGI:2149946]	5.42107	0.0734872	1.13151	1.09117	0.17527	4.1758	0	12.6225	7.62401
Qrsl1	glutaminyl-tRNA synthase (glutamine-hydrolyzing)-like 1 [Source:MGI Symbol;Acc:MGI:1923813]	6.5574	11.3895	7.89236	11.0629	14.1736	17.1775	0	15.9743	31.7868
Rtn4ip1	reticulon 4 interacting protein 1 [Source:MGI Symbol;Acc:MGI:2178759]	2.92579	9.23606	5.33531	9.34839	8.61854	0	9.25005	12.1586	0.772353
Crybg1	crystallin beta-gamma domain containing 1 [Source:MGI Symbol;Acc:MGI:109544]	9.79901	0	4.39429	11.1853	10.7079	3.08462	16.6044	21.5997	18.9013
Vta1	vesicle (multivesicular body) trafficking 1 [Source:MGI Symbol;Acc:MGI:1913451]	66.2252	79.381	89.4256	81.0607	109.082	98.7082	46.2885	125.901	126.534
Smpdl3a	sphingomyelin phosphodiesterase, acid-like 3A [Source:MGI Symbol;Acc:MGI:1931437]	86.4471	163.301	164.759	26.159	22.7657	29.0983	51.892	30.5751	43.8174
Reep3	receptor accessory protein 3 [Source:MGI Symbol;Acc:MGI:88930]	11.4093	30.6716	17.8575	12.2517	12.9578	13.725	9.23421	11.0118	11.9213
Fabp7	fatty acid binding protein 7, brain [Source:MGI Symbol;Acc:MGI:101916]	5.62361	0	20.923	0	0	0	0	0	0
Pkib	protein kinase inhibitor beta, cAMP dependent, testis specific [Source:MGI Symbol;Acc:MGI:101937]	83.2451	131.928	159.071	25.9898	44.6767	45.2238	0.138492	0.074181	0.68996
Serinc1	serine incorporator 1 [Source:MGI Symbol;Acc:MGI:1926228]	88.6885	105.331	131.644	74.6566	66.0147	87.2281	59.4299	74.2206	28.5556
Hsf2	heat shock factor 2 [Source:MGI Symbol;Acc:MGI:96239]	4.15062	4.95569	3.54588	2.29114	1.63302	0.966072	0.765275	0.943648	8.87917
Echdc1	enoyl Coenzyme A hydratase domain containing 1 [Source:MGI Symbol;Acc:MGI:1277169]	13.1132	6.53927	24.5319	23.1169	18.0602	8.83701	20.9906	16.7579	8.21505
Ccdc59	coiled-coil domain containing 59 [Source:MGI Symbol;Acc:MGI:1289302]	55.3392	64.1429	92.6891	116.63	91.01	115.99	69.7627	81.0349	65.6893
Lin7a	lin-7 homolog A (C. elegans) [Source:MGI Symbol;Acc:MGI:2135609]	0	0	0	0	0.582143	3.89233	0	0	0
Ppp1r12a	protein phosphatase 1, regulatory subunit 12A [Source:MGI Symbol;Acc:MGI:1309528]	75.2097	59.6963	59.8529	107.271	80.385	120.901	86.5201	122.284	133.863
P4ha1	procollagen-proline, 2-oxoglutarate 4-dioxygenase (proline 4-hydroxylase), alpha 1 polypeptide [Source:MGI Symbol;Acc:MGI:97463]	18.9038	13.2246	35.3252	5.59075	17.418	14.7359	11.3897	3.19185	18.8642
2019-09-10	septin 10 [Source:MGI Symbol;Acc:MGI:1918110]	4.22763	4.91422	1.79997	0.124443	0.462572	8.64768	0.186518	0.222817	0.108161
Lims1	LIM and senescent cell antigen-like domains 1 [Source:MGI Symbol;Acc:MGI:1195263]	54.7405	86.9508	113.709	53.1552	48.3228	52.9131	89.1201	79.4994	76.6824
Zwint	ZW10 interactor [Source:MGI Symbol;Acc:MGI:1289227]	102.065	129.899	142.575	253.514	253.886	266.696	282.887	243.327	246.961
Ube2d1	ubiquitin-conjugating enzyme E2D 1 [Source:MGI Symbol;Acc:MGI:2384911]	18.0977	12.861	8.44684	16.5983	20.9785	12.8617	22.3841	32.0414	21.2589
Cdk1	cyclin-dependent kinase 1 [Source:MGI Symbol;Acc:MGI:88351]	98.1472	0	72.7011	337.072	271.619	244.346	251.931	306.052	349.193
Atp2b1	ATPase, Ca++ transporting, plasma membrane 1 [Source:MGI Symbol;Acc:MGI:104653]	62.2345	144.872	109.714	47.551	29.2155	61.4329	47.6028	118.072	44.4836
Rhobtb1	Rho-related BTB domain containing 1 [Source:MGI Symbol;Acc:MGI:1916538]	0	5.39991	0	0	1.66748	0	0	0	0
Cabcoco1	ciliary associated calcium binding coiled-coil 1 [Source:MGI Symbol;Acc:MGI:1920537]	0	0	0	0.946409	0	0	10.4613	0	11.4518
Arid5b	AT rich interactive domain 5B (MRF1-like) [Source:MGI Symbol;Acc:MGI:2175912]	4.78036	5.45808	0.193782	1.25823	4.33195	0.670868	5.61766	12.6244	6.25516
Actr6	ARP6 actin-related protein 6 [Source:MGI Symbol;Acc:MGI:1914269]	33.1756	19.9842	40.6534	47.5588	49.5423	36.0151	45.855	103.079	14.0631
Uhrf1bp1l	UHRF1 (ICBP90) binding protein 1-like [Source:MGI Symbol;Acc:MGI:2442888]	19.8365	42.6364	46.1593	18.0637	11.2511	12.4814	17.6148	6.05938	22.1995
Poc1b	POC1 centriolar protein B [Source:MGI Symbol;Acc:MGI:1918511]	0	0.0870124	2.54067	2.21059	9.886	15.85	15.6883	1.71422	0
Dusp6	dual specificity phosphatase 6 [Source:MGI Symbol;Acc:MGI:1914853]	13.3875	5.23096	14.2235	11.9992	11.612	0	8.81648	21.8363	14.836
Tmpo	thymopoietin [Source:MGI Symbol;Acc:MGI:106920]	38.1202	12.0184	7.42392	67.1076	56.4181	44.6287	102.818	68.1088	56.6535
Kitl	kit ligand [Source:MGI Symbol;Acc:MGI:96974]	0	0	1.99732	0	4.40031	0	0	0	0
Psen1	presenilin 1 [Source:MGI Symbol;Acc:MGI:1202717]	42.1006	53.5312	57.4776	28.1362	30.5177	36.3687	38.4115	26.0495	29.023
Sgk1	serum/glucocorticoid regulated kinase 1 [Source:MGI Symbol;Acc:MGI:1340062]	47.6705	378.011	342.575	15.8746	17.3405	66.3602	3.34883	12.4085	7.24991
Cep290	centrosomal protein 290 [Source:MGI Symbol;Acc:MGI:2384917]	0.0527144	0.0423548	1.07103	2.12237	0.708479	0.565619	6.07048	4.67953	1.37234
Ikbip	IKBKB interacting protein [Source:MGI Symbol;Acc:MGI:1914704]	3.64162	10.0697	9.25964	10.767	11.2234	0.0525356	9.69217	0	0.00798695
Hbs1l	Hbs1-like (S. cerevisiae) [Source:MGI Symbol;Acc:MGI:1891704]	43.2993	42.5085	61.2944	49.7909	30.2589	44.4197	61.7916	44.9402	13.6395
Epb41l2	erythrocyte membrane protein band 4.1 like 2 [Source:MGI Symbol;Acc:MGI:103009]	7.0603	7.95994	14.1727	12.3484	6.46328	0	0	0	13.9541
Apaf1	apoptotic peptidase activating factor 1 [Source:MGI Symbol;Acc:MGI:1306796]	12.8514	8.25197	21.5098	7.96794	17.1001	28.0545	16.0317	17.0971	26.0683
Myb	myeloblastosis oncogene [Source:MGI Symbol;Acc:MGI:97249]	3.54912	0	0	5.39581	5.86056	1.79467	0.704526	5.64298	13.6152
Med23	mediator complex subunit 23 [Source:MGI Symbol;Acc:MGI:1917458]	4.95798	5.14367	3.7806	10.4869	1.87695	0	3.92851	16.3836	6.73951
Ahi1	Abelson helper integration site 1 [Source:MGI Symbol;Acc:MGI:87971]	5.49505	0.205184	1.27767	3.2409	4.51192	2.17814	2.39963	3.38583	0
Nedd1	neural precursor cell expressed, developmentally down-regulated gene 1 [Source:MGI Symbol;Acc:MGI:97293]	8.2692	8.12663	20.7716	22.8743	33.6422	16.5927	21.3505	32.5763	19.1859
Mtfr2	mitochondrial fission regulator 2 [Source:MGI Symbol;Acc:MGI:1919054]	0.747278	0	0.435711	0.413141	0	0.27419	0.0831568	4.77786	0
Map7	microtubule-associated protein 7 [Source:MGI Symbol;Acc:MGI:1328328]	5.78893	0	0	13.8694	6.2604	6.0858	18.052	25.4249	12.996
Stx7	syntaxin 7 [Source:MGI Symbol;Acc:MGI:1858210]	53.2458	116.553	178.256	25.6189	37.6345	52.2013	19.7351	24.3697	13.2626
Pex7	peroxisomal biogenesis factor 7 [Source:MGI Symbol;Acc:MGI:1321392]	18.0329	22.9408	20.184	26.3081	45.5018	43.4063	37.7254	22.9061	28.6791
Ifngr1	interferon gamma receptor 1 [Source:MGI Symbol;Acc:MGI:107655]	120.2	96.7641	107.603	67.9316	82.0625	46.3041	161.01	158.802	158.68
Cfap54	cilia and flagella associated protein 54 [Source:MGI Symbol;Acc:MGI:1922208]	0.0561585	0	0.0710172	0.280433	8.78173	0.325923	0.0302197	0.0935835	0.0298761
Cdk17	cyclin-dependent kinase 17 [Source:MGI Symbol;Acc:MGI:97517]	8.15405	4.78622	5.36151	12.9174	14.2628	12.97	16.1487	22.1412	19.4287
Hal	histidine ammonia lyase [Source:MGI Symbol;Acc:MGI:96010]	0.00504648	3.96131	1.5135	0	0	0	0	0	0
Snrpf	small nuclear ribonucleoprotein polypeptide F [Source:MGI Symbol;Acc:MGI:1917128]	88.2841	38.2426	34.0238	162.286	218.695	150.267	183.081	136.319	119.159
Fgd6	FYVE, RhoGEF and PH domain containing 6 [Source:MGI Symbol;Acc:MGI:1261419]	0.632218	2.47885	10.1438	4.13396	2.90557	0	0	0	0
Ndufa12	NADH:ubiquinone oxidoreductase subunit A12 [Source:MGI Symbol;Acc:MGI:1913664]	669.627	884.812	943.461	1195.36	940.584	1141.82	757.725	791.223	726.086
Tmcc3	transmembrane and coiled coil domains 3 [Source:MGI Symbol;Acc:MGI:2442900]	13.676	26.244	5.25085	7.47867	8.64448	2.01694	0	0.478946	3.13853
Cep83	centrosomal protein 83 [Source:MGI Symbol;Acc:MGI:1924298]	14.0132	10.4715	5.86117	6.84895	8.20605	29.788	8.46011	4.10127	8.3667
Socs2	suppressor of cytokine signaling 2 [Source:MGI Symbol;Acc:MGI:1201787]	129.286	107.504	49.7275	361.273	330.93	249.94	362.215	217.5	209.443
Nudt4	nudix (nucleoside diphosphate linked moiety X)-type motif 4 [Source:MGI Symbol;Acc:MGI:1918457]	8.14385	8.88707	7.98753	6.19451	9.07245	9.68503	7.91193	4.92786	13.3588
Nuak1	NUAK family, SNF1-like kinase, 1 [Source:MGI Symbol;Acc:MGI:1925226]	0.366182	0	0.00637931	0	0	3.58605	0	0	0
Tcp11l2	t-complex 11 (mouse) like 2 [Source:MGI Symbol;Acc:MGI:2444679]	32.8397	1.88763	12.1186	5.47196	13.1137	31.0583	49.7674	45.7906	72.442
Cry1	cryptochrome 1 (photolyase-like) [Source:MGI Symbol;Acc:MGI:1270841]	2.44186	20.1451	16.9588	3.59793	7.13653	17.664	0	24.1514	18.7505
Btbd11	BTB (POZ) domain containing 11 [Source:MGI Symbol;Acc:MGI:1921257]	1.36857	0	0	0	0	5.72832	0	0	0
Timp3	tissue inhibitor of metalloproteinase 3 [Source:MGI Symbol;Acc:MGI:98754]	1.90531	0.989909	0	0	0.0159936	5.73479	0	0	0
Hsp90b1	heat shock protein 90, beta (Grp94), member 1 [Source:MGI Symbol;Acc:MGI:98817]	245.513	517.01	338.779	290.773	288.467	206.196	232.495	219.944	251.469
Igf1	insulin-like growth factor 1 [Source:MGI Symbol;Acc:MGI:96432]	396.096	936.074	605.039	14.4368	62.0392	181.774	0	0	0.00328551
Washc3	WASH complex subunit 3 [Source:MGI Symbol;Acc:MGI:1914532]	108.331	125.868	99.8292	144.1	123.256	104.344	94.5503	178.865	200.798
Dram1	DNA-damage regulated autophagy modulator 1 [Source:MGI Symbol;Acc:MGI:1918962]	3.16167	10.2202	8.82156	0.639486	1.56053	0.0224201	0	0	0
Sirt1	sirtuin 1 [Source:MGI Symbol;Acc:MGI:2135607]	3.64632	5.01112	2.7653	4.55991	8.82521	7.21811	3.27696	0.779209	5.93791
Herc4	hect domain and RLD 4 [Source:MGI Symbol;Acc:MGI:1914595]	10.9155	14.4401	9.63007	11.5755	27.7415	20.9736	29.0813	26.6837	37.2208
Hnrnph3	heterogeneous nuclear ribonucleoprotein H3 [Source:MGI Symbol;Acc:MGI:1926462]	22.8575	36.874	33.8357	34.0288	26.8356	20.6572	23.5858	32.3362	27.8298
Rufy2	RUN and FYVE domain-containing 2 [Source:MGI Symbol;Acc:MGI:1917682]	0.669668	0.46995	0.370711	3.71528	0.951159	6.62043	0.0939567	0.852067	0
Ccar1	cell division cycle and apoptosis regulator 1 [Source:MGI Symbol;Acc:MGI:1914750]	40.2237	35.4261	30.6393	72.7886	64.5684	105.546	79.0873	101.232	74.2363
Ddx21	DEAD (Asp-Glu-Ala-Asp) box polypeptide 21 [Source:MGI Symbol;Acc:MGI:1860494]	8.76227	14.6239	12.2443	25.7021	18.1106	41.2495	25.0692	33.2561	39.7367
Ddx50	DEAD (Asp-Glu-Ala-Asp) box polypeptide 50 [Source:MGI Symbol;Acc:MGI:2182303]	33.7629	12.1451	27.0624	32.4651	31.7625	26.9173	30.7619	44.523	43.2306
Srgn	serglycin [Source:MGI Symbol;Acc:MGI:97756]	412.752	332.623	170.649	371.693	564.403	668.251	378.548	575.052	291.297
Vps26a	VPS26 retromer complex component A [Source:MGI Symbol;Acc:MGI:1353654]	98.0407	164.947	220.842	42.9081	56.0896	65.6946	24.8188	57.3629	66.8412
Supv3l1	suppressor of var1, 3-like 1 (S. cerevisiae) [Source:MGI Symbol;Acc:MGI:2441711]	6.11665	4.5007	7.73813	1.75365	5.23986	6.26701	14.532	0	23.2454
Fam241b	family with sequence similarity 241, member B [Source:MGI Symbol;Acc:MGI:1917144]	0	10.1079	0	14.4391	9.90984	0	0	0	26.0695
Aifm2	apoptosis-inducing factor, mitochondrion-associated 2 [Source:MGI Symbol;Acc:MGI:1918611]	12.0337	15.4918	26.885	1.78464	2.44217	0	9.11381	0	13.3195
H2afy2	H2A histone family, member Y2 [Source:MGI Symbol;Acc:MGI:3037658]	0.751146	0.293342	1.20817	1.08575	1.62695	0	0	0	0
Tysnd1	trypsin domain containing 1 [Source:MGI Symbol;Acc:MGI:1919017]	8.0587	12.167	3.92044	1.6837	3.02073	11.1579	23.2786	9.62269	0.313268
Sar1a	secretion associated Ras related GTPase 1A [Source:MGI Symbol;Acc:MGI:98230]	83.1518	124.271	135.44	123.787	119.869	169.536	117.309	79.1345	86.66
Ppa1	pyrophosphatase (inorganic) 1 [Source:MGI Symbol;Acc:MGI:97831]	58.8495	97.2416	57.682	199.88	141.76	141.15	159.698	79.0093	147.252
Eif4ebp2	eukaryotic translation initiation factor 4E binding protein 2 [Source:MGI Symbol;Acc:MGI:109198]	5.00434	4.46917	2.34969	7.3491	4.50634	0.206787	3.25113	4.44392	4.17694
Pald1	phosphatase domain containing, paladin 1 [Source:MGI Symbol;Acc:MGI:1351623]	0	0	1.82326	0	0	0	0	0	0
Sgpl1	sphingosine phosphate lyase 1 [Source:MGI Symbol;Acc:MGI:1261415]	43.8509	95.9052	129.617	7.46365	15.2144	14.6677	2.10346	6.17094	9.19157
Unc5b	unc-5 netrin receptor B [Source:MGI Symbol;Acc:MGI:894703]	0	1.783	0.483453	0	0.349927	1.57994	0	0	0
Slc29a3	solute carrier family 29 (nucleoside transporters), member 3 [Source:MGI Symbol;Acc:MGI:1918529]	3.63535	21.9153	13.8295	1.73981	3.67129	8.10257	1.07439	0.921435	0
Vsir	V-set immunoregulatory receptor [Source:MGI Symbol;Acc:MGI:1921298]	45.6414	73.2072	78.4167	11.1232	6.70159	1.01716	38.5403	81.5999	20.2847
Slc16a7	solute carrier family 16 (monocarboxylic acid transporters), member 7 [Source:MGI Symbol;Acc:MGI:1330284]	0.00601367	22.5548	0.00215161	0	0	0	0	0.00740846	0
Anapc16	anaphase promoting complex subunit 16 [Source:MGI Symbol;Acc:MGI:1289325]	97.9296	95.066	125.976	165.185	122.345	144.82	191.702	195.941	76.6312
Ddit4	DNA-damage-inducible transcript 4 [Source:MGI Symbol;Acc:MGI:1921997]	4.41901	0.303461	2.97927	10.6166	11.2149	14.6237	6.43307	3.01598	9.24767
Dnajb12	DnaJ heat shock protein family (Hsp40) member B12 [Source:MGI Symbol;Acc:MGI:1931881]	4.60196	1.2998	2.35637	1.06755	1.94582	4.1684	0.0316316	9.82339	2.96941
Micu1	mitochondrial calcium uptake 1 [Source:MGI Symbol;Acc:MGI:2384909]	10.5918	21.8544	43.6859	19.5755	19.9904	20.2882	26.4504	9.67597	30.968
Cand1	cullin associated and neddylation disassociated 1 [Source:MGI Symbol;Acc:MGI:1261820]	18.8475	15.6092	17.2015	17.3413	16.9089	8.89452	17.4697	15.546	12.5601
Tbk1	TANK-binding kinase 1 [Source:MGI Symbol;Acc:MGI:1929658]	30.2758	24.5318	46.9541	17.469	21.8492	29.34	57.7459	55.7942	34.247
Pno1	partner of NOB1 homolog [Source:MGI Symbol;Acc:MGI:1913499]	127.698	224.472	184.594	136.205	125.201	89.6982	78.5839	140.787	78.1899
Plek	pleckstrin [Source:MGI Symbol;Acc:MGI:1860485]	69.9809	162.629	207.829	23.8278	21.0038	63.5678	0	6.53696	2.2189
Usp15	ubiquitin specific peptidase 15 [Source:MGI Symbol;Acc:MGI:101857]	26.8023	38.8308	44.4508	61.6475	76.3721	95.1542	79.6947	119.806	119.536
Vps54	VPS54 GARP complex subunit [Source:MGI Symbol;Acc:MGI:2178798]	9.23599	0.0483391	5.14159	13.4916	9.82164	23.6928	6.82329	14.9747	10.4611
Tbc1d15	TBC1 domain family, member 15 [Source:MGI Symbol;Acc:MGI:1913937]	92.787	114.085	146.014	100.112	76.4534	82.0803	87.4607	86.557	64.766
Rab21	RAB21, member RAS oncogene family [Source:MGI Symbol;Acc:MGI:894308]	9.55048	7.93398	11.4589	11.7194	14.356	4.40954	5.09442	10.2176	4.20064
2310011J03Rik	RIKEN cDNA 2310011J03 gene [Source:MGI Symbol;Acc:MGI:1913624]	36.5073	51.8691	46.4066	29.5642	28.345	19.1812	6.95543	12.3427	9.87695
Peli1	pellino 1 [Source:MGI Symbol;Acc:MGI:1914495]	62.5683	10.2491	14.1774	37.313	56.4352	29.48	78.0701	115.577	102.319
Thap2	THAP domain containing, apoptosis associated protein 2 [Source:MGI Symbol;Acc:MGI:1914066]	3.31168	14.0375	1.22988	6.36521	9.58269	0	1.99582	7.41995	6.2312
Slc1a4	solute carrier family 1 (glutamate/neutral amino acid transporter), member 4 [Source:MGI Symbol;Acc:MGI:2135601]	0	0	1.45545	0.219133	3.33629	0	0	0	0
Dock2	dedicator of cyto-kinesis 2 [Source:MGI Symbol;Acc:MGI:2149010]	26.5911	28.655	29.1472	27.8727	23.5151	30.3819	32.2779	45.5065	27.0157
Rab1a	RAB1A, member RAS oncogene family [Source:MGI Symbol;Acc:MGI:97842]	164.816	331.351	363.583	167.588	180.586	110.431	203.108	155.952	126.696
Gamt	guanidinoacetate methyltransferase [Source:MGI Symbol;Acc:MGI:1098221]	0	5.92729	5.87923	0	0	0	0	0	0
Actr2	ARP2 actin-related protein 2 [Source:MGI Symbol;Acc:MGI:1913963]	249.876	228.867	276.512	406.486	336.341	312.24	409.351	492.883	409.004
Ndufs7	NADH:ubiquinone oxidoreductase core subunit S7 [Source:MGI Symbol;Acc:MGI:1922656]	239.455	426.078	403.182	278.765	274.301	321.438	194.192	156.356	196.804
Pwwp3a	PWWP domain containing 3A, DNA repair factor [Source:MGI Symbol;Acc:MGI:1915364]	17.5442	6.61021	5.66104	12.8944	16.4845	2.16399	11.092	0.506571	0.48417
Meis1	Meis homeobox 1 [Source:MGI Symbol;Acc:MGI:104717]	0	0	5.19168	0.336411	3.14478	0	0	0	0
Uqcr11	ubiquinol-cytochrome c reductase, complex III subunit XI [Source:MGI Symbol;Acc:MGI:1913844]	912.159	1815.1	1417.02	836.113	839.477	923.441	596.01	609.651	661.804
Kcnmb4os1	potassium large conductance calcium-activated channel, subfamily M, beta member 4, opposite strand 1 [Source:MGI Symbol;Acc:MGI:1914592]	0	0	0	1.72559	1.50133	3.99905	0	8.76924	0
Cnot2	CCR4-NOT transcription complex, subunit 2 [Source:MGI Symbol;Acc:MGI:1919318]	15.2813	13.7039	9.04303	45.6844	38.9982	33.5536	62.0001	24.6536	59.5528
Tcf3	transcription factor 3 [Source:MGI Symbol;Acc:MGI:98510]	11.3612	6.98603	0.623992	9.88152	11.8467	13.966	7.42401	2.22347	7.89311
Frs2	fibroblast growth factor receptor substrate 2 [Source:MGI Symbol;Acc:MGI:1100860]	1.28337	2.16206	2.35817	3.03753	1.25205	3.29764	0	10.3762	11.0971
Yeats4	YEATS domain containing 4 [Source:MGI Symbol;Acc:MGI:1927224]	41.115	17.8085	40.9716	39.4202	44.2429	47.5565	71.8915	68.3897	67.9861
Adora2a	adenosine A2a receptor [Source:MGI Symbol;Acc:MGI:99402]	17.765	7.59072	11.1283	11.8759	5.81025	12.5882	17.0977	10.9458	10.638
Snrpd3	small nuclear ribonucleoprotein D3 [Source:MGI Symbol;Acc:MGI:1914582]	433.871	364.166	325.753	692.008	630.232	684.658	552.697	525.858	628.931
Ddc	dopa decarboxylase [Source:MGI Symbol;Acc:MGI:94876]	2.06328	0	0	4.98757	2.28571	0	0	0	0
Cpm	carboxypeptidase M [Source:MGI Symbol;Acc:MGI:1917824]	0.323609	0	0	4.47696	2.89893	0	28.7687	17.5424	9.72014
Mdm2	transformed mouse 3T3 cell double minute 2 [Source:MGI Symbol;Acc:MGI:96952]	95.9155	111.155	363.35	78.3024	63.0578	127.579	33.5624	97.6608	50.0088
E2f7	E2F transcription factor 7 [Source:MGI Symbol;Acc:MGI:1289147]	0.900799	0	0	6.00554	2.67718	23.4013	0	0	0
Osbpl8	oxysterol binding protein-like 8 [Source:MGI Symbol;Acc:MGI:2443807]	27.7387	47.3471	66.606	12.0406	12.9255	14.1285	3.99445	13.9293	13.0623
Mknk2	MAP kinase-interacting serine/threonine kinase 2 [Source:MGI Symbol;Acc:MGI:894279]	10.3923	6.32523	2.63689	14.1686	8.75845	9.28515	8.78037	24.3197	12.9674
Cabin1	calcineurin binding protein 1 [Source:MGI Symbol;Acc:MGI:1298375]	5.76103	16.9468	9.014	5.25439	2.67887	2.64153	1.87588	3.1982	12.356
Ap3d1	adaptor-related protein complex 3, delta 1 subunit [Source:MGI Symbol;Acc:MGI:107734]	19.2493	10.3429	20.1739	13.3418	6.98986	7.10043	5.62755	11.1728	15.0395
Phlda1	pleckstrin homology like domain, family A, member 1 [Source:MGI Symbol;Acc:MGI:1096880]	2.75169	11.7236	2.94141	6.24347	6.21084	13.253	7.39814	13.4295	2.39248
Sf3a2	splicing factor 3a, subunit 2 [Source:MGI Symbol;Acc:MGI:104912]	8.56083	5.18297	22.0249	11.9422	8.83095	5.20981	8.5801	14.4314	6.90898
Mdm1	transformed mouse 3T3 cell double minute 1 [Source:MGI Symbol;Acc:MGI:96951]	9.03888	0	0	8.47264	7.1132	23.1418	12.3011	7.32538	14.8692
Timm13	translocase of inner mitochondrial membrane 13 [Source:MGI Symbol;Acc:MGI:1353432]	590.871	923.24	887.771	664.233	595.165	698.433	457.25	392.187	411.425
Vps13d	vacuolar protein sorting 13D [Source:MGI Symbol;Acc:MGI:2448530]	0.745907	0.853359	20.5996	0.382225	7.22716	0.0618506	0.0619039	10.8633	0
Llph	LLP homolog, long-term synaptic facilitation (Aplysia) [Source:MGI Symbol;Acc:MGI:1913475]	33.6506	58.6695	50.0338	55.3208	58.488	73.6302	34.4496	48.8021	34.2498
Tmbim4	transmembrane BAX inhibitor motif containing 4 [Source:MGI Symbol;Acc:MGI:1915462]	179.736	367.082	306.433	238.909	207.573	233.128	144.232	244.945	251.968
Irak3	interleukin-1 receptor-associated kinase 3 [Source:MGI Symbol;Acc:MGI:1921164]	3.19495	20.8958	17.7595	2.53056	2.14071	0	0	0	0.011464
Helb	helicase (DNA) B [Source:MGI Symbol;Acc:MGI:2152895]	3.31751	1.56135	4.39347	4.10149	3.98849	4.7194	11.3396	10.0656	1.43268
Prmt2	protein arginine N-methyltransferase 2 [Source:MGI Symbol;Acc:MGI:1316652]	21.5874	17.0939	28.5532	12.9327	19.0768	24.874	18.1754	0	18.2089
Dip2a	disco interacting protein 2 homolog A [Source:MGI Symbol;Acc:MGI:2385920]	1.60801	6.86997	0.242087	0.726859	0.534253	0.0308732	0	0	0.00751798
Hmg20b	high mobility group 20B [Source:MGI Symbol;Acc:MGI:1341190]	26.812	48.0186	22.367	22.4242	28.4924	15.201	25.4723	11.4428	51.5926
4930404N11Rik	RIKEN cDNA 4930404N11 gene [Source:MGI Symbol;Acc:MGI:1921072]	17.9764	38.0772	41.6983	2.31263	1.94256	1.42062	3.17596	0	0
Fzr1	fizzy and cell division cycle 20 related 1 [Source:MGI Symbol;Acc:MGI:1926790]	23.7422	7.69457	21.8036	17.6591	16.8675	29.0328	21.8053	19.3385	6.75811
Ncln	nicalin [Source:MGI Symbol;Acc:MGI:1926081]	6.24373	28.5775	19.2066	1.50123	6.87218	19.3069	12.1198	0	0
Hcfc2	host cell factor C2 [Source:MGI Symbol;Acc:MGI:1915183]	3.0682	5.31771	7.47545	7.55235	13.3704	11.0301	0	15.7319	0.00879519
Nfyb	nuclear transcription factor-Y beta [Source:MGI Symbol;Acc:MGI:97317]	32.1132	18.6285	15.6448	54.3292	58.4644	20.1172	28.6621	55.9591	101.227
Txnrd1	thioredoxin reductase 1 [Source:MGI Symbol;Acc:MGI:1354175]	42.2505	84.5603	85.5743	29.7163	25.8674	39.3247	26.886	33.6865	17.9981
Ppm1m	protein phosphatase 1M [Source:MGI Symbol;Acc:MGI:1915155]	8.48998	15.9225	3.50408	9.13074	3.61681	5.37697	27.0242	17.3339	6.17306
D10Wsu102e	DNA segment, Chr 10, Wayne State University 102, expressed [Source:MGI Symbol;Acc:MGI:106381]	0.313875	0.264294	0.400371	0.744332	0.673288	0.533432	0.759467	0.55932	0.613031
Wdr82	WD repeat domain containing 82 [Source:MGI Symbol;Acc:MGI:1924555]	14.25	9.21575	4.24986	10.4747	11.4236	1.19699	5.98961	26.8651	18.8099
Glyctk	glycerate kinase [Source:MGI Symbol;Acc:MGI:2444085]	0	0	6.17082	0	2.88537	0	0	0	15.0445
Pofut2	protein O-fucosyltransferase 2 [Source:MGI Symbol;Acc:MGI:1916863]	4.78018	23.123	11.9245	4.32467	3.83622	13.592	0.321429	0.946461	0.602909
Slc36a1	solute carrier family 36 (proton/amino acid symporter), member 1 [Source:MGI Symbol;Acc:MGI:2445299]	2.82998	3.05519	1.14183	0.629467	0.730921	0.00623772	1.53602	7.74338	2.97154
Adarb1	adenosine deaminase, RNA-specific, B1 [Source:MGI Symbol;Acc:MGI:891999]	0.0175243	0.029061	0.161419	3.06555	0.912634	0.432257	11.3121	0.0437656	3.65725
Appl2	adaptor protein, phosphotyrosine interaction, PH domain and leucine zipper containing 2 [Source:MGI Symbol;Acc:MGI:2384914]	25.7625	17.6424	19.3762	0	6.06384	0	11.8603	18.1163	9.14217
Slc36a2	solute carrier family 36 (proton/amino acid symporter), member 2 [Source:MGI Symbol;Acc:MGI:1891430]	0	5.0221	0.513068	0	1.74392	0	0	0	0
Sumo3	small ubiquitin-like modifier 3 [Source:MGI Symbol;Acc:MGI:1336201]	133	164.381	286.093	191.229	137.133	216.537	214.395	162.526	164.604
Hint1	histidine triad nucleotide binding protein 1 [Source:MGI Symbol;Acc:MGI:1321133]	878.402	1557.15	1250.87	824.749	1029.34	1007.02	750.606	649.727	666.589
Lyrm7	LYR motif containing 7 [Source:MGI Symbol;Acc:MGI:1922780]	17.2248	0	13.7237	36.2311	2.52426	17.2726	11.5331	0	0
Fbxw11	F-box and WD-40 domain protein 11 [Source:MGI Symbol;Acc:MGI:2144023]	12.8353	68.7835	18.3734	9.93509	14.3575	11.8999	39.0199	16.7813	6.69493
Stk10	serine/threonine kinase 10 [Source:MGI Symbol;Acc:MGI:1099439]	8.16319	9.41887	3.13825	4.10454	6.22447	9.32829	10.5559	23.9711	7.18677
Papolg	poly(A) polymerase gamma [Source:MGI Symbol;Acc:MGI:2442119]	2.52312	11.8303	3.45059	11.9356	17.8875	5.77289	11.3889	32.4051	5.05317
Rel	reticuloendotheliosis oncogene [Source:MGI Symbol;Acc:MGI:97897]	5.3971	5.10418	6.13309	5.14104	12.6573	8.71881	6.09013	3.93089	2.31623
Pfkl	phosphofructokinase, liver, B-type [Source:MGI Symbol;Acc:MGI:97547]	26.1022	43.4729	36.2588	18.1951	28.3373	16.4588	12.587	77.3146	27.275
Il9r	interleukin 9 receptor [Source:MGI Symbol;Acc:MGI:96564]	0.717008	3.03512	0	0.902043	0.0221363	6.44529	3.2401	0	0.0129763
Pus10	pseudouridylate synthase 10 [Source:MGI Symbol;Acc:MGI:1921717]	18.926	7.16047	8.33542	14.2883	14.1679	0.0249753	15.5335	23.0719	24.3226
Pex13	peroxisomal biogenesis factor 13 [Source:MGI Symbol;Acc:MGI:1919379]	28.5344	42.5647	34.8905	30.2746	37.7572	44.771	58.3967	61.6148	9.26176
1810043G02Rik	RIKEN cDNA 1810043G02 gene [Source:MGI Symbol;Acc:MGI:1915134]	4.24995	18.8172	1.45254	4.01305	8.21504	2.76654	8.89085	10.5345	9.59904
Mpg	N-methylpurine-DNA glycosylase [Source:MGI Symbol;Acc:MGI:97073]	4.71083	5.52466	6.88031	24.974	12.8078	13.8009	29.0947	42.2638	25.8572
Ahsa2	AHA1, activator of heat shock protein ATPase 2 [Source:MGI Symbol;Acc:MGI:1916133]	12.1634	18.0645	69.4998	25.7612	40.3171	38.7343	29.816	48.185	38.8195
Nprl3	nitrogen permease regulator-like 3 [Source:MGI Symbol;Acc:MGI:109258]	14.0819	6.92784	7.70258	10.5645	2.74064	6.21457	0.255107	14.802	0.231497
Xpo1	exportin 1 [Source:MGI Symbol;Acc:MGI:2144013]	23.8689	18.7	11.1023	43.4742	49.0715	67.6022	72.3572	53.6753	58.4762
Nsg2	neuron specific gene family member 2 [Source:MGI Symbol;Acc:MGI:1202070]	17.4147	0.125904	0	8.09206	8.48746	0.173061	24.6738	26.5133	38.0053
Cpeb4	cytoplasmic polyadenylation element binding protein 4 [Source:MGI Symbol;Acc:MGI:1914829]	6.69146	14.7233	21.0422	6.70945	4.55601	2.41107	0	0.0105404	2.98428
Stc2	stanniocalcin 2 [Source:MGI Symbol;Acc:MGI:1316731]	0	0	0	0	1.69561	0	3.6728	0.153767	0
Asb3	ankyrin repeat and SOCS box-containing 3 [Source:MGI Symbol;Acc:MGI:1929749]	20.2927	6.58183	10.7907	22.8667	27.4023	41.9049	38.438	43.9253	7.28314
Cdc34	cell division cycle 34 [Source:MGI Symbol;Acc:MGI:102657]	27.0361	30.8907	21.2912	24.8884	16.6254	48.1378	0.505799	16.5454	17.2647
Tpgs1	tubulin polyglutamylase complex subunit 1 [Source:MGI Symbol;Acc:MGI:106618]	124.68	158.342	102.447	86.6486	76.5764	118.562	62.8621	168.889	93.9794
Chac2	ChaC, cation transport regulator 2 [Source:MGI Symbol;Acc:MGI:1915294]	7.17983	7.97417	3.50409	11.3232	18.8231	12.0436	11.0132	13.2025	16.1656
Erlec1	endoplasmic reticulum lectin 1 [Source:MGI Symbol;Acc:MGI:1914003]	19.2278	22.6703	8.43664	8.56137	13.4725	10.4016	14.957	12.2137	18.927
Shc2	SHC (Src homology 2 domain containing) transforming protein 2 [Source:MGI Symbol;Acc:MGI:106180]	0.0102991	0	2.08324	0	0	0	0	0	0
Sptbn1	spectrin beta, non-erythrocytic 1 [Source:MGI Symbol;Acc:MGI:98388]	29.8163	7.47418	11.8984	39.3058	30.045	30.9098	83.463	92.8414	55.095
Wdpcp	WD repeat containing planar cell polarity effector [Source:MGI Symbol;Acc:MGI:2144467]	1.66461	2.35161	0	3.08202	2.68079	0	0	0	0
Mdh1	malate dehydrogenase 1, NAD (soluble) [Source:MGI Symbol;Acc:MGI:97051]	298.883	490.012	342.541	514.479	393.298	528.606	349.972	502.874	578.002
Prss57	protease, serine 57 [Source:MGI Symbol;Acc:MGI:1920356]	0	0	0	0	0	0	2.67769	0	0
Ccng1	cyclin G1 [Source:MGI Symbol;Acc:MGI:102890]	79.3352	87.7462	62.9007	107.208	166.036	189.565	124.639	105.29	70.4093
Nudcd2	NudC domain containing 2 [Source:MGI Symbol;Acc:MGI:1277103]	79.273	96.3106	63.7766	174.529	158.051	159.877	156.855	125.081	95.106
Polrmt	polymerase (RNA) mitochondrial (DNA directed) [Source:MGI Symbol;Acc:MGI:1915843]	16.3813	3.45286	0	6.88849	7.75094	0	15.7952	0.151987	0
Hmmr	hyaluronan mediated motility receptor (RHAMM) [Source:MGI Symbol;Acc:MGI:104667]	20.3929	1.0256	2.43161	32.9832	37.3081	45.2918	43.7338	40.9038	42.0027
Acsl6	acyl-CoA synthetase long-chain family member 6 [Source:MGI Symbol;Acc:MGI:894291]	4.24862	0	0	0	0	0	0	0	0
Slc22a4	solute carrier family 22 (organic cation transporter), member 4 [Source:MGI Symbol;Acc:MGI:1353479]	1.25133	31.6365	43.5205	2.79659	3.09558	9.99518	0	0	0
Cyfip2	cytoplasmic FMR1 interacting protein 2 [Source:MGI Symbol;Acc:MGI:1924134]	12.3686	10.7824	14.5421	7.4679	13.7154	9.20763	21.3082	8.18636	31.1242
Mgat1	mannoside acetylglucosaminyltransferase 1 [Source:MGI Symbol;Acc:MGI:96973]	8.82074	52.0665	26.2754	11.2816	14.7002	15.9233	14.4216	17.4305	5.25129
Ppp2ca	protein phosphatase 2 (formerly 2A), catalytic subunit, alpha isoform [Source:MGI Symbol;Acc:MGI:1321159]	5.37256	4.17019	5.56435	9.51943	5.6257	11.6384	10.4464	10.268	15.099
Hnrnpab	heterogeneous nuclear ribonucleoprotein A/B [Source:MGI Symbol;Acc:MGI:1330294]	64.8966	39.171	46.7751	91.2836	84.103	45.3185	50.4609	30.1983	58.7148
Phykpl	5-phosphohydroxy-L-lysine phospholyase [Source:MGI Symbol;Acc:MGI:1920197]	19.3743	3.20087	5.73709	6.25558	7.32239	3.15355	6.90906	13.0296	16.7961
Hspa4	heat shock protein 4 [Source:MGI Symbol;Acc:MGI:1342292]	39.4833	53.8832	75.5774	62.2398	54.0446	78.1861	37.5924	45.3482	81.9043
Cnot6	CCR4-NOT transcription complex, subunit 6 [Source:MGI Symbol;Acc:MGI:2144529]	11.2233	10.3797	1.34166	14.7449	11.3681	13.9377	20.3819	19.3225	10.7691
Gfpt2	glutamine fructose-6-phosphate transaminase 2 [Source:MGI Symbol;Acc:MGI:1338883]	0	0	0	1.69706	5.02456	0	0	0	0
Mapk9	mitogen-activated protein kinase 9 [Source:MGI Symbol;Acc:MGI:1346862]	22.6868	27.0123	28.453	24.8357	14.9729	9.23591	29.3017	41.4403	20.8624
Canx	calnexin [Source:MGI Symbol;Acc:MGI:88261]	200.298	259.905	247.082	362.962	286.775	362.829	318.541	371.696	281.815
Rack1	receptor for activated C kinase 1 [Source:MGI Symbol;Acc:MGI:101849]	417.028	392.416	425.562	778.437	911.131	808.688	695.142	502.85	625.967
Rufy1	RUN and FYVE domain containing 1 [Source:MGI Symbol;Acc:MGI:2429762]	16.5258	15.6738	28.9085	3.96108	3.82588	0	1.82165	11.8912	0.444296
Rnf130	ring finger protein 130 [Source:MGI Symbol;Acc:MGI:1891717]	47.3147	55.3346	70.364	7.11817	9.58719	0.099297	0	11.6252	0
Ltc4s	leukotriene C4 synthase [Source:MGI Symbol;Acc:MGI:107498]	110.56	222.553	132.406	21.0594	32.3466	38.3781	0	0	0
Rad50	RAD50 double strand break repair protein [Source:MGI Symbol;Acc:MGI:109292]	5.15349	3.34674	10.0061	27.9439	16.9525	16.9347	41.4592	14.7721	21.8077
Mrnip	MRN complex interacting protein [Source:MGI Symbol;Acc:MGI:1915317]	7.11945	7.19272	0.0378281	9.59959	6.58972	14.7664	0	10.3582	5.26567
Il13	interleukin 13 [Source:MGI Symbol;Acc:MGI:96541]	0	0	0	3.63113	2.20646	0	3.23177	4.19816	4.87488
Clk4	CDC like kinase 4 [Source:MGI Symbol;Acc:MGI:1098551]	31.6183	78.087	61.5784	81.1562	45.7847	17.8753	96.3135	84.377	80.3359
Sar1b	secretion associated Ras related GTPase 1B [Source:MGI Symbol;Acc:MGI:1913647]	143.998	190.228	184.874	228	219.77	137.382	152.614	142.286	145.929
Jade2	jade family PHD finger 2 [Source:MGI Symbol;Acc:MGI:1924151]	2.01511	0	0.0499568	3.56198	3.62775	1.23064	0.0127548	0	0.499867
Pdlim4	PDZ and LIM domain 4 [Source:MGI Symbol;Acc:MGI:1353470]	33.9792	3.9011	5.54273	9.06158	5.73877	18.6117	11.304	32.0602	0.0352524
Cdkl3	cyclin-dependent kinase-like 3 [Source:MGI Symbol;Acc:MGI:2388268]	2.40029	0	2.7169	0.0113376	0.0224705	0	0	0	0.126563
Ube2b	ubiquitin-conjugating enzyme E2B [Source:MGI Symbol;Acc:MGI:102944]	241.299	241.738	253.999	250.042	335.349	312.993	283.746	377.419	360.745
Cdkn2aipnl	CDKN2A interacting protein N-terminal like [Source:MGI Symbol;Acc:MGI:1261797]	54.3982	51.5485	37.6183	95.5656	112.41	100.93	120.995	76.5405	122.072
Kremen1	kringle containing transmembrane protein 1 [Source:MGI Symbol;Acc:MGI:1933988]	1.01216	0	0.62193	0	0.0922785	1.92996	2.13378	0	0.553604
Itk	IL2 inducible T cell kinase [Source:MGI Symbol;Acc:MGI:96621]	13.8761	0.0896136	1.29805	29.7431	33.936	26.8492	25.6219	34.4306	27.4509
Nefh	neurofilament, heavy polypeptide [Source:MGI Symbol;Acc:MGI:97309]	0.0207291	0.0978335	0	9.06677	9.13427	9.96195	12.5748	10.1676	3.11411
Med7	mediator complex subunit 7 [Source:MGI Symbol;Acc:MGI:1913463]	31.7761	29.7768	50.9449	47.7189	27.3505	57.7336	33.1043	22.0713	24.2315
Havcr2	hepatitis A virus cellular receptor 2 [Source:MGI Symbol;Acc:MGI:2159682]	12.5059	25.1078	11.8245	0.816826	1.48595	9.18011	0.0109282	0	0.019926
Tnip1	TNFAIP3 interacting protein 1 [Source:MGI Symbol;Acc:MGI:1926194]	34.0354	43.506	33.9356	16.0236	26.3816	0.691495	27.3533	31.7631	13.3114
Vdac1	voltage-dependent anion channel 1 [Source:MGI Symbol;Acc:MGI:106919]	61.8569	105.54	78.1033	45.4515	87.861	104.607	52.5774	33.1293	49.5527
Upp1	uridine phosphorylase 1 [Source:MGI Symbol;Acc:MGI:1097668]	0	13.8447	15.9776	0.109023	4.98848	0	0	0	0
Slu7	SLU7 splicing factor homolog (S. cerevisiae) [Source:MGI Symbol;Acc:MGI:2385598]	61.1013	67.3125	77.2249	73.1816	75.6559	110.489	101.089	198.526	47.6249
Nipal4	NIPA-like domain containing 4 [Source:MGI Symbol;Acc:MGI:2444671]	0	0	0	1.50388	0	0	0	0	0
Ascc2	activating signal cointegrator 1 complex subunit 2 [Source:MGI Symbol;Acc:MGI:1922702]	5.40842	17.2715	8.11895	5.03045	6.03633	0.0127528	17.5339	8.56808	3.14262
Hus1	HUS1 checkpoint clamp component [Source:MGI Symbol;Acc:MGI:1277962]	0.0376983	0.196728	0.636975	1.65741	3.33804	4.70444	0.0811096	5.48351	23.9445
Pttg1	pituitary tumor-transforming gene 1 [Source:MGI Symbol;Acc:MGI:1353578]	145.146	197.635	101.455	132.588	126.681	87.4408	159.69	162.317	178.205
Zfp607a	zinc finger protein 607A [Source:MGI Symbol;Acc:MGI:3584526]	0.0406229	0.00874903	0	0.976503	1.44544	7.62534	0.0946538	0.0395851	0.0950184
Tns3	tensin 3 [Source:MGI Symbol;Acc:MGI:2443012]	1.22355	3.85145	3.37201	0.776079	0.82372	0.239864	0	0	0.00393374
Btg2	B cell translocation gene 2, anti-proliferative [Source:MGI Symbol;Acc:MGI:108384]	29.0417	18.8847	26.6955	14.3566	26.2159	15.1953	52.1545	39.667	16.9179
Castor1	cytosolic arginine sensor for mTORC1 subunit 1 [Source:MGI Symbol;Acc:MGI:1919212]	0	0	3.17074	2.73911	1.27221	0	30.05	6.96408	26.9217
Pes1	pescadillo ribosomal biogenesis factor 1 [Source:MGI Symbol;Acc:MGI:1890613]	38.1279	37.7195	59.6645	34.6374	36.3567	23.3507	87.9497	18.7695	31.4628
Tcn2	transcobalamin 2 [Source:MGI Symbol;Acc:MGI:98534]	38.8517	122.797	64.2881	8.06985	13.1449	0	5.79506	8.61491	10.7567
Myo1g	myosin IG [Source:MGI Symbol;Acc:MGI:1927091]	39.0456	105.147	60.1863	36.5726	41.2864	52.5381	30.2099	25.1643	36.295
Smtn	smoothelin [Source:MGI Symbol;Acc:MGI:1354727]	0	0	0	0.0597714	1.18816	8.59181	0	0	0
Arf5	ADP-ribosylation factor 5 [Source:MGI Symbol;Acc:MGI:99434]	199.659	178.596	147.635	159.692	155.344	163.68	222.709	137.853	111.604
2310033P09Rik	RIKEN cDNA 2310033P09 gene [Source:MGI Symbol;Acc:MGI:1915112]	17.4932	8.29199	16.8987	42.7706	41.2043	28.537	26.9772	42.9305	32.2503
Guk1	guanylate kinase 1 [Source:MGI Symbol;Acc:MGI:95871]	97.1139	102.954	119.069	77.7458	111.372	72.4933	80.0922	88.845	96.7198
Rnf185	ring finger protein 185 [Source:MGI Symbol;Acc:MGI:1922078]	4.81044	3.94026	15.3551	7.18684	8.80074	3.19491	19.7063	0	7.61442
Limk2	LIM motif-containing protein kinase 2 [Source:MGI Symbol;Acc:MGI:1197517]	7.52222	8.17146	4.53963	13.2824	11.4182	14.5195	28.7392	11.5389	7.54077
Patz1	POZ (BTB) and AT hook containing zinc finger 1 [Source:MGI Symbol;Acc:MGI:1891832]	18.0027	3.79418	1.80807	10.2231	13.1671	7.97617	40.2897	54.7805	0.0260748
Eif4enif1	eukaryotic translation initiation factor 4E nuclear import factor 1 [Source:MGI Symbol;Acc:MGI:1921453]	21.7284	0	6.80556	15.5221	20.2149	26.8101	20.8002	21.3895	17.6175
Trim11	tripartite motif-containing 11 [Source:MGI Symbol;Acc:MGI:2137355]	4.62975	24.7852	0.833033	4.26736	5.36997	8.30842	0.0168588	1.27814	6.82066
Ogdh	oxoglutarate (alpha-ketoglutarate) dehydrogenase (lipoamide) [Source:MGI Symbol;Acc:MGI:1098267]	40.9324	44.1311	49.7377	13.729	24.0616	29.733	75.0133	51.4686	48.0196
Drg1	developmentally regulated GTP binding protein 1 [Source:MGI Symbol;Acc:MGI:1343297]	97.6629	111.124	100.69	202.439	217.475	205.504	341.807	278.322	279.458
Rtn4	reticulon 4 [Source:MGI Symbol;Acc:MGI:1915835]	114.365	202.051	148.731	28.0111	36.6513	43.725	21.1181	37.8944	21.2011
Mtif2	mitochondrial translational initiation factor 2 [Source:MGI Symbol;Acc:MGI:1924034]	11.6612	17.0744	13.0556	19.2436	25.0891	0.110533	17.3041	18.559	21.8826
Rps27a	ribosomal protein S27A [Source:MGI Symbol;Acc:MGI:1925544]	638.722	808.486	518.673	1132.82	1254.64	1105.44	751.605	818.698	866.204
Clhc1	clathrin heavy chain linker domain containing 1 [Source:MGI Symbol;Acc:MGI:1920574]	2.78372	0	0.328464	0.222453	0	0	0	0.0363928	0
Cfap36	cilia and flagella associated protein 36 [Source:MGI Symbol;Acc:MGI:1913994]	18.6787	17.6745	28.7104	46.7488	55.0489	65.1717	96.1418	25.0741	64.3929
Ppp4r3b	protein phosphatase 4 regulatory subunit 3B [Source:MGI Symbol;Acc:MGI:2144474]	38.5627	62.7853	53.397	67.4684	76.8339	74.9701	107.009	97.878	30.6193
Pnpt1	polyribonucleotide nucleotidyltransferase 1 [Source:MGI Symbol;Acc:MGI:1918951]	9.40752	28.0042	26.8936	26.6041	20.6424	28.4158	7.06376	50.7022	37.1552
Pold2	polymerase (DNA directed), delta 2, regulatory subunit [Source:MGI Symbol;Acc:MGI:1097163]	30.4823	17.2573	8.64832	41.6162	70.5789	63.9248	118.287	112.773	53.6665
Zkscan17	zinc finger with KRAB and SCAN domains 17 [Source:MGI Symbol;Acc:MGI:2679270]	1.54861	0	0	2.88173	4.29526	0.00928388	0	0.185716	6.5821
Polm	polymerase (DNA directed), mu [Source:MGI Symbol;Acc:MGI:1860191]	0.0117793	0	1.60153	0.265178	1.54539	4.64532	10.356	0	5.35847
Dbnl	drebrin-like [Source:MGI Symbol;Acc:MGI:700006]	80.8494	82.2398	82.4818	98.3534	107.567	122.562	104.689	113.561	123.817
Mrps24	mitochondrial ribosomal protein S24 [Source:MGI Symbol;Acc:MGI:1928142]	157.244	231.598	258.296	316.337	246.871	354.387	142.991	147.22	212.317
Ccdc117	coiled-coil domain containing 117 [Source:MGI Symbol;Acc:MGI:2144383]	8.59117	17.3804	13.8937	0.1171	4.42535	2.98242	3.76815	0	7.62513
Dynll2	dynein light chain LC8-type 2 [Source:MGI Symbol;Acc:MGI:1915347]	19.8241	10.0119	13.182	11.2453	10.1869	9.10416	3.42052	4.57537	11.1444
Xbp1	X-box binding protein 1 [Source:MGI Symbol;Acc:MGI:98970]	112.956	224.281	200.244	126.163	140.344	109.469	96.7755	155.17	142.615
Supt4a	suppressor of Ty 4A [Source:MGI Symbol;Acc:MGI:107416]	405.371	344.532	312.591	530.6	589.88	629.945	664.549	532.552	569.497
2810021J22Rik	RIKEN cDNA 2810021J22 gene [Source:MGI Symbol;Acc:MGI:1917194]	0.0132693	0	0	3.59707	2.15165	0	0	0	0.107989
Ska2	spindle and kinetochore associated complex subunit 2 [Source:MGI Symbol;Acc:MGI:1913390]	3.65701	0	1.67221	30.7853	22.1381	9.04167	23.7148	34.1553	22.6774
Prr11	proline rich 11 [Source:MGI Symbol;Acc:MGI:2444496]	2.73844	0.0320519	0.0139039	5.8982	4.2592	4.61366	16.465	5.993	5.95055
Smg8	smg-8 homolog, nonsense mediated mRNA decay factor (C. elegans) [Source:MGI Symbol;Acc:MGI:1921383]	0	2.80354	7.76534	0.0511752	4.30042	6.46476	0	0	0
Rnf187	ring finger protein 187 [Source:MGI Symbol;Acc:MGI:1914224]	43.2801	93.8328	62.8537	30.0781	53.6928	20.9314	35.686	14.8872	40.7221
Tubd1	tubulin, delta 1 [Source:MGI Symbol;Acc:MGI:1891826]	13.6711	5.94978	8.66542	18.3441	11.9987	9.98833	6.06672	41.4051	11.6763
Mrpl22	mitochondrial ribosomal protein L22 [Source:MGI Symbol;Acc:MGI:1333794]	109.456	85.788	121.332	133.32	114.966	99.5469	83.8195	74.6881	113.171
Cnot8	CCR4-NOT transcription complex, subunit 8 [Source:MGI Symbol;Acc:MGI:1916375]	94.7382	148.589	148.209	113.32	180.652	227.901	213.567	285.303	242.909
Rps6kb1	ribosomal protein S6 kinase, polypeptide 1 [Source:MGI Symbol;Acc:MGI:1270849]	78.3948	25.1627	57.4028	71.2193	67.3328	27.9841	60.4557	68.8314	39.3308
Sap30l	SAP30-like [Source:MGI Symbol;Acc:MGI:1354709]	0.36504	0.976569	0	1.7633	0.699987	10.3719	1.66878	0	0.856111
Galnt10	polypeptide N-acetylgalactosaminyltransferase 10 [Source:MGI Symbol;Acc:MGI:1890480]	1.09654	2.91024	2.42422	0	2.18917	0	0	0	0
Rnft1	ring finger protein, transmembrane 1 [Source:MGI Symbol;Acc:MGI:1924142]	43.0932	104.367	95.0338	53.3259	76.7073	35.1804	58.916	59.198	50.1335
Mfap3	microfibrillar-associated protein 3 [Source:MGI Symbol;Acc:MGI:1924068]	16.2197	38.1733	39.3244	19.105	27.6789	10.2404	17.9992	22.1519	14.5784
Fam114a2	family with sequence similarity 114, member A2 [Source:MGI Symbol;Acc:MGI:1917629]	32.4158	87.4732	53.1703	15.676	42.7647	58.6367	59.4027	60.5001	71.063
Ppm1d	protein phosphatase 1D magnesium-dependent, delta isoform [Source:MGI Symbol;Acc:MGI:1858214]	11.3346	9.8334	2.10098	8.48799	5.76498	8.1991	13.6593	0	0
Znhit3	zinc finger, HIT type 3 [Source:MGI Symbol;Acc:MGI:3051596]	57.861	42.061	33.6309	93.9539	86.7162	93.5337	91.2299	76.2925	88.7915
Myo19	myosin XIX [Source:MGI Symbol;Acc:MGI:1913446]	1.02079	2.35784	2.86008	0	0.443683	2.95115	0	0	0
Prpsap2	phosphoribosyl pyrophosphate synthetase-associated protein 2 [Source:MGI Symbol;Acc:MGI:2384838]	7.38191	47.205	18.0421	24.4374	42.733	44.2133	24.3021	89.2009	39.6262
Ggnbp2	gametogenetin binding protein 2 [Source:MGI Symbol;Acc:MGI:2387356]	194.306	181.245	204.666	190.514	132.143	104.648	227.99	212.155	346.087
Acaca	acetyl-Coenzyme A carboxylase alpha [Source:MGI Symbol;Acc:MGI:108451]	0.0471039	0.735062	1.54015	0.629756	1.32766	1.40009	0.00936912	0.450237	1.21101
Shmt1	serine hydroxymethyltransferase 1 (soluble) [Source:MGI Symbol;Acc:MGI:98299]	23.8667	0	2.08357	42.4747	41.0439	48.3162	49.4343	37.2097	14.0244
Llgl1	LLGL1 scribble cell polarity complex component [Source:MGI Symbol;Acc:MGI:102682]	0.419992	0	1.29004	0.0080121	1.78647	0	0	0	0.769694
Drg2	developmentally regulated GTP binding protein 2 [Source:MGI Symbol;Acc:MGI:1342307]	29.362	75.9445	36.5352	47.9352	38.2039	48.1732	22.1617	26.7949	40.7084
Srebf1	sterol regulatory element binding transcription factor 1 [Source:MGI Symbol;Acc:MGI:107606]	4.58505	9.12996	0.0682892	3.2488	1.43691	13.6436	15.2012	0	13.0523
Tom1l1	target of myb1-like 1 (chicken) [Source:MGI Symbol;Acc:MGI:1919193]	2.32749	2.81106	6.26868	1.59188	4.37485	3.01334	1.51139	1.33957	3.60663
Cox11	cytochrome c oxidase assembly protein 11, copper chaperone [Source:MGI Symbol;Acc:MGI:1917052]	7.2515	10.6845	0.0507771	6.34318	13.4653	8.52347	3.68211	8.28006	22.5656
Stxbp4	syntaxin binding protein 4 [Source:MGI Symbol;Acc:MGI:1342296]	0.00815652	6.03606	2.47862	3.9807	3.75063	6.75198	1.52143	0.00473811	5.31593
Bzw2	basic leucine zipper and W2 domains 2 [Source:MGI Symbol;Acc:MGI:1914162]	64.4345	37.6685	25.8917	98.9288	90.6171	96.5739	124.181	141.614	90.336
Elac2	elaC ribonuclease Z 2 [Source:MGI Symbol;Acc:MGI:1890496]	7.06761	5.37941	10.1678	8.14246	4.00491	8.91632	0.00906855	5.80635	8.19882
Pctp	phosphatidylcholine transfer protein [Source:MGI Symbol;Acc:MGI:107375]	7.2642	8.43612	15.2247	1.13392	5.614	0	0.0104911	6.46384	0
Twistnb	twist basic helix-loop-helix transcription factor 1 neighbor [Source:MGI Symbol;Acc:MGI:106292]	44.0025	49.2337	47.7554	33.8192	41.1877	32.8067	65.4676	40.4017	34.1702
Atxn7l1	ataxin 7-like 1 [Source:MGI Symbol;Acc:MGI:3584458]	34.6385	34.6895	22.054	20.9765	23.3575	7.96317	25.3992	26.8212	25.6363
Sypl	synaptophysin-like protein [Source:MGI Symbol;Acc:MGI:108081]	29.7081	71.0973	73.4183	27.5323	21.0667	14.2516	19.2139	31.4581	41.01
Pdia6	protein disulfide isomerase associated 6 [Source:MGI Symbol;Acc:MGI:1919103]	141.123	307.61	202.094	121.739	172.849	207.941	116.481	85.7249	73.2645
Nampt	nicotinamide phosphoribosyltransferase [Source:MGI Symbol;Acc:MGI:1929865]	23.5698	74.2081	59.5274	16.6413	17.4872	25.9847	2.2551	12.7006	16.3086
Pik3cg	phosphatidylinositol-4,5-bisphosphate 3-kinase catalytic subunit gamma [Source:MGI Symbol;Acc:MGI:1353576]	6.45606	3.08114	3.49097	2.40581	3.68331	4.86776	10.594	3.87164	15.827
Nbas	neuroblastoma amplified sequence [Source:MGI Symbol;Acc:MGI:1918419]	2.60391	0	2.17904	3.33624	1.57977	6.19221	0	0	6.2636
Tspan13	tetraspanin 13 [Source:MGI Symbol;Acc:MGI:1913359]	268.484	141.069	141.762	672.582	710.359	540.44	706.923	816.955	680.515
Rock2	Rho-associated coiled-coil containing protein kinase 2 [Source:MGI Symbol;Acc:MGI:107926]	3.7514	3.63355	3.95023	7.44345	2.66862	0.619649	5.73423	8.31114	3.93845
Laptm4a	lysosomal-associated protein transmembrane 4A [Source:MGI Symbol;Acc:MGI:108017]	226.509	349.461	421.547	74.549	110.814	92.926	83.6423	97.7647	72.5919
Fam49a	family with sequence similarity 49, member A [Source:MGI Symbol;Acc:MGI:1261783]	24.5938	29.1589	34.3715	23.4885	23.0404	6.44224	11.4607	0	8.14786
Snx13	sorting nexin 13 [Source:MGI Symbol;Acc:MGI:2661416]	12.4224	18.2702	16.4581	4.96148	7.55692	3.40822	7.62615	11.3624	10.2022
Sdc1	syndecan 1 [Source:MGI Symbol;Acc:MGI:1349162]	4.91215	74.5605	139.644	0	0	10.8488	0	0	0
Lpin1	lipin 1 [Source:MGI Symbol;Acc:MGI:1891340]	1.66697	10.8367	6.03151	1.39681	3.02755	7.83927	1.57587	1.06057	5.67594
Pum2	pumilio RNA-binding family member 2 [Source:MGI Symbol;Acc:MGI:1931751]	23.08	30.5011	25.6662	47.1175	42.7504	16.5859	59.1005	25.0177	36.3094
Nrcam	neuronal cell adhesion molecule [Source:MGI Symbol;Acc:MGI:104750]	0	4.88978	11.0302	0	0	0	0	0	0.00565196
Trib2	tribbles pseudokinase 2 [Source:MGI Symbol;Acc:MGI:2145021]	10.258	0	0	6.75389	3.02249	3.82131	4.1826	21.7201	21.9345
Arsg	arylsulfatase G [Source:MGI Symbol;Acc:MGI:1921258]	0	0	3.00816	0	1.67551	0	0	0	0
Hs1bp3	HCLS1 binding protein 3 [Source:MGI Symbol;Acc:MGI:1913224]	0.0194764	3.24178	11.5879	1.70264	0.943574	0	0	13.4995	2.09044
Smc6	structural maintenance of chromosomes 6 [Source:MGI Symbol;Acc:MGI:1914491]	151.675	110.585	110.648	219.835	242.816	102.761	350.446	268.313	290.92
Amz2	archaelysin family metallopeptidase 2 [Source:MGI Symbol;Acc:MGI:104837]	31.9747	28.2591	15.7316	23.4163	36.1178	19.8589	10.544	68.8007	34.5684
Gna13	guanine nucleotide binding protein, alpha 13 [Source:MGI Symbol;Acc:MGI:95768]	19.9037	57.312	31.0952	26.0008	22.8343	35.4455	15.3435	3.88074	14.2209
Prkar1a	protein kinase, cAMP dependent regulatory, type I, alpha [Source:MGI Symbol;Acc:MGI:104878]	182.947	124.18	179.5	198.77	216.294	232.769	193.53	223.505	234.422
Rdh14	retinol dehydrogenase 14 (all-trans and 9-cis) [Source:MGI Symbol;Acc:MGI:1920402]	18.2184	34.8912	32.3436	11.6504	15.8012	2.47639	0	23.2663	19.4483
Map2k6	mitogen-activated protein kinase kinase 6 [Source:MGI Symbol;Acc:MGI:1346870]	3.5586	0	0	0.233713	0.0323988	4.8002	9.91054	19.2925	0.0394976
Trappc12	trafficking protein particle complex 12 [Source:MGI Symbol;Acc:MGI:2445089]	7.77928	3.89389	6.7303	2.94259	2.57612	4.6769	7.09561	7.6922	7.64584
Adi1	acireductone dioxygenase 1 [Source:MGI Symbol;Acc:MGI:2144929]	28.7817	51.9091	28.4942	17.9878	23.9861	3.70352	26.3444	33.2591	10.0082
Rnaseh1	ribonuclease H1 [Source:MGI Symbol;Acc:MGI:1335073]	20.15	35.5765	16.2659	9.52877	14.8738	14.4078	22.1688	8.59891	16.9864
Ubxn2a	UBX domain protein 2A [Source:MGI Symbol;Acc:MGI:2442310]	26.3186	13.7557	14.9055	9.40319	20.2108	9.74689	25.8246	32.0733	6.69548
Fkbp1b	FK506 binding protein 1b [Source:MGI Symbol;Acc:MGI:1336205]	94.5748	93.8548	82.2304	7.3099	7.55483	17.4162	0	0	0
Cmpk2	cytidine monophosphate (UMP-CMP) kinase 2, mitochondrial [Source:MGI Symbol;Acc:MGI:99830]	2.15352	0	0	1.01895	0.955953	0	5.26278	0	0
Itsn2	intersectin 2 [Source:MGI Symbol;Acc:MGI:1338049]	20.4367	7.75533	18.3274	14.2032	17.4447	16.2309	31.5299	48.5241	7.41873
Rsad2	radical S-adenosyl methionine domain containing 2 [Source:MGI Symbol;Acc:MGI:1929628]	0.971386	6.89564	7.63916	0	2.65316	0	0	0	0
Rnf144a	ring finger protein 144A [Source:MGI Symbol;Acc:MGI:1344401]	0	0.0266287	0	0.911444	0	0	0.00536261	0	0.233805
Id2	inhibitor of DNA binding 2 [Source:MGI Symbol;Acc:MGI:96397]	846.571	1123.09	976.947	552.901	566.945	593.426	447.364	747.23	519.671
Ncoa1	nuclear receptor coactivator 1 [Source:MGI Symbol;Acc:MGI:1276523]	4.40843	5.9077	3.30166	4.66536	7.35694	22.6067	4.85067	8.61499	3.40995
Dus4l	dihydrouridine synthase 4-like (S. cerevisiae) [Source:MGI Symbol;Acc:MGI:1919166]	0.921911	3.70637	4.40747	2.01673	16.225	7.95524	0	14.8681	16.7185
Rrm2	ribonucleotide reductase M2 [Source:MGI Symbol;Acc:MGI:98181]	193.024	5.35384	33.2912	497.613	427.897	369.239	568.462	411.233	523.662
Bcap29	B cell receptor associated protein 29 [Source:MGI Symbol;Acc:MGI:101917]	169.082	189.525	156.235	209.298	171.056	159.716	155.899	80.3109	113.249
Cenpo	centromere protein O [Source:MGI Symbol;Acc:MGI:1923800]	7.19215	0.377962	5.0466	13.5794	7.20237	0.0932922	0.797488	16.4203	15.2148
Klf11	Kruppel-like factor 11 [Source:MGI Symbol;Acc:MGI:2653368]	0	0	0.00789994	0	0.450635	0	6.57505	0	0
Adcy3	adenylate cyclase 3 [Source:MGI Symbol;Acc:MGI:99675]	3.36639	0.852547	0.853463	0.367878	0.0935218	0	0	0	0
Grhl1	grainyhead like transcription factor 1 [Source:MGI Symbol;Acc:MGI:2182540]	1.35531	4.21367	3.90206	0	0.356592	0	0.00916386	5.6576	6.87807
Dnajc27	DnaJ heat shock protein family (Hsp40) member C27 [Source:MGI Symbol;Acc:MGI:2443036]	0	0.100373	0	2.43928	0	0	4.41596	0	1.58431
Cbll1	Casitas B-lineage lymphoma-like 1 [Source:MGI Symbol;Acc:MGI:2144842]	14.384	13.4681	12.1665	18.4931	5.29205	6.72002	10.2144	37.0349	20.5833
Pomc	pro-opiomelanocortin-alpha [Source:MGI Symbol;Acc:MGI:97742]	0	0	3.39487	7.87907	0.971908	0	0	0	0
Dnmt3a	DNA methyltransferase 3A [Source:MGI Symbol;Acc:MGI:1261827]	341.793	1143.82	1099.05	78.1022	83.5314	291.251	17.5014	40.1252	23.4113
Dld	dihydrolipoamide dehydrogenase [Source:MGI Symbol;Acc:MGI:107450]	34.9921	48.1502	57.6222	41.8764	68.4664	79.9507	59.6305	40.9574	69.4751
Kif3c	kinesin family member 3C [Source:MGI Symbol;Acc:MGI:107979]	0	2.77254	0.579615	0	0	6.29804	0	0	0
Sh3yl1	Sh3 domain YSC-like 1 [Source:MGI Symbol;Acc:MGI:1346118]	0	4.75267	3.66782	5.30316	3.95919	0	0	0	0
Rab10	RAB10, member RAS oncogene family [Source:MGI Symbol;Acc:MGI:105066]	65.8799	82.8087	83.7608	21.6611	36.6445	31.9251	23.2302	25.2679	24.5114
Ddx52	DEAD (Asp-Glu-Ala-Asp) box polypeptide 52 [Source:MGI Symbol;Acc:MGI:1925644]	20.2126	27.2801	24.09	31.3427	34.0784	18.7158	55.6569	103.5	37.8862
Taf15	TATA-box binding protein associated factor 15 [Source:MGI Symbol;Acc:MGI:1917689]	0.0391208	5.44032	2.69864	6.01119	10.3772	0	0	4.93348	5.41887
Cdc27	cell division cycle 27 [Source:MGI Symbol;Acc:MGI:102685]	10.5236	1.0932	2.54463	11.4627	24.0014	5.9935	12.824	9.20613	8.92553
Itgb3	integrin beta 3 [Source:MGI Symbol;Acc:MGI:96612]	6.24577	10.5635	13.9854	0.169335	1.32513	4.24611	0	0	0.713182
Mettl2	methyltransferase like 2 [Source:MGI Symbol;Acc:MGI:1289171]	11.7934	14.4098	7.35801	4.63127	12.2028	12.8474	20.0326	0	16.065
Nle1	notchless homolog 1 [Source:MGI Symbol;Acc:MGI:2429770]	8.51061	0	22.4419	6.54319	12.1922	26.8844	18.1406	3.60081	35.609
Tlk2	tousled-like kinase 2 (Arabidopsis) [Source:MGI Symbol;Acc:MGI:1346023]	17.4635	1.40149	4.96135	14.9141	6.07846	7.72558	3.2607	14.0193	1.77911
Rffl	ring finger and FYVE like domain containing protein [Source:MGI Symbol;Acc:MGI:1914588]	6.13922	7.51809	2.63592	2.06325	0.804217	1.72511	3.36995	2.46136	3.49535
Lig3	ligase III, DNA, ATP-dependent [Source:MGI Symbol;Acc:MGI:109152]	1.33374	10.3574	1.86965	1.42388	1.0696	0.0489279	0.328697	0	3.12966
Cct6b	chaperonin containing Tcp1, subunit 6b (zeta) [Source:MGI Symbol;Acc:MGI:1329013]	0	0	0	1.90638	0	3.38388	0	0	0.0155383
Map3k3	mitogen-activated protein kinase kinase kinase 3 [Source:MGI Symbol;Acc:MGI:1346874]	7.78292	7.14753	3.63246	5.36025	9.92373	7.74139	9.41821	7.86608	18.6915
Ccl1	chemokine (C-C motif) ligand 1 [Source:MGI Symbol;Acc:MGI:98258]	0	0	0	215.161	38.0217	31.0592	23.1775	0	26.4412
Ddx42	DEAD (Asp-Glu-Ala-Asp) box polypeptide 42 [Source:MGI Symbol;Acc:MGI:1919297]	14.6215	13.1334	15.8466	21.0253	42.4765	13.023	44.1119	26.4856	28.4158
Ftsj3	FtsJ RNA methyltransferase homolog 3 (E. coli) [Source:MGI Symbol;Acc:MGI:1860295]	7.28472	20.9241	20.5516	26.6653	22.3988	33.4029	30.857	50.2026	14.3934
Rnf135	ring finger protein 135 [Source:MGI Symbol;Acc:MGI:1919206]	5.31917	8.68032	11.7467	2.68464	3.76159	0.0677831	0	7.37323	0
Psmc5	protease (prosome, macropain) 26S subunit, ATPase 5 [Source:MGI Symbol;Acc:MGI:105047]	105.838	172.118	163.769	250.3	209.511	320.299	237.36	194.122	246.878
Adap2	ArfGAP with dual PH domains 2 [Source:MGI Symbol;Acc:MGI:2663075]	5.04096	1.89649	2.79447	0	1.0771	1.70667	0	0	0
Ern1	endoplasmic reticulum (ER) to nucleus signalling 1 [Source:MGI Symbol;Acc:MGI:1930134]	0.486688	3.4025	2.83864	1.28787	0	0	6.92756	0	0
Nf1	neurofibromin 1 [Source:MGI Symbol;Acc:MGI:97306]	2.19953	3.47288	1.16657	2.02137	3.53205	1.78208	0.199695	0.00918733	4.08709
Pecam1	platelet/endothelial cell adhesion molecule 1 [Source:MGI Symbol;Acc:MGI:97537]	21.9463	0.635496	1.63339	13.1451	11.8713	12.3971	38.9681	40.4121	48.005
Polg2	polymerase (DNA directed), gamma 2, accessory subunit [Source:MGI Symbol;Acc:MGI:1354947]	25.2203	1.415	5.21935	9.46035	8.1059	8.17834	18.6976	13.3472	30.7924
Ddx5	DEAD (Asp-Glu-Ala-Asp) box polypeptide 5 [Source:MGI Symbol;Acc:MGI:105037]	269.654	268.662	271.803	247.456	294.505	282.374	393.585	346.583	357.471
Psmd12	proteasome (prosome, macropain) 26S subunit, non-ATPase, 12 [Source:MGI Symbol;Acc:MGI:1914247]	104.535	181.029	173.98	201.697	192.123	269.626	136.624	230.483	245.444
Helz	helicase with zinc finger domain [Source:MGI Symbol;Acc:MGI:1925705]	3.43583	3.23547	0.972115	2.72298	1.64533	2.92768	13.6649	16.4573	5.60463
Cep112	centrosomal protein 112 [Source:MGI Symbol;Acc:MGI:1923673]	0	0	0	4.42889	0	0	0	0	0
Rab37	RAB37, member RAS oncogene family [Source:MGI Symbol;Acc:MGI:1929945]	12.4259	0	0	15.4671	7.97213	3.63506	16.7411	21.4107	27.8995
Slc9a3r1	solute carrier family 9 (sodium/hydrogen exchanger), member 3 regulator 1 [Source:MGI Symbol;Acc:MGI:1349482]	47.1053	57.7714	42.2836	25.1073	39.3005	34.6231	41.0619	34.0611	55.3658
Nt5c	5',3'-nucleotidase, cytosolic [Source:MGI Symbol;Acc:MGI:1354954]	229.281	141.608	189.103	284.68	240.758	429.333	395.094	393.855	525.141
Jpt1	Jupiter microtubule associated homolog 1 [Source:MGI Symbol;Acc:MGI:1096361]	358.74	362.303	448.039	416.48	468.263	544.231	631.911	667.197	589.16
Sumo2	small ubiquitin-like modifier 2 [Source:MGI Symbol;Acc:MGI:2158813]	505.613	259.214	265.087	910.59	864.243	788.528	898.024	877.926	646.296
Nup85	nucleoporin 85 [Source:MGI Symbol;Acc:MGI:3046173]	59.7777	21.1715	27.2323	93.8176	88.7562	68.815	112.701	93.1936	76.8584
Gga3	golgi associated, gamma adaptin ear containing, ARF binding protein 3 [Source:MGI Symbol;Acc:MGI:2384159]	1.98943	18.4152	9.45501	2.26224	2.34634	3.96941	7.59389	8.41831	0.10446
Cluh	clustered mitochondria (cluA/CLU1) homolog [Source:MGI Symbol;Acc:MGI:1921398]	2.24871	6.19425	2.2736	1.63016	2.23087	0	3.31378	0	2.43629
Mif4gd	MIF4G domain containing [Source:MGI Symbol;Acc:MGI:1916924]	62.16	13.1143	21.8526	36.1866	67.2195	50.8409	67.2587	61.8115	81.3538
Slc25a19	solute carrier family 25 (mitochondrial thiamine pyrophosphate carrier), member 19 [Source:MGI Symbol;Acc:MGI:1914533]	30.9319	34.5091	57.678	49.5742	56.093	23.669	49.2938	44.2207	60.6975
Pafah1b1	platelet-activating factor acetylhydrolase, isoform 1b, subunit 1 [Source:MGI Symbol;Acc:MGI:109520]	76.4335	83.636	116.767	60.3371	65.542	72.2876	97.5945	25.2173	57.996
Tmem94	transmembrane protein 94 [Source:MGI Symbol;Acc:MGI:1919197]	1.23462	0	0.47987	0.0124589	0.961831	0	0.0126421	2.28943	1.46678
Recql5	RecQ protein-like 5 [Source:MGI Symbol;Acc:MGI:2156841]	0.252543	10.6243	0.0434054	0	4.65146	0	0.0176852	17.721	15.9286
Sap30bp	SAP30 binding protein [Source:MGI Symbol;Acc:MGI:1927479]	48.0884	67.1038	71.2875	55.3026	37.874	97.1369	19.3541	39.4806	82.2977
Galk1	galactokinase 1 [Source:MGI Symbol;Acc:MGI:95730]	23.2875	52.6001	35.0478	40.1977	58.037	51.0442	36.7106	40.7174	25.7406
Unk	unkempt family zinc finger [Source:MGI Symbol;Acc:MGI:2442456]	16.4307	0	0	9.50079	7.52249	11.6859	0	0	5.45592
Trim47	tripartite motif-containing 47 [Source:MGI Symbol;Acc:MGI:1917374]	2.30912	0	2.26959	0	0	0	0	0	0
Mrpl38	mitochondrial ribosomal protein L38 [Source:MGI Symbol;Acc:MGI:1926269]	21.1431	40.5127	42.0898	41.7598	34.9697	79.0297	16.903	8.39016	9.81898
Fbf1	Fas (TNFRSF6) binding factor 1 [Source:MGI Symbol;Acc:MGI:1922033]	0	0	0	0.707277	0	0	0	2.87242	0.0584729
Acox1	acyl-Coenzyme A oxidase 1, palmitoyl [Source:MGI Symbol;Acc:MGI:1330812]	11.5876	15.8022	13.1517	3.6128	6.17922	0.0190282	10.8375	6.28189	6.14406
Ten1	TEN1 telomerase capping complex subunit [Source:MGI Symbol;Acc:MGI:1916785]	31.3079	26.1086	57.0301	45.0652	43.2106	42.3477	14.0646	49.941	27.7246
Srp68	signal recognition particle 68 [Source:MGI Symbol;Acc:MGI:1917447]	20.0883	58.2853	35.5181	29.1608	25.8601	57.5045	47.6752	28.9166	43.2143
Tsen54	tRNA splicing endonuclease subunit 54 [Source:MGI Symbol;Acc:MGI:1923515]	7.3904	4.56494	10.1199	8.34445	16.5052	12.4367	27.6454	9.37528	21.3151
Ncbp3	nuclear cap binding subunit 3 [Source:MGI Symbol;Acc:MGI:1914124]	3.32839	3.34334	3.46776	6.08869	7.02858	2.43867	12.1227	16.322	15.3542
Camkk1	calcium/calmodulin-dependent protein kinase kinase 1, alpha [Source:MGI Symbol;Acc:MGI:1891766]	1.63359	0	0	0	0.73488	0	0.092226	0	0
Atp2a3	ATPase, Ca++ transporting, ubiquitous [Source:MGI Symbol;Acc:MGI:1194503]	7.29526	4.71988	3.70007	3.93256	2.05669	0.452128	8.78398	0.926866	1.06307
Ankfy1	ankyrin repeat and FYVE domain containing 1 [Source:MGI Symbol;Acc:MGI:1337008]	1.02387	10.4872	5.97268	0.871719	4.33376	1.05235	5.50891	5.06742	3.66871
Exoc7	exocyst complex component 7 [Source:MGI Symbol;Acc:MGI:1859270]	33.6966	60.514	65.7387	55.2473	44.5073	37.7642	68.0743	157.654	129.707
Ube2g1	ubiquitin-conjugating enzyme E2G 1 [Source:MGI Symbol;Acc:MGI:1914378]	30.3304	29.1945	33.483	44.4022	48.0299	45.4782	47.1163	78.7361	52.2786
Spns3	spinster homolog 3 [Source:MGI Symbol;Acc:MGI:1924827]	0	7.19574	0	0	1.09145	0	0	0	0
Med31	mediator complex subunit 31 [Source:MGI Symbol;Acc:MGI:1914529]	10.2365	10.6843	13.9717	34.0067	44.1742	23.3531	27.877	19.697	6.06185
Ube2o	ubiquitin-conjugating enzyme E2O [Source:MGI Symbol;Acc:MGI:2444266]	1.29787	3.78123	0	2.30462	1.46396	0	0.117397	5.96384	0
Txndc17	thioredoxin domain containing 17 [Source:MGI Symbol;Acc:MGI:1289248]	77.0002	240.486	198.57	74.6071	99.3392	108.683	41.2592	64.0178	43.1775
Rhbdf2	rhomboid 5 homolog 2 [Source:MGI Symbol;Acc:MGI:2442473]	1.07694	3.70137	0.944572	1.28227	0.330068	0.0108134	0	0	0
4933427D14Rik	RIKEN cDNA 4933427D14 gene [Source:MGI Symbol;Acc:MGI:1921727]	4.54027	0	0.00753855	4.26205	2.22607	0	0	5.17842	6.59937
Pimreg	PICALM interacting mitotic regulator [Source:MGI Symbol;Acc:MGI:1924434]	9.3119	0	0	17.5781	13.1364	3.68445	18.4451	28.1882	22.6517
1810032O08Rik	RIKEN cDNA 1810032O08 gene [Source:MGI Symbol;Acc:MGI:1913543]	5.33359	0	3.46715	17.7277	17.8601	12.9102	0	53.2905	0.078177
Rabep1	rabaptin, RAB GTPase binding effector protein 1 [Source:MGI Symbol;Acc:MGI:1860236]	13.8698	24.5057	21.3199	15.1922	13.3602	39.5915	16.0213	33.9474	5.96274
Mfsd11	major facilitator superfamily domain containing 11 [Source:MGI Symbol;Acc:MGI:1917150]	62.585	78.5958	70.606	22.8223	29.3773	56.2099	3.79353	37.1123	21.6293
Kif1c	kinesin family member 1C [Source:MGI Symbol;Acc:MGI:1098260]	1.70784	0.583105	2.62289	0.536286	0.206479	0.912488	1.77294	0.073179	1.11755
Sec14l1	SEC14-like lipid binding 1 [Source:MGI Symbol;Acc:MGI:1921386]	3.74003	0.0926456	2.92568	3.24663	0.422639	0.0109518	1.49649	0.0608415	0.089778
Mink1	misshapen-like kinase 1 (zebrafish) [Source:MGI Symbol;Acc:MGI:1355329]	8.44038	10.6911	6.30962	0.0225737	0.148666	1.89438	0	1.82852	1.30324
Pld2	phospholipase D2 [Source:MGI Symbol;Acc:MGI:892877]	0.821567	1.60553	10.7943	0.0509051	0	0	0	0	2.92117
Slc46a1	solute carrier family 46, member 1 [Source:MGI Symbol;Acc:MGI:1098733]	3.44086	4.67401	5.3027	0	1.0913	0	0	0	0
0610010K14Rik	RIKEN cDNA 0610010K14 gene [Source:MGI Symbol;Acc:MGI:1915609]	50.0069	19.7233	8.94065	99.2135	75.8697	81.1492	129.879	96.1381	155.697
Eral1	Era (G-protein)-like 1 (E. coli) [Source:MGI Symbol;Acc:MGI:1889295]	1.61833	15.7629	12.7826	8.85176	11.0625	22.4635	17.8171	35.3663	3.61824
Dhrs13	dehydrogenase/reductase (SDR family) member 13 [Source:MGI Symbol;Acc:MGI:1917701]	2.0037	8.41819	4.73001	14.0195	13.6401	22.0083	32.734	0	0
Slc6a4	solute carrier family 6 (neurotransmitter transporter, serotonin), member 4 [Source:MGI Symbol;Acc:MGI:96285]	0	2.5555	7.84869	0	0	0	0	0	0
Blmh	bleomycin hydrolase [Source:MGI Symbol;Acc:MGI:1345186]	28.1949	31.4333	34.132	38.9421	58.0755	54.5665	64.2186	143.255	47.1992
Cpd	carboxypeptidase D [Source:MGI Symbol;Acc:MGI:107265]	4.74441	6.06086	7.72112	6.67185	6.75924	15.0668	10.4729	4.72935	7.41833
Timm22	translocase of inner mitochondrial membrane 22 [Source:MGI Symbol;Acc:MGI:1929742]	107.227	264.418	149.084	114.483	118.323	198.424	156.606	161.351	62.0131
Nxn	nucleoredoxin [Source:MGI Symbol;Acc:MGI:109331]	0	0	0	3.98398	1.39062	0	0	0	0
Rflnb	refilin B [Source:MGI Symbol;Acc:MGI:1923816]	4.23549	1.40383	0	1.04765	0	0	1.28487	5.16358	1.50624
Ywhae	tyrosine 3-monooxygenase/tryptophan 5-monooxygenase activation protein, epsilon polypeptide [Source:MGI Symbol;Acc:MGI:894689]	291.123	413.576	429.5	466.283	493.351	488.151	383.674	430.921	470.428
Prpf8	pre-mRNA processing factor 8 [Source:MGI Symbol;Acc:MGI:2179381]	7.87047	16.4316	7.31185	10.1442	11.525	10.3884	12.6689	5.12781	7.18571
Nme2	NME/NM23 nucleoside diphosphate kinase 2 [Source:MGI Symbol;Acc:MGI:97356]	169.872	288.012	305.012	176.721	246.469	195.428	116.779	102.463	182.725
Spag9	sperm associated antigen 9 [Source:MGI Symbol;Acc:MGI:1918084]	5.67361	6.06198	8.50122	3.44562	4.3663	12.596	10.6152	0.559639	5.87908
Luc7l3	LUC7-like 3 (S. cerevisiae) [Source:MGI Symbol;Acc:MGI:1914934]	26.0156	35.271	23.7115	63.7723	54.8903	62.9111	47.5374	93.733	64.9633
Ankrd40	ankyrin repeat domain 40 [Source:MGI Symbol;Acc:MGI:1918702]	4.22143	8.04049	18.0092	6.22252	5.15968	18.3379	7.09635	17.4406	10.9353
Abcc3	ATP-binding cassette, sub-family C (CFTR/MRP), member 3 [Source:MGI Symbol;Acc:MGI:1923658]	5.75303	0	10.8657	0	0.144018	0	0	0	0
Xylt2	xylosyltransferase II [Source:MGI Symbol;Acc:MGI:2444797]	0.982365	6.05544	0.908586	0.604481	1.45055	0	0	0	0
Lrrc59	leucine rich repeat containing 59 [Source:MGI Symbol;Acc:MGI:2138133]	18.5951	52.0455	68.5772	18.9367	20.0661	23.486	3.86046	12.2419	9.04248
Slc35b1	solute carrier family 35, member B1 [Source:MGI Symbol;Acc:MGI:1343133]	25.5683	73.7151	62.5733	42.212	56.9754	57.2307	62.2258	14.9616	20.0152
Snx11	sorting nexin 11 [Source:MGI Symbol;Acc:MGI:1921729]	11.9171	14.6578	6.73394	2.7915	16.2225	25.0733	7.11449	0	5.39425
Scrn2	secernin 2 [Source:MGI Symbol;Acc:MGI:1343092]	4.28645	0	2.40217	0	6.5009	7.54642	0	0.899854	21.2972
Cacnb1	calcium channel, voltage-dependent, beta 1 subunit [Source:MGI Symbol;Acc:MGI:102522]	3.56245	0.0258312	0	0	0.43559	0	10.3617	0	9.36935
Fbxl20	F-box and leucine-rich repeat protein 20 [Source:MGI Symbol;Acc:MGI:1919444]	14.7318	6.97114	7.96989	3.96802	13.128	4.57114	9.09671	5.09164	9.01676
Dlg4	discs large MAGUK scaffold protein 4 [Source:MGI Symbol;Acc:MGI:1277959]	3.64531	0.0213042	0.0191903	0.968425	4.44514	0.0187146	0.639724	1.06648	12.2789
[truncated: 11,647 more rows]
