# Supplementary material for: Antigen presentation between T cells drives Th17 polarization under conditions of limiting antigen
Source: Cell Rep. 2021 Mar 16;34(11):108861. doi: 10.1016/j.celrep.2021.108861 (PMC7972993; doi:10.1016/j.celrep.2021.108861)
Supplement: Table S3. Aggregated gene signatures of Treg and Th17 differentiation obtained after pooling GSEA data of Figure S9, related to Figure 6 [file mmc4.xlsx]

## Sheet: Treg signature
Gene symbol	1 T cell / well			10 T cells /well			100 T cells / well
CSTB	1925.43	4144.56	4744.17	635.176	766.894	1407.42	425.021	230.544	373.291
ATP6V1G1	693.402	1154.89	1157.32	264.396	322.503	440.344	142.713	198.654	221.37
PLD3	628.583	1899.2	2020.57	122.037	105.799	258.318	52.8849	40.1782	68.32
CTSH	289.437	650.653	543.549	57.3317	101.285	71.4316	0	10.9676	0
DHRS3	252.629	428.255	400.531	36.9871	43.9164	92.3323	11.0938	40.848	0.0292893
LGMN	211.665	383.43	474.651	35.1979	47.6939	170.3	9.86064	0.0163617	0.0342281
DHRS7	211.643	391.139	449.488	66.0587	87.7689	68.1869	108.52	87.2941	123.195
TPD52	186.816	254.357	446.568	86.528	67.1291	60.9763	6.18001	43.6202	58.1094
HEXA	173.754	457.928	421.089	21.672	46.1609	57.0885	15.5786	4.53183	19.8915
CAPNS1	150.329	100.635	136.696	23.2011	40.3276	54.1171	36.128	19.9154	59.9257
CYB5R3	124.149	258.87	326.671	61.0437	40.084	69.6625	22.2693	47.6418	51.3665
RTN4	114.365	202.051	148.732	28.0111	36.6513	43.725	21.1181	37.8944	21.2011
SLC40A1	113.445	245.951	212.054	7.4877	16.1707	53.1202	0.00787881	0	0.015517
TMEM154	105.712	181.091	217.467	59.3004	60.4368	64.1893	16.2024	63.4499	43.0994
FKBP1B	94.5748	93.8548	82.2305	7.3099	7.55483	17.4161	0	0	0
GSN	90.5867	205.218	207.639	18.6549	20.6299	23.4664	9.21792	17.1788	0.0380236
EDEM1	89.0401	213.559	225.361	50.5454	58.8364	30.559	21.3144	30.5424	20.5567
SLC11A1	82.2027	253.774	300.654	9.34628	27.8651	9.37609	10.2155	0	0
LY96	78.5403	90.8911	132.217	21.6771	56.187	38.6232	16.3889	10.0474	0
CFP	77.2895	162.629	73.0981	6.96952	16.2143	8.0016	0	0	0
SIRPA	62.173	167.677	138.909	6.54925	7.3819	23.0488	0	0.00994734	0.00802446
PISD	48.3103	73.5484	58.1013	10.9087	31.5757	18.5944	13.1565	23.0881	17.7371
RGS2	46.2811	88.0749	133.447	21.5364	14.5163	15.7461	2.71452	0	0.182224
HVCN1	41.8697	117.298	120.739	10.4758	11.9072	17.4881	21.5416	19.4169	2.65998
NAGA	39.8912	100.699	68.1445	8.47236	18.8964	19.5918	12.3393	0	6.72064
MYOF	39.1139	97.3718	87.3308	2.22368	7.82354	34.365	0	0	0
NRP1	33.6037	30.7077	57.1424	12.6233	14.2304	12.1356	7.46913	0.762519	2.11252
RNF149	32.6004	68.5218	80.8277	22.1741	10.2873	22.3712	1.14652	2.49085	0
PLA2G15	30.5885	34.9014	33.4502	3.57513	6.9006	2.5477	0	8.35497	0
SCAMP1	27.5327	31.8818	32.5443	0.129013	9.83973	0.220638	0	0	0
RNPEP	27.0067	36.4509	32.3736	15.1598	17.727	12.1577	19.9538	17.0062	19.0735
TNFRSF1A	24.5567	9.04786	4.98652	5.07871	0	0	0	0	0
MCOLN3	23.4082	34.5551	39.5716	0	0.0167486	0	0	0	0
GNAQ	18.7032	34.2069	35.8007	6.31087	5.1238	9.1748	9.4008	9.68746	7.05101
LMO2	17.3354	18.8548	7.95811	0	2.808	0.0959128	0	0	0
LARS2	17.2	15.896	24.4912	4.73346	9.89292	10.0127	2.98888	0.316265	1.09992
ITGB5	17.1498	31.4096	48.0905	0	9.0678	0	0	0	0
NRP2	16.2142	31.1072	26.0104	3.38151	7.15281	11.8351	0.0451333	0.0474641	0.0311139
UBASH3B	16.0252	20.5942	26.9005	4.59804	5.21483	12.3162	3.47693	5.12129	1.05154
RBM47	15.4459	28.9792	36.7431	3.31641	6.23031	0.584724	0.00647034	0.367005	0.931036
PLK3	15.0281	24.2203	22.1881	8.74176	6.22515	10.9795	0	0	0
ATG4C	14.8158	17.117	15.1364	1.67972	5.86207	10.5018	4.56087	0.687353	0.00938999
GDPD1	14.2449	30.3764	39.1457	6.33605	1.23614	6.96081	0.0118263	0	0.0116115
CD180	14.0876	26.5728	14.2865	0.688247	5.15537	1.34136	0	0	0
UBTD1	10.9166	5.82513	12.7947	2.58053	1.29599	0	0	0	0
ITGAX	10.4807	23.9956	12.6942	1.41966	2.09558	0.00762326	0	0	0
PROM1	10.0421	7.07869	15.0422	0	0.900054	1.64297	2.6685	1.03765	0.81223
PDXK	9.10057	20.4285	26.1557	1.80966	3.71479	2.19414	0	0	0
SLC16A10	8.72274	30.3927	23.14	0	2.25529	0	0	0	0
MINK1	8.44038	10.6911	6.30962	0.0225737	0.148666	1.89438	0	1.82852	1.30324
ACOX3	7.5102	17.2761	17.1243	3.34358	2.25994	0.225769	0.147213	0.0516074	3.73228
B3GNT8	7.45562	5.92973	8.19582	0.0111385	3.61201	2.83557	0.0113843	0	0
AMZ1	6.49059	22.9592	13.2715	0	1.81058	0	0	0	0
SLC41A2	6.34316	6.56168	3.79775	0	3.04425	1.45879	0	0	0
ITGB3	6.24577	10.5635	13.9854	0.169335	1.32513	4.24611	0	0	0.713182
ARRB1	5.2215	6.35069	4.98592	0.0142859	0.961492	0.0495306	0.0231492	0.166002	0.0228541
TMEM171	5.20847	2.62059	2.14131	0	0	0	0	0	0
TIRAP	5.06897	4.31403	7.79564	0.0568794	0.158402	1.52111	0.0189464	0.0332494	0.0304777
P2RY13	4.968	5.55846	4.28069	0	0	0	0	0	0
MYO7A	4.72443	5.03019	7.19136	1.68331	0	0	0	0	0
CPEB1	4.3152	11.0312	9.43622	0	0.275056	0	0	0.928165	0
MFAP3L	4.297	2.63522	2.38761	0	0.487436	0	0	0	0
GDA	4.23484	7.84406	5.79389	0.896846	0.399616	0	0	0	0
NDNF	4.20476	4.5026	5.78953	0	0.165231	0	0	0	0
CAMTA2	4.11554	6.56321	4.50321	0.520653	0.474191	1.03375	0	1.54228	0
TBC1D9	4.06016	3.48859	7.70134	0.337351	0.642262	0.187333	0	0	0
SH3PXD2B	3.56203	6.05442	8.90259	0	0.183591	0.974827	0	0	0
PTPRO	3.26545	9.28974	8.96824	0.851364	2.70403	0	0	0	0
RAB6B	3.2604	3.05194	2.18092	0	0	0.0314302	0	0	0
LDLRAD3	3.12512	3.68355	1.24473	1.02601	0	0	0	0	0
MMP27	2.98784	5.02637	5.02982	0	2.19984	0	0	0	0
TMEM132A	2.85535	7.28409	6.13873	0.0501354	0.30987	0.0866161	0.0691948	0.0595702	0.0399475
NDST1	2.69008	6.40647	6.33465	0	0.323223	0	1.25039	0.0789096	0.0497734
SLCO5A1	2.5675	2.53617	2.50581	0.363804	0.857741	0	0	0	0

## Sheet: Th17 signature
Gene symbol	1 T cell / well			10 T cells /well			100 T cells / well
HMGB1	653.144	262.834	309.435	1492.6	1235.38	1172.5	1353.45	1237.88	1562.82
STMN1	375.316	25.8953	24.6416	950.784	873.693	817.375	1208.81	1200.29	1130.53
HMGB2	277.892	26.7529	15.2788	763.587	669.856	634.673	849.75	796.308	801.317
RPL11	387.128	316.668	332.615	672.824	700.915	771.739	524.71	596.785	668.969
FXYD5	1069.7	1761.99	1528.6	608.782	609.24	834.279	696.423	713.543	888.38
SNRPG	314.115	190.927	153.273	452.516	536.937	436.438	468.661	327.273	367.625
SIVA1	126.349	70.1242	41.5611	304.961	295.192	464.775	156.931	230.238	151.374
CD69	154.285	23.8604	6.28038	257.259	162.312	227.757	411.955	549.237	330.753
CD69	154.285	23.8604	6.28038	257.259	162.312	227.757	411.955	549.237	330.753
PCNA	110.358	60.3695	83.2567	215.353	215.043	166.228	172.147	218.67	205.553
NAA10	50.352	23.038	33.8919	215.07	159.439	139.726	105.996	141.207	154.488
PPA1	58.8494	97.2416	57.682	199.881	141.76	141.15	159.698	79.0093	147.252
TOP2A	81.3384	0.00560531	0.005319	196.009	149.965	155.776	257.159	340.189	284.908
SNRNP70	117.168	55.2571	54.2561	188.071	139.708	172.495	121.343	156.775	146.067
THYN1	75.6458	36.1135	59.8468	159.33	176.753	232.847	173.35	68.7041	83.6356
VRK1	53.4614	24.5807	21.0293	132.578	112.472	78.9748	146.17	74.2892	129.785
MED11	38.1977	43.0568	28.0481	121.322	115.638	90.1558	106.104	110.379	44.7608
NXT1	39.6493	32.1938	39.9355	120.444	108.332	81.5951	59.8163	115.806	141.097
RFC5	52.2131	19.6029	18.226	104.734	90.0159	105.844	154.924	91.1854	130.321
IFI35	69.7914	47.4798	34.0592	101.622	104.376	127.595	94.5259	80.9209	57.0913
STAT1	45.5949	23.3204	26.0527	100.753	80.0447	137.691	53.1135	147.551	111.16
RUVBL1	26.8806	40.0838	47.1424	96.2554	72.7515	77.1745	112.145	43.9626	10.398
NMI	31.883	8.64993	8.72685	88.91	47.3471	72.5868	83.1518	156.059	148.226
KIF23	34.6071	4.07834	6.47304	84.3864	68.0618	53.1835	164.137	53.766	154.416
RRP15	21.7419	25.6316	36.4419	81.0995	56.8294	57.3	25.2094	33.2438	27.7105
TUBB4B	39.9102	41.9474	25.2514	79.866	100.822	53.3991	94.9233	75.8938	147.262
RACGAP1	23.7199	0.0508824	1.86829	65.1557	45.0879	53.3556	74.2017	80.6345	95.9388
KIF11	14.4439	0.0374785	1.33612	64.9192	47.9973	48.337	83.614	70.1222	74.3245
BATF	65.2394	72.8286	67.416	55.815	90.5346	78.1443	20.2185	17.1269	38.658
PRC1	17.1327	9.01322	0.0377628	49.3924	47.5797	39.9126	55.3625	52.3471	100.891
CKAP2L	11.2829	2.42051	0	39.5494	36.5577	30.6449	53.1352	51.3237	87.2266
KIF20A	14.1083	0.21941	1.86023	38.4971	38.258	30.9843	53.7781	66.8435	67.6979
LTA	28.7583	23.2476	26.6798	34.9057	44.389	54.0429	61.3798	38.1768	22.5504
SKA2	3.65701	0	1.67221	30.7853	22.1381	9.04167	23.7148	34.1553	22.6774
MELK	7.11683	0.63774	2.08034	30.7636	37.6801	24.8439	48.1749	33.9788	48.039
PHF14	5.20225	0.0196087	7.32088	28.7369	24.2228	12.8086	30.3754	61.2681	39.4836
ARL2BP	61.7724	56.1538	39.4787	28.4978	23.9551	19.0833	32.328	34.0731	25.4129
GPR183	5.47304	2.12647	2.18423	27.8223	16.7852	22.4065	19.1616	18.2246	23.9415
IDH2	54.2555	60.2658	83.5684	19.7506	35.645	39.4263	31.4883	40.7191	18.4426
IFIH1	3.15768	0	4.50905	17.8157	22.0208	9.02644	10.6532	6.0858	16.0464
BTLA	4.503	0	0	14.2247	21.3534	17.211	0	47.71	10.8993
BTLA	4.503	0	0	14.2247	21.3534	17.211	0	47.71	10.8993
GSR	48.8441	85.4639	114.397	12.9876	23.7108	20.3913	27.3157	27.958	16.8797
CREB1	4.22161	8.39307	3.60428	12.9259	10.0809	16.2297	12.4591	17.7778	19.3543
SLCO3A1	3.4335	0	0	8.35537	5.54526	8.09858	7.32295	4.25544	9.98664
RXRA	2.27662	4.28646	1.96515	8.25499	5.69906	5.31051	14.638	6.85076	1.38319
SLAMF1	4.17966	0.245789	5.14121	8.02044	10.0888	11.3102	19.5719	11.3332	15.1887
TRIB1	4.63582	6.56518	6.13144	7.85336	6.31769	6.9503	14.3664	9.34419	3.37377
DUSP2	24.1093	35.0525	21.0429	6.1886	13.0224	0.0616852	26.4244	6.54847	10.4346
TRA2A	27.2717	26.2302	58.7634	5.82016	12.1898	11.3336	0	0	1.79703
MKNK1	14.7341	20.7522	26.7573	5.14346	4.23516	4.73158	8.04382	2.63614	16.7702
WDR76	1.63907	1.4584	2.89459	4.97246	4.26764	5.95677	5.6993	5.13106	18.6327
ARHGF7	8.73822	6.20123	10.1446	4.33797	2.46886	1.18565	4.34304	28.4217	12.6837
CD5	3.41337	0	0	4.28578	0	0	0	0	0
QSOX1	24.8807	13.7994	15.0153	3.59389	8.02801	1.02886	11.3166	11.7251	28.037
DTX3L	0.437163	1.83553	1.22243	2.26668	2.99856	2.84628	1.55339	4.44163	7.95502
NFKB1	9.9198	0.0138596	4.138	1.45312	2.95934	4.92549	0	5.79552	7.47426
